# Supplementary material for: Crystal structure of high-spin tetra­aqua­bis­(2-chloro­pyrazine-κN 4)iron(II) bis­(4-methyl­benzene­sulfonate)
Source: Acta Crystallogr E Crystallogr Commun. 2015 Jun 13;71(Pt 7):776–8. doi: 10.1107/S2056989015010713 (PMC4518969; doi:10.1107/S2056989015010713)
Supplement: Supplementary file 1 [file e-71-00776-sup1.cif]

##############################################################################
#                                                                            #
# This CIF contains the data in a paper accepted for publication in          #
# Acta Crystallographica Section E. It conforms to the requirements of       #
# Notes for Authors for Acta Crystallographica Section E, and has been       #
# peer reviewed under the auspices of the IUCr Commission on Journals.       #
#                                                                            #
# Full details of the Crystallographic Information File format               #
# are given in the paper "The Crystallographic Information File (CIF):       #
# a New Standard Archive File for Crystallography" by S. R. Hall, F. H.      #
# Allen and I. D. Brown [Acta Cryst. (1991), A47, 655-685].                  #
#                                                                            #
# The current version of the core CIF dictionary is obtainable from          #
# ftp://ftp.iucr.org/pub/cif_core.dic.                                       #
#                                                                            #
# Software is freely available for graphical display of the structure(s)     #
# in this CIF. For information consult the CIF software page                 #
# http://www.iucr.org/resources/cif/software.                                #
#                                                                            #
# This file may be used for bona fide research purposes within the           #
# scientific community so long as proper attribution is given to the journal # 
# article from which it was obtained.                                        #
#                                                                            #
##############################################################################
data_I
_audit_creation_method
;
Olex2 1.2
(compiled 2014.12.26 svn.r3119 for OlexSys, GUI svn.r4973)
;
_journal_date_recd_electronic     2015-05-28
_journal_date_accepted     2015-06-03
_journal_name_full     'Acta Crystallographica, Section E'
_journal_year     2015
_journal_volume     71
_journal_issue      7
_journal_page_first     776
_journal_page_last     778
_journal_paper_category     GM
_journal_paper_doi     10.1107/S2056989015010713
_journal_coeditor_code     WM5168
_publ_contact_author_name     'Bohdan O. Golub'
_publ_contact_author_address
;
Department of Chemistry, Taras Shevchenko National University of Kyiv,
Volodymyrska 64, Kyiv 01601,
Ukraine
;
_publ_contact_author_email     bohdan.golub.knu@gmail.com
_publ_contact_author_phone     ?
_publ_section_title
;
Crystal structure of high-spin
tetraaquabis(2-chloropyrazine-\k<i>N</i>^4^)iron(II)
bis(4-methylbenzenesulfonate)
;
_publ_section_title_footnote     .
loop_
    _publ_author_name
    _publ_author_footnote
    _publ_author_address
    'Golub, Bohdan O.' .
;
Department of Chemistry, Taras Shevchenko National University of Kyiv,
Volodymyrska st. 64/13, Kyiv 01601,
Ukraine
;
    'Shylin, Sergii I.' .
;
Department of Chemistry, Taras Shevchenko National University of Kyiv,
Volodymyrska st. 64/13, Kyiv 01601,
Ukraine
;
    'Dechert, Sebastian' .
;
Institute of Inorganic Chemistry, Georg-August-University G\"ottingen,
Tammannstrasse 4, G\"ottingen D-37077,
Germany
;
    'Malysheva, Maria L.' .
;
Department of Chemistry, Taras Shevchenko National University of Kyiv,
Volodymyrska st. 64/13, Kyiv 01601,
Ukraine
;
    'Gural`skiy, Il`ya A.' .
;
Department of Chemistry, Taras Shevchenko National University of Kyiv,
Volodymyrska st. 64/13, Kyiv 01601,
Ukraine
;
_publ_section_synopsis
;
Between the tosylate anions and the octahedral complex cations consisting of
Fe^II^, four aqua and two <i>N</i>-bound 2-chloropyrazine ligands, weak
O---H...O as well as \p--\p interactions play important roles in the molecular
self-assembly, resulting in the formation of a three-dimensional structure.
;
_database_code_depnum_ccdc_archive     'CCDC 1404715'
_chemical_name_systematic
;
Tetraaquabis(2-chloropyrazine-\k<i>N</i>^4^)iron(II)
bis(4-methylbenxenesulfonate)
;
_chemical_name_common     ?
_chemical_formula_moiety     'C8 H14 Cl2 Fe N4 O4 2+, 2(C7 H7 O3 S -)'
_chemical_formula_sum     'C22 H28 Cl2 Fe N4 O10 S2'
_chemical_formula_iupac     '[Fe (C4 H3 Cl N2)2 (H2 O)4] (C7 H7 O3 S)2'
_chemical_formula_weight     699.35
_chemical_melting_point     ?
_shelx_space_group_comment
;
The symmetry employed for this shelxl refinement is uniquely defined
by the following loop, which should always be used as a source of
symmetry information in preference to the above space-group names.
They are only intended as comments.
;
_space_group_crystal_system     monoclinic
_space_group_name_H-M_alt     'C 2/m'
_space_group_name_Hall     '-C 2y'
loop_
    _space_group_symop_operation_xyz
    'x, y, z'
    '-x, y, -z'
    'x+1/2, y+1/2, z'
    '-x+1/2, y+1/2, -z'
    '-x, -y, -z'
    'x, -y, z'
    '-x+1/2, -y+1/2, -z'
    'x+1/2, -y+1/2, z'
_cell_length_a     30.691(3)
_cell_length_b     6.7321(3)
_cell_length_c     6.9435(6)
_cell_angle_alpha     90
_cell_angle_beta     99.811(7)
_cell_angle_gamma     90
_cell_volume     1413.63(19)
_cell_formula_units_Z     2
_cell_measurement_reflns_used     9102
_cell_measurement_theta_min     1.35
_cell_measurement_theta_max     26.73
_cell_measurement_temperature     133(2)
_exptl_crystal_description     block
_exptl_crystal_colour     colourless
_exptl_crystal_size_max     0.26
_exptl_crystal_size_mid     0.14
_exptl_crystal_size_min     0.06
_exptl_crystal_density_diffrn     1.643
_exptl_crystal_density_meas     ?
_exptl_crystal_density_method     ?
_exptl_crystal_F_000     720
_exptl_absorpt_coefficient_mu     0.931
_exptl_absorpt_correction_type     numerical
_exptl_absorpt_process_details
;
(<i>X-RED</i>; Stoe & Cie, 2002)
;
_shelx_estimated_absorpt_T_min     ?
_shelx_estimated_absorpt_T_max     ?
_exptl_absorpt_correction_T_min     0.6971
_exptl_absorpt_correction_T_max     0.9254
_exptl_special_details     ?
_diffrn_ambient_temperature     133.15
_diffrn_radiation_type     MoK\a
_diffrn_radiation_wavelength     0.71073
_diffrn_measurement_device_type     'Stoe IPDS II'
_diffrn_measurement_method     '\f scans and \w scans with \k offset'
_diffrn_detector_area_resol_mean     ?
_diffrn_reflns_number     9102
_diffrn_reflns_av_R_equivalents     0.0656
_diffrn_reflns_theta_min     1.347
_diffrn_reflns_theta_max     26.732
_diffrn_reflns_theta_full     25.242
_diffrn_measured_fraction_theta_max     0.998
_diffrn_measured_fraction_theta_full     0.999
_diffrn_reflns_limit_h_min     -38
_diffrn_reflns_limit_h_max     38
_diffrn_reflns_limit_k_min     -8
_diffrn_reflns_limit_k_max     6
_diffrn_reflns_limit_l_min     -8
_diffrn_reflns_limit_l_max     8
loop_
    _refln_index_h
    _refln_index_k
    _refln_index_l
    _refln_F_squared_meas
    -2 0 0 1533.96
    2 0 0 1496.58
    2 0 0 1234.52
    4 0 0 522.14
    4 0 0 627.11
    -4 0 0 630.66
    -6 0 0 284.33
    6 0 0 281.14
    6 0 0 228.99
    8 0 0 5.6
    8 0 0 0.64
    -8 0 0 2.77
    -10 0 0 2630.43
    10 0 0 2818.4
    10 0 0 2326
    12 0 0 3829.47
    -12 0 0 4353.06
    14 0 0 469.08
    -14 0 0 515.08
    16 0 0 171.29
    -16 0 0 181.68
    18 0 0 261.11
    -18 0 0 285.96
    -20 0 0 54.77
    20 0 0 48.66
    22 0 0 1034.86
    -22 0 0 1068.96
    -24 0 0 883.52
    24 0 0 792.07
    26 0 0 252.19
    -26 0 0 265.49
    28 0 0 40.47
    -28 0 0 33.26
    30 0 0 97.7
    -30 0 0 110.83
    32 0 0 35.7
    -32 0 0 36.84
    -34 0 0 51.9
    -34 0 0 61.74
    34 0 0 49.07
    -36 0 0 0.42
    36 0 0 -3.44
    -36 0 0 -1.63
    -38 0 0 123.34
    -38 0 0 129.26
    38 0 0 129.76
    3 -1 0 176.76
    -3 -1 0 197.2
    -3 -1 0 174.7
    -5 -1 0 1051.58
    5 1 0 933.41
    -7 -1 0 1855.86
    7 -1 0 2116.31
    7 1 0 2036.57
    -7 -1 0 2114.99
    -7 1 0 1874.16
    9 -1 0 3.66
    9 1 0 2.91
    -9 -1 0 12.1
    9 -1 0 2.73
    -9 1 0 2.4
    11 -1 0 1187.19
    11 -1 0 957.56
    11 1 0 996.5
    -11 -1 0 1121.18
    -11 1 0 1047.07
    -13 -1 0 106.34
    -13 1 0 96.28
    13 1 0 96.62
    13 -1 0 84.85
    -15 1 0 507.01
    15 1 0 488.75
    15 -1 0 462.62
    -15 -1 0 562.46
    -17 -1 0 954.51
    17 -1 0 822.33
    -17 1 0 874.74
    17 1 0 858.91
    -19 -1 0 102.04
    19 1 0 85.85
    19 -1 0 85.36
    -19 1 0 99.73
    21 1 0 258.86
    -21 -1 0 291.85
    21 -1 0 260.1
    -21 1 0 264.46
    -23 1 0 73.71
    -23 -1 0 68.31
    23 1 0 59.66
    23 -1 0 64.7
    25 -1 0 367.6
    -25 1 0 393.03
    -25 -1 0 401.35
    25 1 0 380.34
    -27 -1 0 830.18
    -27 1 0 831.77
    27 -1 0 794.49
    27 1 0 792.06
    -29 1 0 137.33
    -29 -1 0 127.64
    29 -1 0 129.9
    29 1 0 140.52
    31 -1 0 319.53
    -31 -1 0 335.54
    -31 1 0 325.35
    31 1 0 327.51
    -33 1 0 54.9
    -33 -1 0 65.16
    -33 1 0 61.55
    33 1 0 57.87
    33 -1 0 63.81
    35 1 0 84.37
    -35 1 0 83.62
    -35 1 0 87.3
    35 -1 0 93.61
    -35 -1 0 82.59
    -37 1 0 60.71
    37 1 0 66
    -37 -1 0 66.46
    -37 1 0 52.86
    37 -1 0 67.56
    -37 -1 0 69.49
    2 -2 0 762.59
    -2 -2 0 807.68
    4 -2 0 1637.39
    -4 -2 0 1619.58
    -4 -2 0 1723.64
    -6 -2 0 86.58
    -6 -2 0 84.52
    6 -2 0 76.74
    -8 -2 0 507.79
    10 -2 0 -2.35
    -10 -2 0 -0.35
    -12 -2 0 186.48
    -12 2 0 161.68
    12 2 0 174.58
    12 -2 0 157.01
    14 2 0 20.16
    -14 2 0 13.75
    14 -2 0 22.1
    -14 -2 0 21.83
    -16 -2 0 303.39
    16 -2 0 261.78
    -16 2 0 251.38
    16 2 0 275.21
    -18 -2 0 37.25
    18 2 0 26.06
    -18 2 0 24.57
    18 -2 0 27.13
    20 -2 0 8.68
    20 2 0 13.24
    -20 -2 0 13.83
    -20 2 0 12.34
    -22 -2 0 330.89
    -22 2 0 291.17
    22 2 0 327.48
    22 -2 0 317.52
    -24 2 0 346.49
    24 2 0 356.2
    24 -2 0 348.49
    -24 -2 0 382.1
    -26 2 0 314.38
    26 -2 0 338.3
    -26 2 0 325.5
    26 2 0 328.61
    -26 -2 0 344.15
    28 2 0 37.76
    -28 2 0 37.26
    -28 -2 0 45.33
    -28 2 0 31.33
    28 -2 0 49.64
    30 -2 0 -10.35
    -30 2 0 5.14
    -30 -2 0 2.94
    -30 2 0 8.92
    30 2 0 6.16
    32 2 0 86.55
    -32 2 0 73.85
    32 -2 0 84.45
    -32 -2 0 76.4
    -32 2 0 73.54
    34 -2 0 46.95
    -34 -2 0 48.33
    34 2 0 49.71
    -34 2 0 47.64
    -34 2 0 41.28
    36 2 0 7.6
    -36 -2 0 -2.36
    36 -2 0 14.49
    36 2 0 7.56
    -36 -2 0 19.57
    -36 2 0 -2.86
    -36 2 0 9.85
    1 -3 0 242.46
    -1 -3 0 245.46
    1 -3 0 250.01
    3 -3 0 5.34
    3 -3 0 5.56
    -3 -3 0 6.68
    -5 -3 0 10.06
    5 -3 0 13.82
    -5 -3 0 6.34
    5 -3 0 11.83
    -7 -3 0 77.29
    -7 -3 0 77.08
    7 -3 0 86.14
    7 -3 0 74.4
    -9 -3 0 2.51
    9 -3 0 0.08
    9 -3 0 1.89
    -9 -3 0 -3.03
    -9 -3 0 3.08
    9 -3 0 1.71
    -11 -3 0 1190.77
    11 -3 0 1002.15
    -13 -3 0 166.12
    13 -3 0 146.75
    -15 -3 0 79.16
    15 -3 0 71.51
    -17 -3 0 101.68
    17 -3 0 98.75
    -19 -3 0 3.06
    19 -3 0 7.64
    -21 -3 0 359.42
    21 -3 0 310.42
    -23 -3 0 13.95
    23 -3 0 9.78
    -25 -3 0 191.27
    25 3 0 170.16
    25 3 0 174.47
    25 -3 0 162.68
    27 3 0 431.96
    -27 3 0 379.99
    -27 3 0 330.06
    27 -3 0 400.04
    -27 -3 0 449.18
    27 3 0 399.84
    -29 -3 0 44.56
    29 -3 0 41.4
    -29 3 0 35.01
    -29 3 0 28.49
    29 3 0 36.35
    29 3 0 34.3
    31 -3 0 237.18
    31 3 0 225.58
    -31 3 0 213.96
    31 3 0 251.42
    -31 3 0 181.41
    -31 -3 0 255.53
    33 3 0 120.9
    -33 -3 0 128.04
    -33 3 0 95.42
    -33 3 0 111.28
    33 -3 0 133.49
    33 3 0 129.25
    -35 -3 0 15.25
    35 3 0 6.79
    35 -3 0 18.21
    35 3 0 5.31
    -35 -3 0 8.12
    0 -4 0 9999.99
    0 -4 0 9502.8
    2 -4 0 150.43
    2 -4 0 191.59
    2 -4 0 189.53
    -2 -4 0 194.14
    -4 -4 0 33.75
    4 -4 0 40.58
    4 -4 0 40.49
    -4 -4 0 33.68
    -4 -4 0 34.08
    4 -4 0 39.46
    6 -4 0 276.16
    6 -4 0 330.3
    -6 -4 0 316.93
    -6 -4 0 329.84
    -6 -4 0 280.76
    6 -4 0 304.22
    -8 -4 0 3.87
    -8 -4 0 3.48
    8 -4 0 4.37
    8 -4 0 -1.97
    8 -4 0 -6.97
    -8 -4 0 8.03
    10 -4 0 312.17
    -10 -4 0 379.13
    -10 -4 0 349.23
    -10 -4 0 347.04
    10 -4 0 340.21
    10 -4 0 383.72
    12 -4 0 510.89
    -12 -4 0 581.41
    -14 -4 0 178.96
    14 -4 0 144.7
    16 -4 0 168.97
    -16 -4 0 207.97
    -18 -4 0 28.75
    18 -4 0 26.25
    -20 -4 0 21.49
    20 -4 0 17.46
    -22 -4 0 261.74
    22 -4 0 232.89
    24 -4 0 301.44
    -24 -4 0 319.81
    26 -4 0 172.08
    -26 -4 0 197.73
    28 -4 0 1.44
    -28 -4 0 -3.34
    -30 -4 0 18.42
    30 -4 0 6.27
    -32 -4 0 15.51
    32 -4 0 16.5
    -1 -5 0 22.45
    1 -5 0 31.32
    -1 -5 0 22.38
    1 -5 0 16.14
    1 -5 0 24.56
    -1 -5 0 16.5
    3 -5 0 109.41
    -3 -5 0 100.55
    -3 -5 0 102.5
    -3 -5 0 101.2
    3 -5 0 101.38
    -3 -5 0 87.15
    3 -5 0 82.87
    -5 -5 0 569.12
    -5 -5 0 535.75
    -5 -5 0 608.04
    5 -5 0 596.15
    -5 -5 0 602.03
    5 -5 0 597.05
    5 -5 0 537.14
    7 -5 0 699.89
    -7 -5 0 678.12
    -7 -5 0 633.06
    -7 -5 0 706.01
    7 -5 0 610.83
    7 -5 0 668.4
    -9 -5 0 30.89
    9 -5 0 31.53
    -9 -5 0 40.87
    9 -5 0 25.57
    -9 -5 0 28.24
    9 -5 0 27.1
    -11 -5 0 179.66
    11 -5 0 164.37
    -11 -5 0 185.45
    -11 -5 0 190.42
    11 -5 0 155.7
    11 -5 0 191.44
    13 -5 0 21.19
    -13 -5 0 22.17
    15 -5 0 174.23
    -15 -5 0 194.86
    17 -5 0 419.93
    -17 -5 0 461.96
    -19 -5 0 104.39
    19 -5 0 101.19
    -21 -5 0 105.38
    21 -5 0 105.71
    -23 -5 0 48.53
    23 -5 0 38.17
    -25 -5 0 192.45
    25 -5 0 157.67
    27 -5 0 346.32
    -27 -5 0 318.98
    29 -5 0 97.91
    -29 -5 0 115.2
    -29 -5 0 87.46
    0 -6 0 3350.69
    0 -6 0 3333.61
    0 -6 0 3361.28
    0 -6 0 3033.63
    2 -6 0 54.35
    -2 -6 0 40.99
    -2 -6 0 48.6
    -2 -6 0 48.11
    -2 -6 0 51.38
    2 -6 0 39.54
    2 -6 0 55.87
    4 -6 0 161.49
    4 -6 0 144.12
    -4 -6 0 158.87
    -4 -6 0 156.29
    4 -6 0 170.38
    -4 -6 0 157.72
    -4 -6 0 135.9
    -6 -6 0 11.28
    6 -6 0 10.86
    -6 -6 0 12.25
    -6 -6 0 4.28
    -6 -6 0 14.53
    6 -6 0 -4.97
    6 -6 0 2.8
    8 -6 0 13.73
    8 -6 0 26.09
    -8 -6 0 26.04
    -8 -6 0 24.26
    -8 -6 0 35.44
    -8 -6 0 22.46
    8 -6 0 26.22
    -10 -6 0 184.01
    10 -6 0 200.41
    -10 -6 0 198.18
    10 -6 0 188.74
    10 -6 0 193.6
    -10 -6 0 200.28
    -10 -6 0 194.07
    -12 -6 0 362.68
    -12 -6 0 356.9
    12 -6 0 377.46
    -12 -6 0 352.04
    12 -6 0 303.03
    12 -6 0 306.88
    -12 -6 0 376.22
    14 -6 0 67.65
    -14 -6 0 81.42
    -14 -6 0 82.07
    16 -6 0 22.76
    -16 -6 0 14.66
    -16 -6 0 15.91
    18 -6 0 65.53
    -18 -6 0 51.15
    -18 -6 0 74.99
    -20 -6 0 11
    20 -6 0 16.67
    -20 -6 0 6.54
    -22 -6 0 205.98
    -22 -6 0 228.13
    22 -6 0 230.77
    -24 -6 0 261.68
    24 -6 0 279.69
    -24 -6 0 267.98
    -26 -6 0 87.06
    26 -6 0 97.1
    -26 -6 0 119.56
    -1 -7 0 -2.64
    -1 -7 0 -1.46
    -1 -7 0 -1.39
    -1 -7 0 10.24
    1 -7 0 -0.32
    1 -7 0 0.95
    1 -7 0 -3.59
    1 -7 0 9.82
    -3 -7 0 5.86
    -3 -7 0 -2.97
    3 -7 0 2
    3 -7 0 15.18
    3 -7 0 1.97
    -3 -7 0 5.72
    -3 -7 0 5.37
    3 -7 0 5.48
    5 -7 0 54.74
    5 -7 0 60.12
    -5 -7 0 56.49
    5 -7 0 48.31
    -5 -7 0 40.97
    -5 -7 0 60.01
    -5 -7 0 55.48
    5 -7 0 49.06
    -7 -7 0 92.64
    7 -7 0 76.65
    -7 -7 0 81.76
    -7 -7 0 80.11
    -7 -7 0 80.89
    7 -7 0 90.95
    7 -7 0 84
    9 -7 0 4.46
    -9 -7 0 7.27
    9 -7 0 5.48
    -9 -7 0 4.75
    -9 -7 0 0.91
    -9 -7 0 0.97
    9 -7 0 -3.08
    -11 -7 0 58.91
    11 -7 0 58.6
    11 -7 0 43.35
    11 -7 0 35
    -11 -7 0 58.27
    -11 -7 0 54.8
    -11 -7 0 54.07
    -13 -7 0 -10.42
    13 -7 0 7.6
    -13 -7 0 0.87
    -15 -7 0 22.01
    -15 -7 0 26.5
    15 -7 0 29.23
    17 -7 0 76.43
    -17 -7 0 96.79
    -17 -7 0 78.28
    19 -7 0 17.35
    -19 -7 0 26.31
    -19 -7 0 26.26
    -21 -7 0 45.28
    21 -7 0 46.32
    -21 -7 0 57.16
    0 -8 0 841.4
    0 -8 0 877.52
    0 -8 0 856.09
    0 -8 0 806.96
    2 -8 0 20.48
    -2 -8 0 14.46
    -2 -8 0 21.68
    -2 -8 0 13.14
    -2 -8 0 15.63
    2 -8 0 14.5
    2 -8 0 21.26
    2 -8 0 17.38
    4 -8 0 8.92
    -4 -8 0 8.76
    4 -8 0 14.86
    4 -8 0 5.35
    -4 -8 0 17.29
    -4 -8 0 11.92
    -4 -8 0 9.78
    4 -8 0 1.87
    6 -8 0 19.81
    6 -8 0 5.66
    -6 -8 0 19.23
    -6 -8 0 17.16
    6 -8 0 21.82
    -6 -8 0 16.75
    6 -8 0 24.3
    -6 -8 0 20.53
    -8 -8 0 -7.44
    8 -8 0 -2.37
    8 -8 0 1.03
    8 -8 0 -1.43
    -8 -8 0 5.45
    -8 -8 0 16.59
    8 -8 0 4.57
    -8 -8 0 -0.42
    -10 -8 0 30.75
    10 -8 0 33.38
    -10 -8 0 35.59
    10 -8 0 27.61
    10 -8 0 21.85
    -10 -8 0 28.65
    -10 -8 0 36.93
    10 -8 0 16.58
    -12 -8 0 47.69
    12 -8 0 44.28
    -12 -8 0 59.49
    12 -8 0 54.84
    12 -8 0 49.64
    12 -8 0 26.85
    -38 0 1 7.77
    -38 0 1 1
    38 0 -1 12.62
    36 0 -1 40.45
    -36 0 1 27.21
    -36 0 1 36.54
    34 0 -1 156.17
    -34 0 1 144.13
    -34 0 1 167.01
    32 0 -1 47.82
    -32 0 1 37
    -32 0 1 44.66
    -30 0 1 845.8
    -30 0 1 767.77
    30 0 -1 754.6
    -28 0 1 407.56
    28 0 -1 385.45
    -28 0 1 378.06
    -26 0 1 76.33
    26 0 -1 65.31
    -26 0 1 73.19
    -24 0 1 18.64
    -24 0 1 18.52
    24 0 -1 12.56
    22 0 -1 159.05
    -22 0 1 187.98
    -22 0 1 162.81
    -20 0 1 703.02
    20 0 -1 692.34
    -20 0 1 790.76
    -18 0 1 2346.88
    -18 0 1 2729.03
    18 0 -1 2289.34
    -18 0 1 2368.84
    -16 0 1 571.09
    16 0 -1 577
    -16 0 1 589.38
    -16 0 1 685.52
    14 0 -1 2246.08
    -14 0 1 2222.57
    -14 0 1 2298.78
    12 0 -1 243.7
    -12 0 1 256.38
    -12 0 1 247.45
    10 0 -1 -6.7
    -10 0 1 1.67
    -10 0 1 -1.66
    8 0 -1 3516.86
    -8 0 1 3336.4
    8 0 -1 3486.35
    -8 0 1 3450.04
    -6 0 1 5860.42
    6 0 -1 5627.17
    -6 0 1 5528.73
    6 0 -1 5993.55
    4 0 -1 242.47
    -4 0 1 224.5
    4 0 -1 251.07
    -4 0 1 244.04
    2 0 -1 86.69
    -2 0 1 102.19
    2 0 -1 99.35
    -2 0 1 90.87
    0 0 1 706.83
    0 0 1 621.9
    0 0 -1 727.57
    0 0 -1 619.84
    2 0 1 64.32
    -2 0 -1 62.69
    2 0 1 55.77
    -2 0 -1 62.13
    -4 0 -1 1992.93
    4 0 1 2119.05
    -4 0 -1 1197.14
    4 0 1 2269.25
    6 0 1 1438.77
    6 0 1 1499.27
    -6 0 -1 1397.17
    8 0 1 1355.03
    -8 0 -1 1245.96
    8 0 1 1331.13
    -10 0 -1 44.68
    10 0 1 36.96
    12 0 1 1431.19
    -12 0 -1 1243.03
    14 0 1 202.2
    -14 0 -1 190.11
    -16 0 -1 272.36
    16 0 1 293.89
    18 0 1 576.44
    -18 0 -1 499.28
    18 0 1 467.24
    20 0 1 200.94
    -20 0 -1 177.45
    20 0 1 162.12
    22 0 1 3312.36
    22 0 1 2667.59
    -22 0 -1 2767.29
    24 0 1 12.74
    24 0 1 10.39
    -24 0 -1 7.68
    -26 0 -1 318.18
    26 0 1 313.03
    -28 0 -1 15.19
    28 0 1 8.42
    30 0 1 574.47
    -30 0 -1 555.92
    -32 0 -1 19.89
    32 0 1 20.61
    34 0 1 204.69
    -34 0 -1 174.76
    34 0 1 165.84
    36 0 1 1.53
    -36 0 -1 4.89
    36 0 1 -1.33
    -37 -1 1 50.87
    -37 -1 1 29.59
    -37 1 1 39.66
    -37 1 1 33.84
    37 1 -1 48.23
    37 -1 -1 44.71
    -35 1 1 224.94
    -35 -1 1 197.19
    -35 1 1 186.02
    -35 -1 1 214.25
    35 1 -1 229.68
    35 -1 -1 206.14
    -33 1 1 4.46
    -33 -1 1 -2.88
    -33 1 1 1.69
    -33 -1 1 -2.31
    33 -1 -1 -0.15
    33 1 -1 -2.17
    -31 -1 1 -8
    31 1 -1 4.27
    -31 -1 1 0.41
    31 -1 -1 7.43
    -31 1 1 4.13
    -31 1 1 11.62
    -29 1 1 343.46
    29 1 -1 353.23
    -29 1 1 356.77
    -29 -1 1 377.65
    -29 -1 1 343.94
    29 -1 -1 340.34
    -27 1 1 46.86
    -27 -1 1 48.32
    27 -1 -1 37.99
    -27 1 1 37.12
    27 1 -1 42.41
    -27 -1 1 40.39
    25 1 -1 401.6
    -25 1 1 429.47
    -25 1 1 385.15
    -25 -1 1 440.92
    25 -1 -1 412.01
    -25 -1 1 395.04
    -23 1 1 1049.1
    23 -1 -1 1093.64
    23 1 -1 1118.65
    -23 -1 1 1092.33
    -23 -1 1 1206.79
    -23 1 1 1211.54
    -21 1 1 2.49
    -21 -1 1 -2.28
    -21 1 1 5.93
    -21 -1 1 4.11
    21 1 -1 2.52
    21 -1 -1 10.98
    -19 -1 1 26.62
    -19 -1 1 31.82
    -19 -1 1 26.36
    -19 1 1 25.52
    19 1 -1 25.79
    -19 1 1 21.57
    19 -1 -1 19.28
    -17 -1 1 16.55
    17 -1 -1 16.59
    -17 1 1 7.76
    -17 1 1 8.68
    -17 -1 1 10.73
    17 1 -1 7.18
    -17 -1 1 6.41
    -15 1 1 217.5
    -15 -1 1 188.45
    -15 1 1 196.88
    -15 1 1 179.41
    -15 -1 1 190.71
    15 -1 -1 200.56
    -15 -1 1 224.9
    15 1 -1 197.22
    -13 -1 1 3936.4
    -13 -1 1 4046.67
    13 1 -1 4163.91
    -13 1 1 3800.96
    -13 1 1 3968.48
    13 -1 -1 3978.13
    -11 1 1 1826.95
    11 1 -1 1986.99
    -11 -1 1 1916.15
    -11 -1 1 1901.57
    11 -1 -1 1846.04
    -11 1 1 1883.58
    -9 -1 1 206.52
    9 1 -1 209.16
    -9 1 1 194.4
    9 -1 -1 199.33
    9 -1 -1 217.39
    -9 1 1 187.6
    -9 -1 1 201.36
    7 -1 -1 879.88
    -7 1 1 822.2
    7 -1 -1 826.28
    -7 1 1 748.08
    7 1 -1 880.29
    -7 -1 1 865.3
    -7 -1 1 869.4
    -5 -1 1 1680.59
    -5 -1 1 1690.55
    -5 1 1 1490.81
    5 1 -1 1700.34
    -5 1 1 1658.11
    5 1 -1 1706.25
    5 -1 -1 1477.75
    5 -1 -1 1649.47
    3 -1 -1 3515.54
    3 1 -1 3684.14
    -3 1 1 3603.72
    3 -1 -1 3018.81
    -3 -1 1 3537.53
    -3 1 1 3381.09
    3 1 -1 3525.37
    -3 -1 1 3385.16
    1 -1 -1 6341.35
    -1 -1 1 6047.96
    1 -1 -1 5629.68
    -1 1 1 6086.78
    -1 1 1 6018.58
    1 1 -1 6311.67
    1 1 -1 6067.87
    -1 -1 1 5967.72
    -1 -1 -1 1033.68
    -1 1 -1 1095.14
    1 1 1 1065.46
    1 -1 1 962.71
    -1 1 -1 1039.66
    1 1 1 1046.09
    -1 -1 -1 1065.07
    1 -1 1 1118.11
    -3 -1 -1 417.07
    -3 1 -1 375.75
    3 1 1 406.72
    3 -1 1 423.57
    3 -1 1 348.42
    3 1 1 431.71
    -3 -1 -1 421.17
    5 1 1 548.75
    -5 -1 -1 539.76
    5 -1 1 518.2
    -5 1 -1 457.69
    -5 -1 -1 518.07
    5 -1 1 462.14
    5 1 1 510.8
    7 1 1 785.01
    7 -1 1 735.02
    7 1 1 752.29
    -7 1 -1 639.33
    -7 -1 -1 763.52
    9 1 1 505.53
    9 1 1 494.75
    9 -1 1 497.06
    -9 1 -1 434.54
    -9 -1 -1 458.92
    -11 -1 -1 151.89
    11 1 1 152.31
    -11 1 -1 130.5
    11 1 1 155.32
    11 -1 1 156.43
    -13 -1 -1 1660.17
    13 1 1 1858.1
    13 -1 1 1885.88
    13 1 1 1400.61
    -13 1 -1 1650.13
    15 1 1 157.94
    -15 -1 -1 171.32
    15 -1 1 184.02
    -15 1 -1 176.05
    15 1 1 142.56
    15 1 1 195.25
    -17 -1 -1 87.76
    -17 1 -1 83.26
    17 1 1 89.3
    17 1 1 85.14
    17 -1 1 97.9
    19 -1 1 62.49
    19 1 1 54.76
    -19 -1 -1 60.9
    19 1 1 65.57
    -19 1 -1 58.6
    21 1 1 460.69
    -21 -1 -1 462.45
    21 1 1 582.66
    -21 1 -1 483.52
    21 -1 1 457.3
    21 -1 1 543.99
    -23 1 -1 102.7
    -23 -1 -1 96.61
    23 1 1 94.98
    23 1 1 123.09
    23 -1 1 100.16
    23 -1 1 120.88
    -25 1 -1 224.78
    25 1 1 235.63
    25 -1 1 253.41
    -25 -1 -1 269.62
    -27 1 -1 36.27
    27 1 1 10.3
    27 -1 1 36.13
    -27 -1 -1 34.47
    27 1 1 36.57
    -29 -1 -1 81
    29 1 1 77.44
    29 -1 1 82.9
    29 1 1 86.51
    -29 1 -1 84.14
    -31 -1 -1 40.58
    31 -1 1 37
    31 1 1 33.12
    -31 1 -1 33.39
    31 1 1 31.63
    -33 1 -1 -3.72
    -33 -1 -1 6.79
    33 -1 1 -4.18
    33 1 1 8.39
    33 1 1 -0.16
    -35 -1 -1 125.08
    35 -1 1 137.04
    -35 1 -1 118.52
    35 1 1 157.28
    35 1 1 154.54
    -36 -2 1 30.85
    -36 2 1 32.66
    36 2 -1 25.67
    -36 -2 1 24.37
    36 -2 -1 31.68
    -36 2 1 18.09
    -34 -2 1 179.3
    -34 2 1 157.11
    -34 2 1 174.06
    -34 -2 1 182.17
    34 -2 -1 180.02
    34 2 -1 185.19
    32 -2 -1 20.48
    -32 2 1 22.55
    -32 -2 1 24.1
    -32 -2 1 35.83
    -32 2 1 18.93
    32 2 -1 33.27
    30 2 -1 250.36
    -30 2 1 254.33
    -30 2 1 233.1
    -30 -2 1 284.09
    -30 -2 1 246.8
    30 -2 -1 253.83
    -28 2 1 2.09
    -28 2 1 12.07
    28 2 -1 11.49
    -28 -2 1 14.4
    28 -2 -1 10.36
    -28 -2 1 16.34
    -26 2 1 385.58
    -26 -2 1 386.22
    -26 2 1 335.28
    -26 -2 1 347.24
    26 -2 -1 349.66
    26 2 -1 370.41
    24 -2 -1 -4.23
    24 2 -1 7.13
    -24 2 1 6.36
    -24 -2 1 -2.78
    -24 2 1 2.35
    -24 -2 1 -3.2
    22 2 -1 108.7
    -22 2 1 107.2
    -22 -2 1 113.5
    22 -2 -1 103.17
    -22 -2 1 129.95
    -22 2 1 117.28
    -20 -2 1 113.98
    -20 -2 1 130.45
    -20 2 1 127.01
    20 2 -1 136.31
    -20 -2 1 153.25
    -20 2 1 121.81
    20 -2 -1 129.27
    -18 2 1 175.88
    -18 -2 1 194.3
    18 2 -1 183.71
    18 -2 -1 176.83
    -18 -2 1 165.07
    -18 -2 1 175.99
    -18 2 1 167.89
    -16 2 1 172.61
    -16 -2 1 184.72
    -16 2 1 186.09
    16 2 -1 182.53
    -16 -2 1 182.08
    16 -2 -1 177.5
    -16 -2 1 229.13
    14 2 -1 318.45
    14 -2 -1 303.51
    -14 -2 1 343.23
    -14 2 1 292.72
    -14 -2 1 328.12
    -14 2 1 320.81
    12 2 -1 121.04
    12 -2 -1 116.13
    -12 -2 1 122.88
    -12 -2 1 128.67
    -10 -2 1 9.27
    -10 -2 1 13.15
    -10 2 1 11.52
    10 -2 -1 8.05
    10 2 -1 15.56
    8 -2 -1 362.1
    8 2 -1 407.65
    -8 -2 1 396.07
    -8 2 1 366.78
    -8 2 1 402.77
    8 -2 -1 377.49
    -8 -2 1 396.7
    -6 2 1 83.03
    -6 -2 1 86.47
    -6 -2 1 96.09
    6 -2 -1 77.54
    -6 2 1 88.35
    6 2 -1 88.38
    6 -2 -1 72.99
    4 -2 -1 2377.68
    -4 2 1 2293.74
    4 -2 -1 2377.96
    -4 -2 1 2526.29
    -4 -2 1 2478.22
    4 2 -1 2598.43
    -4 2 1 2486.14
    -2 2 1 85.12
    2 -2 -1 87.58
    -2 2 1 91.63
    -2 -2 1 90.39
    2 -2 -1 77.79
    2 2 -1 99.31
    -2 -2 1 87.36
    2 2 -1 82.87
    0 2 -1 2114.95
    0 -2 -1 2087.52
    0 2 1 2170.71
    0 -2 -1 2106.19
    0 -2 1 2164.82
    0 -2 1 2143.91
    0 2 1 1950.58
    2 -2 1 652.85
    2 2 1 612.41
    -2 2 -1 653.43
    2 2 1 661.19
    2 -2 1 693.32
    -2 -2 -1 657.75
    -2 -2 -1 684.28
    4 -2 1 783.35
    -4 -2 -1 872.11
    -4 2 -1 929.03
    4 2 1 840.73
    -4 -2 -1 928.23
    4 2 1 961.72
    -6 -2 -1 134.92
    -6 -2 -1 134.42
    6 2 1 135.61
    6 2 1 125.41
    -6 2 -1 126.8
    6 -2 1 111.5
    8 2 1 915.62
    8 -2 1 757.8
    -8 2 -1 811.64
    -8 -2 -1 830.57
    -10 -2 -1 513.94
    -10 2 -1 459.54
    10 2 1 556.03
    10 -2 1 501.34
    12 -2 1 47.1
    12 2 1 43.55
    -12 2 -1 47.52
    12 2 1 54.65
    -12 -2 -1 48.97
    12 2 1 41.3
    14 -2 1 1236.16
    14 2 1 1093.83
    -14 2 -1 1045.25
    -14 -2 -1 1216.31
    14 2 1 1131.24
    14 2 1 1289.83
    16 -2 1 360.72
    16 2 1 344.15
    -16 2 -1 294.68
    16 2 1 382.83
    -16 -2 -1 337.83
    16 2 1 332.44
    -18 -2 -1 431.91
    18 2 1 421.36
    18 -2 1 470.38
    18 2 1 399.43
    -18 2 -1 370.65
    18 2 1 477.56
    20 2 1 577.65
    20 -2 1 449.62
    -20 -2 -1 488.34
    20 -2 1 560.12
    20 2 1 491.02
    20 2 1 474.27
    -20 2 -1 433.34
    -22 2 -1 614.81
    22 -2 1 656.5
    22 2 1 691.04
    22 2 1 733.76
    -22 -2 -1 763.9
    22 -2 1 824.48
    24 2 1 591.47
    -24 2 -1 497.37
    24 -2 1 582.7
    24 -2 1 713.34
    24 2 1 581.43
    -24 -2 -1 583.74
    -26 -2 -1 791.68
    26 -2 1 786.57
    26 2 1 818.03
    26 2 1 823.18
    -26 2 -1 709.19
    28 2 1 37.89
    28 2 1 37.97
    28 -2 1 39.47
    -28 2 -1 25.24
    -28 -2 -1 30.64
    30 2 1 623.02
    30 -2 1 584.99
    -30 -2 -1 615.52
    30 2 1 624.4
    -30 2 -1 499.72
    -32 -2 -1 142.74
    32 2 1 142.67
    32 2 1 159.06
    -32 2 -1 126.45
    32 -2 1 146.24
    34 2 1 5.46
    34 -2 1 13.35
    34 2 1 7.46
    -34 -2 -1 3.57
    -34 2 -1 8.95
    36 2 1 26.6
    -36 2 -1 40.83
    36 -2 1 44.32
    -36 -2 -1 20.99
    36 2 1 46.18
    -36 2 -1 39.81
    -35 -3 1 41.44
    35 -3 -1 52.69
    -35 -3 1 62.24
    35 3 -1 54.27
    33 3 -1 33.99
    -33 -3 1 35.05
    -33 -3 1 31.16
    33 -3 -1 26.7
    -31 -3 1 24.49
    31 3 -1 14.57
    31 -3 -1 13.57
    -31 -3 1 13.07
    29 -3 -1 347.48
    -29 -3 1 328.57
    -29 -3 1 355.78
    29 3 -1 326.88
    27 -3 -1 55.46
    -27 -3 1 51.22
    -27 -3 1 58.02
    27 3 -1 51.55
    -25 -3 1 123.09
    25 -3 -1 115.25
    -25 -3 1 140.24
    25 3 -1 117.43
    -23 -3 1 254.8
    -23 -3 1 237.22
    23 3 -1 232.16
    23 -3 -1 255.23
    -21 -3 1 152.87
    21 3 -1 124.75
    21 -3 -1 128.93
    -21 -3 1 150.42
    -19 -3 1 2.38
    19 3 -1 5.44
    -19 -3 1 4
    -19 -3 1 10.05
    19 -3 -1 17.65
    -17 -3 1 17.77
    -17 -3 1 17.23
    -17 -3 1 15.95
    17 3 -1 18.14
    17 -3 -1 18.25
    15 -3 -1 58.36
    -15 -3 1 53.92
    -15 -3 1 52.72
    -15 -3 1 56.83
    15 3 -1 54.73
    -13 -3 1 1163.81
    13 -3 -1 1062.96
    -13 -3 1 1144.23
    13 3 -1 1187.74
    -13 -3 1 1373.03
    -11 -3 1 70.91
    -11 -3 1 70.39
    11 3 -1 74.15
    11 -3 -1 68.71
    9 3 -1 390.93
    9 -3 -1 351.59
    -9 -3 1 372.16
    9 -3 -1 304.99
    -9 -3 1 367.27
    7 -3 -1 572.56
    -7 -3 1 609.51
    7 -3 -1 596.09
    -7 -3 1 627.18
    5 -3 -1 34.28
    5 -3 -1 35.58
    -5 -3 1 37.21
    -5 -3 1 38.73
    3 -3 -1 1647.79
    3 -3 -1 1542.94
    -3 3 1 1879.78
    -3 -3 1 1681.03
    -3 -3 1 1709.02
    1 -3 -1 1466.38
    1 -3 -1 1317.26
    -1 3 1 1545.59
    -1 -3 1 1492.86
    -1 -3 1 1452.6
    1 -3 1 2.85
    -1 -3 -1 6.61
    -1 -3 -1 6.88
    1 -3 1 4.02
    1 3 1 10.62
    3 3 1 258.17
    -3 -3 -1 228.98
    -3 -3 -1 235.18
    -3 3 -1 227.05
    3 -3 1 228.9
    3 -3 1 220.74
    5 3 1 10.11
    -5 3 -1 15.85
    5 -3 1 13.2
    -5 -3 -1 12.98
    -5 -3 -1 13.65
    -7 -3 -1 29.73
    -7 -3 -1 27.55
    7 -3 1 25.12
    -7 3 -1 29.31
    7 3 1 34.66
    -9 -3 -1 378.99
    9 3 1 429.11
    9 -3 1 321
    -9 3 -1 389.83
    -11 3 -1 19.91
    -11 -3 -1 18.71
    11 3 1 20.14
    11 -3 1 20.98
    13 3 1 775.05
    13 -3 1 681.2
    -13 -3 -1 703.55
    -13 3 -1 647.65
    -15 3 -1 348.59
    15 -3 1 385.8
    -15 -3 -1 384.6
    -17 -3 -1 68.98
    -17 3 -1 64.5
    17 -3 1 69.36
    19 -3 1 392.44
    -19 3 -1 311.72
    -19 -3 -1 375.9
    21 -3 1 482.32
    -21 -3 -1 449.51
    -21 3 -1 362.17
    21 -3 1 372.88
    23 -3 1 48.45
    -23 -3 -1 33.75
    -23 3 -1 28.92
    -25 -3 -1 200.53
    -25 3 -1 156.96
    25 -3 1 204.29
    -27 -3 -1 164.7
    -27 3 -1 119.32
    27 -3 1 152.38
    -29 3 -1 -2.48
    -29 -3 -1 2.97
    29 -3 1 1.56
    -31 3 -1 79.05
    -31 3 -1 70.96
    -31 -3 -1 99.55
    31 -3 1 105.37
    -33 3 -1 -1.7
    -33 -3 -1 4.91
    33 -3 1 -1.42
    -33 3 -1 -0.85
    -34 -4 1 100.14
    34 -4 -1 112.67
    -34 -4 1 103.7
    -32 -4 1 60.53
    -32 -4 1 52.91
    32 -4 -1 58.27
    -30 -4 1 343.2
    30 -4 -1 340.56
    -30 -4 1 318.68
    28 -4 -1 60.34
    -28 -4 1 73.19
    -28 -4 1 64.85
    26 -4 -1 99.7
    -26 -4 1 87.4
    -26 -4 1 97.99
    -24 -4 1 14.34
    -24 -4 1 16.89
    24 -4 -1 17.26
    -22 -4 1 207.25
    22 -4 -1 202.27
    -22 -4 1 190.31
    -20 -4 1 388.06
    20 -4 -1 351.47
    -20 -4 1 342.95
    -18 -4 1 569.67
    18 -4 -1 569.22
    -18 -4 1 566.35
    -18 -4 1 609.33
    -16 -4 1 21.52
    16 -4 -1 34.44
    -16 -4 1 23.31
    -16 -4 1 37.72
    14 -4 -1 453.14
    -14 -4 1 547.67
    -14 -4 1 482.41
    -14 -4 1 502.43
    -12 -4 1 301.81
    12 -4 -1 241.82
    -12 -4 1 267.5
    -12 -4 1 256.41
    -10 -4 1 74.42
    -10 -4 1 88
    10 -4 -1 76.34
    10 -4 -1 78.06
    -10 -4 1 82.29
    10 -4 -1 63.8
    8 -4 -1 937.56
    -8 -4 1 926.76
    8 -4 -1 877.62
    -8 -4 1 886.85
    8 -4 -1 877.83
    -6 -4 1 649.45
    6 -4 -1 570.88
    -6 -4 1 667.09
    6 -4 -1 644.95
    -4 -4 1 174.36
    4 -4 -1 152.21
    4 -4 -1 166.15
    -4 -4 1 179.47
    -2 -4 1 2.24
    2 -4 -1 8.43
    2 -4 -1 -1.25
    -2 -4 1 -0.97
    0 -4 1 638.35
    0 -4 -1 597.53
    0 -4 1 608.55
    0 -4 -1 572.42
    -2 -4 -1 205.23
    2 -4 1 229.37
    2 -4 1 217.42
    -2 -4 -1 209.07
    -4 -4 -1 527.91
    -4 -4 -1 507.4
    4 -4 1 540.09
    4 -4 1 510.18
    -6 -4 -1 136.02
    -6 -4 -1 122.79
    6 -4 1 116.47
    -8 -4 -1 257.08
    -8 -4 -1 243.96
    -8 -4 -1 263.47
    8 -4 1 222.83
    10 -4 1 22.45
    -10 -4 -1 34.3
    -12 -4 -1 47.38
    12 -4 1 45.95
    14 -4 1 253.85
    -14 -4 -1 246.82
    16 -4 1 100.19
    -16 -4 -1 101.47
    18 -4 1 164.84
    -18 -4 -1 140.63
    18 -4 1 140.41
    -20 -4 -1 104.16
    20 -4 1 92.82
    -22 -4 -1 940.91
    22 -4 1 890.14
    -24 -4 -1 98.34
    24 -4 1 87.33
    -26 -4 -1 275.68
    26 -4 1 273.57
    -28 -4 -1 11.19
    28 -4 1 9.2
    -30 -4 -1 290.81
    30 -4 1 285.82
    32 -4 1 29.06
    -32 -4 -1 23.91
    -31 -5 1 7.78
    31 -5 -1 -0.34
    -31 -5 1 14.09
    29 -5 -1 157.72
    -29 -5 1 141.3
    -29 -5 1 142.56
    27 -5 -1 53.75
    -27 -5 1 33.11
    -27 -5 1 53.45
    25 -5 -1 237.79
    -25 -5 1 227.58
    -25 -5 1 256.72
    -23 -5 1 596.19
    -23 -5 1 629.63
    23 -5 -1 585.19
    21 -5 -1 11.96
    -21 -5 1 22.02
    -21 -5 1 15.42
    19 -5 -1 9.97
    -19 -5 1 21.51
    -19 -5 1 12.31
    17 -5 -1 -2.64
    -17 -5 1 3.68
    -17 -5 1 -6.35
    -15 -5 1 6.42
    15 -5 -1 3.58
    -15 -5 1 4.18
    -15 -5 1 1.53
    13 -5 -1 1260.92
    -13 -5 1 1374.85
    -13 -5 1 1475.2
    -13 -5 1 1356.95
    -11 -5 1 622.13
    -11 -5 1 723.79
    11 -5 -1 609.85
    11 -5 -1 652.85
    -11 -5 1 654.76
    11 -5 -1 589.03
    9 -5 -1 2.97
    9 -5 -1 3.75
    -9 -5 1 15.9
    -9 -5 1 -1.89
    9 -5 -1 9.3
    -9 -5 1 5.97
    7 -5 -1 85.43
    7 -5 -1 79.96
    -7 -5 1 90.32
    7 -5 -1 79.29
    -7 -5 1 89.54
    -7 -5 1 83.85
    5 -5 -1 157.73
    -5 -5 1 191.67
    -5 -5 1 167.15
    -5 -5 1 161.3
    5 -5 -1 153.48
    -3 -5 1 688.27
    -3 -5 1 621.42
    3 -5 -1 621.81
    -3 -5 1 662.01
    3 -5 -1 596.11
    1 -5 -1 1408.19
    -1 -5 1 1432.98
    -1 -5 1 1478.39
    1 -5 -1 1356.2
    1 -5 1 304.09
    1 -5 1 307.03
    -1 -5 -1 297.56
    -1 -5 -1 296.77
    3 -5 1 92.07
    -3 -5 -1 84.49
    -3 -5 -1 97.18
    3 -5 1 93.36
    -5 -5 -1 158.33
    5 -5 1 145.06
    5 -5 1 160.49
    -5 -5 -1 157.52
    -7 -5 -1 116.87
    7 -5 1 113.39
    -7 -5 -1 121.38
    -7 -5 -1 125.31
    -9 -5 -1 107.37
    -9 -5 -1 114.42
    9 -5 1 101.54
    -9 -5 -1 123.06
    -11 -5 -1 152.11
    11 -5 1 118.95
    13 -5 1 576.43
    -13 -5 -1 468.34
    13 -5 1 442.83
    15 -5 1 22.7
    15 -5 1 16.36
    -15 -5 -1 36
    15 -5 1 28.04
    -17 -5 -1 109.37
    17 -5 1 93.2
    19 -5 1 4.31
    -19 -5 -1 10.08
    21 -5 1 172.17
    -21 -5 -1 162.89
    -23 -5 -1 74.84
    23 -5 1 65.52
    25 -5 1 84.16
    -25 -5 -1 91.59
    27 -5 1 11.74
    -27 -5 -1 24.4
    -29 -5 -1 67.65
    29 -5 1 64.75
    26 -6 -1 36.62
    -26 -6 1 37.11
    -26 -6 1 56.77
    -24 -6 1 8.67
    -24 -6 1 6.96
    24 -6 -1 12.18
    -22 -6 1 22.53
    -22 -6 1 17.63
    22 -6 -1 26.2
    -20 -6 1 112.04
    20 -6 -1 96.74
    -20 -6 1 87.52
    18 -6 -1 250.76
    -18 -6 1 224.13
    -18 -6 1 280.96
    -16 -6 1 16.21
    -16 -6 1 17.08
    16 -6 -1 14.14
    14 -6 -1 90.48
    -14 -6 1 85.53
    -14 -6 1 77.37
    -14 -6 1 84.33
    -14 -6 1 89.75
    -12 -6 1 4.11
    -12 -6 1 -4.53
    -12 -6 1 -2.46
    12 -6 -1 0.52
    12 -6 -1 12.09
    -12 -6 1 -2.48
    12 -6 -1 5.9
    -10 -6 1 9.69
    10 -6 -1 19.62
    -10 -6 1 12.48
    10 -6 -1 10.44
    10 -6 -1 11.92
    -10 -6 1 3.81
    8 -6 -1 247.34
    -8 -6 1 264.25
    8 -6 -1 248.84
    -8 -6 1 274.26
    8 -6 -1 234.36
    -8 -6 1 251.64
    6 -6 -1 333.4
    6 -6 -1 358.51
    -6 -6 1 341.68
    6 -6 -1 361.31
    -6 -6 1 369.52
    -6 -6 1 364.67
    -4 -6 1 42.71
    -4 -6 1 39.49
    4 -6 -1 41.26
    4 -6 -1 39.72
    4 -6 -1 44.16
    -4 -6 1 37.19
    2 -6 -1 15.32
    -2 -6 1 24.46
    2 -6 -1 9.44
    -2 -6 1 13.57
    -2 -6 1 20.26
    2 -6 -1 19.63
    0 -6 -1 33.01
    0 -6 1 45.48
    0 -6 1 43.3
    0 -6 1 38.31
    0 -6 -1 24.45
    -2 -6 -1 28.4
    2 -6 1 30.32
    2 -6 1 39.29
    -2 -6 -1 26.98
    2 -6 1 28.46
    -4 -6 -1 140.35
    4 -6 1 335.29
    4 -6 1 370.31
    4 -6 1 362.11
    -4 -6 -1 324.15
    -4 -6 -1 339.18
    -6 -6 -1 238.24
    -6 -6 -1 248.18
    6 -6 1 260.4
    6 -6 1 274.08
    -6 -6 -1 267.74
    6 -6 1 234.66
    -8 -6 -1 215.63
    8 -6 1 217.9
    -8 -6 -1 216.09
    -8 -6 -1 210.25
    8 -6 1 192.65
    8 -6 1 219.42
    10 -6 1 1.67
    10 -6 1 15.54
    10 -6 1 4.91
    -10 -6 -1 7.22
    -10 -6 -1 5.63
    10 -6 1 3.37
    -10 -6 -1 0.52
    -12 -6 -1 50.71
    12 -6 1 36.05
    12 -6 1 53.94
    12 -6 1 23.5
    -14 -6 -1 140.03
    14 -6 1 123.92
    14 -6 1 147.15
    14 -6 1 131.7
    -16 -6 -1 234.25
    16 -6 1 189.76
    18 -6 1 286.03
    -18 -6 -1 278.13
    20 -6 1 83.34
    -20 -6 -1 102.95
    -22 -6 -1 472.92
    22 -6 1 439.78
    -24 -6 -1 35.23
    24 -6 1 31.18
    -26 -6 -1 197.38
    21 -7 -1 8.5
    -21 -7 1 5.28
    -21 -7 1 2.39
    -19 -7 1 8.98
    19 -7 -1 12.51
    -19 -7 1 14.09
    -17 -7 1 18.38
    -17 -7 1 21.08
    17 -7 -1 13.72
    -15 -7 1 7.85
    -15 -7 1 -5.22
    -15 -7 1 6.89
    15 -7 -1 7.57
    -15 -7 1 6.12
    -13 -7 1 271.65
    13 -7 -1 277.31
    -13 -7 1 301.26
    -13 -7 1 289.36
    -13 -7 1 317.89
    11 -7 -1 90.27
    11 -7 -1 76.29
    -11 -7 1 102.68
    -11 -7 1 99.76
    -11 -7 1 84.84
    11 -7 -1 89.41
    -11 -7 1 82.8
    -9 -7 1 16.89
    9 -7 -1 14.04
    -9 -7 1 18.7
    -9 -7 1 15.05
    -9 -7 1 12.75
    9 -7 -1 13.21
    9 -7 -1 11.59
    7 -7 -1 12.13
    -7 -7 1 14.78
    -7 -7 1 22.32
    -7 -7 1 22.32
    -7 -7 1 14.57
    7 -7 -1 10.65
    7 -7 -1 6.39
    -5 -7 1 45.3
    5 -7 -1 46.44
    -5 -7 1 32.39
    5 -7 -1 43.2
    5 -7 -1 52.81
    -5 -7 1 43.69
    -5 -7 1 37.1
    -3 -7 1 236.9
    3 -7 -1 234.81
    -3 -7 1 217.06
    -3 -7 1 228.1
    -3 -7 1 203.94
    3 -7 -1 226.13
    3 -7 -1 216.26
    -1 -7 1 410.33
    1 -7 -1 392.36
    1 -7 -1 411.56
    -1 -7 1 343.14
    1 -7 -1 428.21
    -1 -7 1 390.34
    -1 -7 1 380.6
    1 -7 1 83.98
    1 -7 1 69.75
    -1 -7 -1 68.14
    1 -7 1 71.36
    -1 -7 -1 56.79
    -1 -7 -1 76.12
    1 -7 1 65.52
    -1 -7 -1 64.83
    -3 -7 -1 25.15
    3 -7 1 26.76
    3 -7 1 26.11
    3 -7 1 27
    3 -7 1 32.91
    -3 -7 -1 25.16
    -3 -7 -1 27.89
    -3 -7 -1 25.86
    -5 -7 -1 12.14
    5 -7 1 13.37
    5 -7 1 13.35
    5 -7 1 2.61
    -5 -7 -1 5.2
    -5 -7 -1 17.77
    -5 -7 -1 10.42
    5 -7 1 6.08
    7 -7 1 -4.23
    7 -7 1 4.73
    -7 -7 -1 6.74
    7 -7 1 2.82
    -7 -7 -1 -1.93
    7 -7 1 -11.48
    -7 -7 -1 3.61
    -9 -7 -1 98.5
    -9 -7 -1 89.1
    -9 -7 -1 85.59
    9 -7 1 98.42
    9 -7 1 97.75
    9 -7 1 75.93
    9 -7 1 84.78
    11 -7 1 87.47
    11 -7 1 78.31
    11 -7 1 91.9
    -11 -7 -1 70.2
    11 -7 1 80.25
    13 -7 1 223.29
    13 -7 1 230.88
    13 -7 1 283.86
    13 -7 1 286.03
    -13 -7 -1 252.08
    -15 -7 -1 31.61
    15 -7 1 41.6
    15 -7 1 49.76
    17 -7 1 0.41
    17 -7 1 -3.45
    -17 -7 -1 13.89
    19 -7 1 24.37
    19 -7 1 29.72
    -19 -7 -1 38.2
    12 -8 -1 26.36
    -12 -8 1 21.84
    -12 -8 1 26.67
    -12 -8 1 42.21
    -12 -8 1 24.2
    -10 -8 1 12.77
    -10 -8 1 17.05
    10 -8 -1 28.21
    -10 -8 1 35.58
    -10 -8 1 19.77
    10 -8 -1 14.54
    10 -8 -1 21.37
    -8 -8 1 110.19
    8 -8 -1 114.09
    8 -8 -1 108.15
    -8 -8 1 107.61
    -8 -8 1 119.12
    8 -8 -1 92.75
    -8 -8 1 118.38
    6 -8 -1 78.19
    6 -8 -1 67.64
    -6 -8 1 64.43
    -6 -8 1 81.47
    -6 -8 1 62.75
    6 -8 -1 58.15
    -6 -8 1 81.96
    4 -8 -1 39.07
    -4 -8 1 34.83
    -4 -8 1 33
    4 -8 -1 34.77
    4 -8 -1 24.61
    -4 -8 1 29.25
    -4 -8 1 31.28
    -2 -8 1 4.5
    2 -8 -1 -1.62
    -2 -8 1 7.98
    2 -8 -1 7.19
    2 -8 -1 -0.96
    -2 -8 1 6.96
    2 -8 -1 4.15
    -2 -8 1 -3.33
    0 -8 1 105.72
    0 -8 1 94.39
    0 -8 -1 108.03
    0 -8 -1 101.8
    0 -8 -1 111.35
    0 -8 1 110.2
    0 -8 -1 98.8
    0 -8 1 108.15
    2 -8 1 57.94
    2 -8 1 63.68
    -2 -8 -1 59.58
    -2 -8 -1 62.3
    2 -8 1 56.15
    -2 -8 -1 68.97
    -2 -8 -1 60.08
    2 -8 1 67.08
    4 -8 1 77.28
    -4 -8 -1 74.78
    -4 -8 -1 75.23
    4 -8 1 69.92
    4 -8 1 89.26
    4 -8 1 89.21
    -4 -8 -1 93.15
    -4 -8 -1 84.61
    -6 -8 -1 18.57
    6 -8 1 21.05
    6 -8 1 29.24
    6 -8 1 31.3
    -6 -8 -1 25.94
    -6 -8 -1 26.42
    6 -8 1 26.7
    -6 -8 -1 34.04
    -8 -8 -1 29.56
    8 -8 1 27.44
    8 -8 1 33.77
    8 -8 1 39.6
    -8 -8 -1 34.67
    -8 -8 -1 33.95
    8 -8 1 40.13
    -8 -8 -1 24.65
    -10 -8 -1 11.28
    10 -8 1 9.13
    10 -8 1 11.72
    10 -8 1 13.88
    10 -8 1 16.15
    -10 -8 -1 16.92
    -38 0 2 15.84
    -38 0 2 20.53
    38 0 -2 19.98
    -36 0 2 393.48
    -36 0 2 404.97
    36 0 -2 424.02
    -34 0 2 1.85
    -34 0 2 12.85
    34 0 -2 14.76
    32 0 -2 157.13
    -32 0 2 150.27
    -32 0 2 163.74
    30 0 -2 144.55
    -30 0 2 121.04
    -30 0 2 147.4
    -28 0 2 47.55
    -28 0 2 26.93
    28 0 -2 36.79
    -26 0 2 852.42
    -26 0 2 758.49
    -26 0 2 718.12
    26 0 -2 752.41
    -24 0 2 300.8
    -24 0 2 318.8
    24 0 -2 318.79
    -24 0 2 378.21
    -22 0 2 20.39
    -22 0 2 17.07
    -22 0 2 22.77
    22 0 -2 10.19
    20 0 -2 228.5
    -20 0 2 227.04
    -20 0 2 232.85
    -18 0 2 401.12
    -18 0 2 407.94
    18 0 -2 411.26
    -16 0 2 4.18
    -16 0 2 1.45
    16 0 -2 9.75
    14 0 -2 2325.96
    -14 0 2 2178.22
    14 0 -2 2473.81
    -14 0 2 2309.54
    12 0 -2 322.42
    -12 0 2 295.28
    -12 0 2 283.1
    12 0 -2 287.07
    -10 0 2 944.42
    -10 0 2 891.89
    10 0 -2 973.99
    10 0 -2 1015.27
    -8 0 2 37.51
    8 0 -2 33.05
    -8 0 2 32.07
    8 0 -2 30.39
    6 0 -2 1092.76
    -6 0 2 1107.99
    -6 0 2 1000.35
    6 0 -2 1213.78
    4 0 -2 115.39
    4 0 -2 112.06
    -4 0 2 103.42
    -4 0 2 110.49
    2 0 -2 435.66
    -2 0 2 364.3
    2 0 -2 356.78
    -2 0 2 424.46
    0 0 2 3.28
    0 0 -2 7.39
    0 0 -2 10.02
    0 0 2 -2.92
    2 0 2 240.9
    2 0 2 254.09
    -2 0 -2 217.87
    -2 0 -2 262.02
    4 0 2 2335.6
    -4 0 -2 2082.62
    4 0 2 2399.3
    -4 0 -2 2502.98
    6 0 2 485.1
    6 0 2 490.5
    -6 0 -2 432.61
    -6 0 -2 505.63
    -8 0 -2 491.84
    -8 0 -2 580.04
    8 0 2 537.89
    8 0 2 541.78
    10 0 2 384.9
    10 0 2 373.18
    -10 0 -2 338.98
    12 0 2 1293.35
    -12 0 -2 1208.8
    12 0 2 1310.62
    -14 0 -2 49.65
    14 0 2 53.36
    14 0 2 61.98
    -16 0 -2 288.13
    16 0 2 324.13
    16 0 2 297.69
    -18 0 -2 325.48
    18 0 2 368.62
    18 0 2 390.39
    20 0 2 -4.29
    20 0 2 2.89
    -20 0 -2 -2.15
    -22 0 -2 9.48
    22 0 2 5.39
    22 0 2 7.57
    24 0 2 486.29
    -24 0 -2 474.88
    24 0 2 637.57
    24 0 2 549.03
    26 0 2 11.61
    26 0 2 13.15
    26 0 2 12.84
    -26 0 -2 9.24
    -28 0 -2 12.94
    28 0 2 9.02
    28 0 2 4.52
    28 0 2 7.44
    30 0 2 13.47
    30 0 2 12.43
    -30 0 -2 8.34
    30 0 2 12.39
    -32 0 -2 32.72
    32 0 2 29.97
    32 0 2 36.28
    -34 0 -2 586.36
    34 0 2 667.4
    34 0 2 586.56
    37 -1 -2 24.95
    -37 1 2 19.03
    -37 -1 2 25.99
    37 1 -2 26.42
    -37 -1 2 19.59
    -37 1 2 22.29
    -35 1 2 16.61
    -35 1 2 16.39
    -35 -1 2 21.84
    35 1 -2 30.5
    -35 -1 2 23.59
    35 -1 -2 12.72
    33 -1 -2 9.2
    -33 1 2 -0.24
    -33 1 2 7.86
    -33 -1 2 -5.65
    -33 -1 2 8.66
    33 1 -2 13.27
    -31 -1 2 446.05
    -31 1 2 443.84
    31 1 -2 484.48
    31 -1 -2 476.82
    -31 1 2 509.31
    -31 -1 2 505.8
    29 -1 -2 185
    29 1 -2 179.02
    -29 1 2 194.12
    -29 -1 2 196.67
    -29 -1 2 162.15
    -29 1 2 159.77
    -27 1 2 71.5
    27 1 -2 83.14
    27 -1 -2 75.62
    -27 -1 2 92.28
    -27 -1 2 79.01
    -27 1 2 84.46
    -27 -1 2 69.28
    25 -1 -2 89.07
    -25 1 2 76.51
    -25 1 2 77.17
    -25 -1 2 104.69
    -25 1 2 98.97
    -25 -1 2 83.03
    -25 -1 2 89.43
    25 1 -2 92.23
    23 1 -2 7.47
    -23 -1 2 7.82
    -23 1 2 -3.82
    -23 -1 2 4.63
    -23 1 2 4.69
    -23 1 2 2.84
    -23 -1 2 7.07
    23 -1 -2 7.71
    -21 -1 2 468.68
    21 -1 -2 518.95
    -21 1 2 501.04
    -21 1 2 503.78
    21 1 -2 524.31
    -21 -1 2 487.21
    -21 1 2 606.72
    -19 -1 2 798.09
    19 -1 -2 866.95
    19 1 -2 881.39
    -19 -1 2 845.15
    -19 1 2 873.95
    -19 1 2 809.01
    17 1 -2 322.5
    -17 -1 2 309.29
    17 -1 -2 292.98
    -17 1 2 299.1
    -17 -1 2 306.09
    -17 1 2 291.74
    -15 -1 2 67.71
    15 1 -2 64.19
    -15 -1 2 66.99
    -15 1 2 57.65
    15 -1 -2 61.44
    -15 1 2 71.93
    -13 -1 2 11.79
    -13 1 2 3.4
    -13 -1 2 3.19
    13 1 -2 4.97
    13 -1 -2 6.49
    13 -1 -2 8.13
    -13 1 2 9.83
    11 -1 -2 7.96
    -11 1 2 -0.01
    -11 -1 2 8.57
    -11 -1 2 0.1
    11 -1 -2 4.34
    11 1 -2 9.01
    11 1 -2 0.78
    -11 1 2 1.08
    9 -1 -2 351.3
    -9 1 2 333.82
    -9 1 2 314.1
    -9 -1 2 336.54
    9 1 -2 344.56
    9 1 -2 351.53
    -9 -1 2 333.99
    9 -1 -2 358.74
    7 -1 -2 -0.69
    -7 -1 2 5.24
    7 1 -2 12.43
    -7 1 2 7.64
    7 1 -2 9.02
    -7 1 2 5.9
    7 -1 -2 2.3
    -7 -1 2 -1.31
    5 1 -2 1149.45
    5 -1 -2 1106.69
    5 1 -2 1096.98
    -5 -1 2 1041.59
    -5 -1 2 1049.87
    5 -1 -2 917
    -5 1 2 1094.09
    -5 1 2 979.05
    3 1 -2 45.58
    3 -1 -2 37.73
    -3 -1 2 39.6
    -3 1 2 48.3
    -3 -1 2 39.08
    3 -1 -2 37.28
    3 1 -2 37.55
    -3 1 2 36.36
    1 1 -2 490.37
    -1 1 2 494.14
    -1 1 2 507.23
    1 1 -2 517.94
    -1 -1 2 512.2
    1 -1 -2 533.41
    -1 -1 2 435.97
    1 -1 -2 421
    1 1 2 946.86
    1 -1 2 937.15
    -1 1 -2 1018.4
    -1 -1 -2 977.93
    1 1 2 958.59
    1 -1 2 853.21
    -1 -1 -2 876.99
    -1 1 -2 870.05
    3 1 2 1055.49
    3 1 2 1031.34
    3 -1 2 883.41
    -3 -1 -2 1076.4
    -3 1 -2 932.02
    -3 1 -2 1097.58
    -3 -1 -2 974.42
    3 -1 2 1091.79
    -5 -1 -2 1119.54
    5 -1 2 1225.45
    5 1 2 1109.5
    -5 1 -2 1178.39
    -5 1 -2 1009.73
    5 1 2 1274.15
    -5 -1 -2 1253.72
    5 -1 2 1057
    -7 -1 -2 3129.2
    7 -1 2 2877.46
    -7 -1 -2 2774.45
    7 -1 2 3036.33
    7 1 2 2974.63
    -7 1 -2 2519.05
    7 1 2 3128.01
    9 -1 2 1241.71
    9 -1 2 1372.22
    -9 -1 -2 1265.85
    9 1 2 1259.28
    -9 -1 -2 1326.65
    -9 1 -2 1047.2
    9 1 2 1357.46
    -11 -1 -2 387.07
    11 1 2 413.24
    11 -1 2 437.17
    -11 1 -2 364.31
    11 1 2 441.91
    11 -1 2 433.7
    -13 1 -2 874.39
    13 -1 2 1034.31
    13 1 2 975.3
    13 -1 2 1045.29
    13 1 2 1037.14
    -13 -1 -2 946.08
    15 1 2 1.25
    15 1 2 3.66
    -15 -1 -2 5.8
    15 -1 2 3.06
    15 -1 2 7.39
    -15 1 -2 -6.17
    17 1 2 1338.3
    -17 -1 -2 1249.01
    17 -1 2 1321.58
    17 -1 2 1431.97
    17 1 2 1457.94
    -17 1 -2 1162.29
    19 1 2 162.38
    19 -1 2 178.31
    -19 -1 -2 149.75
    19 1 2 144.47
    19 -1 2 167.64
    -19 1 -2 142.81
    21 -1 2 187.7
    21 1 2 275.02
    -21 -1 -2 265.06
    21 1 2 311.52
    21 -1 2 308.98
    -21 1 -2 248.4
    23 -1 2 1.26
    23 -1 2 8.85
    -23 -1 -2 5.47
    23 1 2 6.55
    23 1 2 3.84
    -23 1 -2 6.1
    23 1 2 11.14
    25 1 2 99.06
    25 -1 2 90.3
    25 -1 2 91.43
    -25 1 -2 67.74
    -25 -1 -2 85.62
    25 1 2 81.53
    25 1 2 79.79
    25 -1 2 72.43
    27 -1 2 456.47
    27 1 2 467.25
    -27 -1 -2 476.44
    27 1 2 469.49
    27 1 2 553
    27 -1 2 446.75
    27 -1 2 523.92
    -27 1 -2 399.69
    29 1 2 868.86
    29 -1 2 716.24
    -29 -1 -2 730.36
    29 1 2 714.47
    29 -1 2 766.03
    29 1 2 722.95
    29 -1 2 854.64
    -29 1 -2 634.86
    -31 -1 -2 7.01
    31 1 2 7.89
    31 -1 2 10.61
    -31 1 -2 0.99
    31 -1 2 5.66
    31 1 2 4.82
    33 -1 2 6.93
    33 1 2 8.61
    33 -1 2 1.26
    33 1 2 4.03
    -33 1 -2 -4.07
    -33 -1 -2 13.43
    35 1 2 44.87
    -35 -1 -2 52.52
    35 -1 2 41.48
    35 1 2 37.76
    35 -1 2 41.26
    -35 1 -2 29.96
    36 -2 -2 148.96
    -36 2 2 113.82
    -36 -2 2 132.41
    -36 2 2 133.91
    36 2 -2 150.01
    -36 -2 2 133.92
    -34 2 2 71.08
    -34 -2 2 96.71
    34 2 -2 83.57
    34 -2 -2 87.91
    -34 2 2 86.42
    -34 -2 2 74.53
    32 2 -2 11.18
    -32 2 2 6.15
    -32 -2 2 9.23
    -32 -2 2 12.59
    32 -2 -2 5.31
    -32 2 2 2.32
    -30 2 2 59.3
    -30 -2 2 64.37
    30 2 -2 59.06
    -30 -2 2 65.69
    30 -2 -2 63
    -30 2 2 63.9
    -28 2 2 66.41
    -28 -2 2 54.67
    -28 2 2 60.95
    28 2 -2 64.98
    28 -2 -2 58.89
    -28 -2 2 84.58
    -28 -2 2 55.22
    26 -2 -2 546.47
    -26 -2 2 541.58
    26 2 -2 560.06
    -26 -2 2 625.2
    -26 2 2 484.31
    -26 -2 2 564.99
    -26 2 2 572.79
    -24 -2 2 19.55
    -24 -2 2 28.66
    -24 2 2 15.5
    24 -2 -2 23.94
    24 2 -2 23.16
    -24 -2 2 21.82
    -24 2 2 23.6
    22 -2 -2 174.57
    -22 2 2 143.22
    -22 -2 2 168.16
    -22 -2 2 184.73
    -22 2 2 185.4
    -22 -2 2 144.94
    22 2 -2 173.58
    20 2 -2 30.16
    -20 2 2 31.57
    -20 2 2 30.95
    -20 -2 2 35.77
    -20 2 2 38.41
    20 -2 -2 36.41
    -20 -2 2 35.48
    18 -2 -2 74.75
    -18 2 2 75.85
    -18 -2 2 87.27
    -18 -2 2 75.09
    18 2 -2 84.08
    -18 2 2 90.89
    16 -2 -2 226.77
    -16 2 2 211.36
    -16 2 2 230.08
    -16 -2 2 255.82
    16 2 -2 236.07
    -16 -2 2 228.76
    14 -2 -2 2165.98
    -14 -2 2 2216.48
    14 2 -2 2255.6
    -14 2 2 2117.06
    -14 2 2 2048.55
    14 -2 -2 2425.43
    -14 -2 2 2174.79
    -12 -2 2 34.85
    12 2 -2 35.91
    -12 2 2 38.63
    12 -2 -2 34.26
    -12 2 2 40.15
    12 -2 -2 37.74
    -12 -2 2 31.32
    10 -2 -2 298.01
    -10 -2 2 288.49
    -10 2 2 291.95
    10 2 -2 299.55
    -10 2 2 283.24
    10 2 -2 287.61
    10 -2 -2 291.8
    -10 -2 2 297.62
    8 2 -2 172.56
    8 -2 -2 174.91
    -8 2 2 170.35
    8 2 -2 174.94
    -8 -2 2 170.28
    -8 -2 2 168.75
    -8 2 2 167.75
    8 -2 -2 156.2
    -6 -2 2 390.32
    -6 2 2 399.75
    6 -2 -2 330.18
    6 -2 -2 396.32
    6 2 -2 411.8
    -6 2 2 422.49
    6 2 -2 421
    -6 -2 2 407.06
    -4 -2 2 3662.33
    4 2 -2 3742.86
    -4 2 2 3791.34
    -4 2 2 3732.95
    4 -2 -2 3693.57
    4 -2 -2 3093.81
    -4 -2 2 3653.17
    4 2 -2 3802.67
    -2 2 2 1951.22
    -2 2 2 2052.27
    2 -2 -2 1960.34
    -2 -2 2 1896.17
    -2 -2 2 1834.44
    2 2 -2 1961.47
    2 -2 -2 1792.01
    2 2 -2 1958.53
    0 2 -2 137.73
    0 -2 2 132.83
    0 -2 -2 127.02
    0 -2 -2 115.85
    0 -2 2 123.8
    0 2 2 143
    0 2 2 131.78
    0 2 -2 128.31
    2 -2 2 624.2
    -2 2 -2 610.82
    -2 -2 -2 628.63
    2 -2 2 545.61
    -2 2 -2 656.11
    2 2 2 625.74
    2 2 2 674.18
    -2 -2 -2 585.73
    4 2 2 6.64
    -4 2 -2 2.23
    4 -2 2 1.05
    4 -2 2 7.57
    4 2 2 3.74
    -4 -2 -2 3.08
    -4 -2 -2 5.09
    6 -2 2 1258.87
    6 2 2 1234.21
    6 2 2 1148.51
    -6 -2 -2 1140.14
    -6 -2 -2 1187.6
    6 -2 2 1010.43
    -6 2 -2 1158.58
    -8 2 -2 572.71
    8 2 2 560.97
    8 2 2 653.89
    -8 -2 -2 612.28
    8 -2 2 629.08
    -8 -2 -2 563.19
    8 -2 2 512.5
    -10 -2 -2 878.8
    10 2 2 940.91
    -10 2 -2 797.92
    10 -2 2 829
    10 -2 2 914.11
    -10 -2 -2 931.61
    10 2 2 862.89
    12 -2 2 1077.18
    12 2 2 1120.47
    -12 2 -2 980.28
    12 2 2 1017.63
    -12 -2 -2 1019.1
    12 -2 2 1089.72
    14 2 2 206.35
    14 2 2 166.23
    14 -2 2 191.63
    -14 2 -2 159.63
    -14 -2 -2 187.04
    14 -2 2 181.72
    16 2 2 45.73
    16 2 2 57.95
    -16 2 -2 41.07
    -16 -2 -2 41.65
    16 -2 2 56.58
    16 -2 2 55.29
    18 2 2 1847.6
    18 2 2 1588.44
    18 -2 2 717.46
    -18 2 -2 1430.54
    -18 -2 -2 1675.84
    18 -2 2 1784.88
    20 -2 2 167.34
    -20 -2 -2 166.18
    20 -2 2 163.74
    20 2 2 151.85
    -20 2 -2 137.12
    20 2 2 143.29
    20 2 2 178.67
    22 -2 2 5.04
    22 2 2 8.52
    -22 -2 -2 11.71
    22 -2 2 9.14
    -22 2 -2 10.94
    22 2 2 7.79
    22 2 2 7.86
    24 2 2 259.59
    -24 2 -2 220.83
    24 2 2 249.86
    24 -2 2 281.14
    24 -2 2 296.77
    24 2 2 312.91
    -24 -2 -2 258.54
    26 2 2 13.32
    26 -2 2 24.55
    -26 -2 -2  0
    26 2 2 15.46
    26 -2 2 19.97
    -26 2 -2 4.13
    26 -2 2 14.4
    26 2 2 28.58
    28 2 2 14.34
    28 -2 2 21.71
    -28 -2 -2 22.19
    28 -2 2 25.76
    -28 2 -2 17.56
    28 2 2 23.56
    28 -2 2 22.86
    30 -2 2 7.11
    30 -2 2 3.55
    30 2 2 14.41
    -30 -2 -2 -10.52
    30 2 2 14.74
    30 -2 2 6.73
    -30 2 -2 11.46
    32 2 2 23.38
    -32 2 -2 18.53
    32 2 2 16.4
    -32 -2 -2 11.63
    32 -2 2 8.13
    32 -2 2 16.52
    -34 2 -2 199.4
    34 -2 2 249.71
    -34 -2 -2 230.36
    34 2 2 263.39
    34 2 2 239.59
    34 -2 2 204.07
    35 -3 -2 39.22
    -35 -3 2 24.94
    -35 -3 2 18.04
    35 3 -2 22.2
    33 3 -2 6.5
    -33 -3 2 17.32
    33 -3 -2 1.62
    -33 -3 2 14.21
    31 3 -2 331.02
    -31 -3 2 293.85
    31 -3 -2 362.95
    -31 -3 2 343.52
    -29 -3 2 41.17
    29 -3 -2 30.26
    29 3 -2 40.23
    -29 -3 2 42.39
    -27 -3 2 210.11
    -27 -3 2 251.21
    27 -3 -2 236.2
    27 3 -2 216.04
    -27 -3 2 192.89
    25 3 -2 43.36
    -25 -3 2 54.78
    -25 -3 2 43.64
    -25 -3 2 46.96
    25 -3 -2 49.65
    -23 -3 2 78.09
    23 -3 -2 70.15
    -23 -3 2 68.85
    23 3 -2 64.98
    -23 -3 2 70.64
    21 3 -2 706.77
    -21 -3 2 836.15
    21 -3 -2 669.77
    -21 -3 2 650.2
    -21 -3 2 714.59
    -19 -3 2 519
    19 -3 -2 502.55
    19 3 -2 498.32
    -19 -3 2 506.66
    -17 -3 2 16.1
    -17 -3 2 11.36
    17 3 -2 25.35
    17 -3 -2 9.51
    -15 3 2 2
    -15 -3 2 6.02
    15 3 -2 1.04
    15 -3 -2 3.02
    -15 3 2 3.28
    -15 -3 2 3.93
    -13 3 2 97.83
    -13 -3 2 98.22
    13 3 -2 104.66
    13 -3 -2 105.27
    -13 3 2 106.82
    -13 -3 2 93.15
    13 -3 -2 102.39
    -11 3 2 519.58
    11 -3 -2 470.15
    -11 -3 2 522.9
    -11 3 2 484.23
    11 3 -2 561.57
    11 -3 -2 518.97
    -11 -3 2 533.19
    -9 3 2 974.95
    -9 -3 2 907.12
    -9 3 2 849.66
    9 -3 -2 765.63
    9 3 -2 950.19
    9 -3 -2 961.28
    -9 -3 2 940.28
    -7 3 2 -2.29
    -7 -3 2 9.31
    7 -3 -2 4.1
    7 3 -2 -1.32
    7 -3 -2 -0.36
    -7 3 2 3.53
    -7 -3 2 5.55
    -5 -3 2 125.99
    5 3 -2 129.89
    -5 -3 2 119.46
    -5 3 2 130.62
    5 -3 -2 107.98
    5 3 -2 127.16
    5 -3 -2 121.96
    -5 3 2 119.21
    -3 -3 2 45.99
    3 -3 -2 31.83
    -3 3 2 42.6
    -3 -3 2 37.77
    3 -3 -2 34.79
    3 3 -2 34.74
    3 3 -2 36.26
    -3 3 2 34.99
    1 -3 -2 22.88
    -1 -3 2 21.66
    1 3 -2 21.65
    -1 -3 2 23.12
    -1 3 2 18.47
    -1 3 2 22.79
    1 -3 -2 26.09
    1 -3 2 2365.69
    1 -3 2 2502.1
    -1 -3 -2 2555.82
    -1 -3 -2 2559.48
    1 3 2 2638.39
    -1 3 -2 2544.76
    1 3 2 2388.8
    -3 -3 -2 1402.13
    3 -3 2 1424.78
    3 -3 2 1287.77
    -3 -3 -2 1388.91
    3 3 2 1472.84
    3 3 2 1303.73
    -3 3 -2 1387.51
    5 -3 2 497.5
    -5 3 -2 488.25
    5 -3 2 422.78
    -5 -3 -2 490.2
    5 3 2 464.99
    5 3 2 521.73
    -5 -3 -2 479.65
    -7 3 -2 880.7
    -7 -3 -2 877.23
    7 3 2 835.57
    7 3 2 967.19
    -7 -3 -2 877.59
    7 -3 2 755.66
    7 -3 2 939.05
    9 3 2 358.77
    -9 3 -2 398.29
    9 -3 2 327.67
    -9 -3 -2 399.3
    9 3 2 435.18
    -9 -3 -2 387.13
    9 -3 2 433.88
    11 -3 2 -1.87
    -11 -3 -2 0.31
    11 3 2 6.17
    11 3 2 5.62
    -11 3 -2 3.53
    11 -3 2 2.64
    13 3 2 1878.41
    13 -3 2 1704.18
    -13 -3 -2 1628.95
    -13 3 -2 1595.62
    13 -3 2 1550.81
    15 -3 2 28.91
    -15 3 -2 24.54
    -15 -3 -2 42.76
    15 -3 2 30.17
    15 3 2 43.59
    17 3 2 681.6
    -17 3 -2 530.96
    17 -3 2 606.97
    -17 -3 -2 636.75
    17 -3 2 619.53
    19 -3 2 26.36
    -19 3 -2 29.04
    19 -3 2 30.02
    19 3 2 33.41
    -19 -3 -2 27.58
    -21 -3 -2 127.41
    -21 3 -2 116.74
    21 -3 2 113.96
    21 3 2 133.25
    21 -3 2 113.08
    23 -3 2 89.79
    23 3 2 94.8
    23 -3 2 99.22
    -23 -3 -2 85.59
    -23 3 -2 69.47
    25 -3 2 197.93
    -25 -3 -2 176.96
    25 -3 2 150.75
    25 -3 2 193.01
    -25 3 -2 129.38
    27 -3 2 344.02
    -27 3 -2 239.67
    27 -3 2 313.52
    27 -3 2 377.29
    -27 -3 -2 306.33
    -29 3 -2 231.23
    -29 -3 -2 286.48
    29 -3 2 296.94
    29 -3 2 299.65
    31 -3 2 22.84
    31 -3 2 5.81
    -31 3 -2 3.84
    -31 -3 -2 21.87
    33 -3 2 -2.06
    -33 3 -2 -1.47
    -33 -3 -2 2.87
    33 -3 2 1.14
    -34 -4 2 17.41
    34 4 -2 0.84
    34 -4 -2 -6.7
    -34 -4 2 13.91
    -32 -4 2 25.95
    32 -4 -2 31.03
    32 4 -2 29.13
    -32 -4 2 33.31
    30 -4 -2 110.38
    -30 -4 2 91.08
    30 4 -2 99.69
    -30 -4 2 108.81
    -28 -4 2 101.72
    28 4 -2 102.1
    -28 -4 2 109.12
    28 -4 -2 96.15
    -26 -4 2 559.97
    26 -4 -2 552.8
    26 4 -2 544.56
    -26 -4 2 539.75
    -26 -4 2 604.45
    24 4 -2 101.73
    -24 -4 2 94.72
    24 -4 -2 115.26
    -24 -4 2 90.94
    -24 -4 2 98.61
    -22 -4 2 -1.01
    -22 -4 2 10.68
    22 -4 -2 22.18
    22 4 -2 11.45
    -22 -4 2 14.25
    -20 -4 2 66.94
    20 4 -2 53.95
    -20 -4 2 61.72
    20 -4 -2 48.65
    -20 -4 2 62.25
    -18 -4 2 34.34
    -18 -4 2 38.72
    18 4 -2 38.62
    18 -4 -2 25.55
    -16 -4 2 128.11
    16 -4 -2 122.2
    16 4 -2 128.27
    -16 -4 2 133.06
    14 4 -2 1304.47
    14 -4 -2 1278.84
    -14 -4 2 1287.38
    -14 -4 2 1260.37
    12 -4 -2 48.06
    -12 -4 2 57.93
    -12 -4 2 60.83
    12 -4 -2 52.39
    12 4 -2 57.1
    -10 -4 2 93.69
    -10 4 2 112.38
    10 4 -2 105.59
    10 -4 -2 98.89
    10 -4 -2 79.02
    -10 -4 2 106.56
    -8 -4 2 -2.25
    8 -4 -2 5.43
    -8 4 2 1.87
    8 -4 -2 0.89
    -8 -4 2 7.26
    6 -4 -2 3.59
    -6 -4 2 0.37
    -6 -4 2 3.71
    6 -4 -2 -3.28
    -6 4 2 3.38
    -4 -4 2 655.18
    4 -4 -2 601.81
    -4 -4 2 620.77
    4 -4 -2 633.19
    -4 4 2 676.3
    2 -4 -2 302.75
    -2 4 2 319.79
    -2 -4 2 319.93
    -2 -4 2 295.09
    2 -4 -2 304.48
    0 -4 -2 9.16
    0 -4 -2 0.88
    0 -4 2 11.77
    0 -4 2 7.81
    0 4 -2 1.94
    0 4 2 -0.93
    -2 -4 -2 16
    -2 4 -2 8.21
    2 -4 2 2.51
    2 -4 2 11.49
    2 4 2 14.96
    -2 -4 -2 20.07
    -4 -4 -2 224.38
    4 -4 2 207.03
    4 -4 2 233.65
    -4 -4 -2 213.72
    4 4 2 226.16
    -4 4 -2 224.47
    -6 4 -2 10.66
    -6 -4 -2 17.7
    6 -4 2 14.7
    -6 -4 -2 20.86
    6 -4 2 15.85
    6 4 2 9.43
    8 4 2 33.01
    -8 -4 -2 24.94
    8 -4 2 24.72
    8 -4 2 37.39
    -8 -4 -2 24.21
    -8 4 -2 23.34
    10 4 2 149.09
    -10 -4 -2 139.84
    10 -4 2 107.73
    10 -4 2 141.38
    -10 4 -2 126.1
    -10 -4 -2 144.84
    12 -4 2 274.96
    12 4 2 356.9
    12 -4 2 360.78
    -12 -4 -2 333.08
    -12 4 -2 306.02
    -14 4 -2 -1.77
    14 -4 2 5.29
    14 4 2 9.95
    14 -4 2 8.92
    -14 -4 -2 -8.06
    16 -4 2 20.26
    -16 4 -2 16.67
    16 -4 2 13.73
    16 4 2 32.25
    -16 -4 -2 21.41
    18 4 2 516.88
    -18 4 -2 440.35
    18 -4 2 499.1
    -18 -4 -2 450.47
    18 -4 2 409.57
    20 -4 2 31.31
    -20 4 -2 28.44
    20 -4 2 27.84
    -20 -4 -2 24.39
    -22 4 -2 13.17
    22 -4 2 24.1
    -22 -4 -2 27.8
    22 -4 2 22.27
    24 -4 2 147.43
    24 -4 2 183.23
    -24 -4 -2 153.93
    24 -4 2 125.28
    -24 4 -2 131.43
    -26 4 -2 10.36
    -26 -4 -2 14.77
    26 -4 2 10
    26 -4 2 14.35
    26 -4 2 21.72
    -28 4 -2 1.66
    -28 -4 -2 0.98
    28 -4 2 12.63
    28 -4 2 2.91
    -30 4 -2 6.04
    -30 -4 -2 12.04
    30 -4 2 4.67
    30 -4 2 5.21
    31 -5 -2 244.85
    -31 -5 2 258.9
    -31 -5 2 216.07
    29 -5 -2 154.96
    -29 -5 2 119.12
    -29 -5 2 165.96
    27 -5 -2 27.23
    -27 -5 2 22.51
    -27 -5 2 24.35
    -25 -5 2 18.84
    -25 -5 2 26.55
    25 -5 -2 38.42
    -23 -5 2 -0.27
    -23 -5 2 -3.86
    -23 -5 2 5.83
    23 -5 -2 6.04
    -21 -5 2 201.06
    -21 -5 2 222.04
    -21 -5 2 223.18
    21 -5 -2 192.94
    -19 -5 2 400.38
    -19 -5 2 345.57
    19 -5 -2 351.49
    -19 -5 2 360.68
    -17 -5 2 116.61
    -17 -5 2 121.1
    17 -5 -2 118.33
    -17 -5 2 148.63
    -15 -5 2 19.42
    15 -5 -2 14.03
    -15 -5 2 15.85
    -15 -5 2 23.86
    -13 -5 2 2.05
    13 -5 -2 5.67
    -13 -5 2 5.31
    13 -5 -2 0.75
    13 -5 -2 5.83
    11 -5 -2 1.93
    -11 -5 2 -1.52
    -11 -5 2 -1.74
    11 -5 -2 -0.54
    -9 -5 2 123.07
    9 -5 -2 108.44
    9 -5 -2 106.2
    -9 -5 2 111.28
    7 -5 -2 19.18
    -7 -5 2 11.83
    7 -5 -2 23.17
    -7 -5 2 1.38
    -5 -5 2 200.56
    5 -5 -2 196.11
    -5 -5 2 173.77
    5 -5 -2 171.72
    3 -5 -2 2.88
    3 -5 -2 4.79
    -3 -5 2 15.44
    -3 -5 2 -5.11
    1 -5 -2 176.62
    1 -5 -2 181.07
    -1 -5 2 183.89
    -1 -5 2 185.38
    -1 -5 -2 123.55
    -1 -5 -2 111.54
    1 -5 2 121.76
    1 -5 2 120.3
    -3 -5 -2 206.59
    3 -5 2 215.72
    3 -5 2 191.46
    -3 -5 -2 200.68
    3 5 2 233.67
    5 -5 2 308.78
    -5 -5 -2 338.84
    5 -5 2 354.24
    5 5 2 369.77
    -5 -5 -2 331.42
    7 -5 2 477.87
    -7 -5 -2 544.09
    7 -5 2 582.3
    7 5 2 616.43
    -7 -5 -2 515.44
    -9 -5 -2 323.25
    -9 -5 -2 309.31
    9 -5 2 253.68
    9 -5 2 318.79
    11 -5 2 207.42
    11 -5 2 163.94
    -11 -5 -2 192.72
    13 -5 2 179.19
    13 -5 2 180.46
    -13 5 -2 174.51
    -13 -5 -2 188.61
    15 -5 2 6.24
    15 -5 2 8.48
    -15 5 -2 0.57
    -15 -5 -2 14.06
    17 -5 2 555.42
    17 -5 2 554.06
    -17 5 -2 496.85
    -17 -5 -2 562.19
    19 -5 2 65.64
    -19 -5 -2 49.51
    19 -5 2 65.2
    21 -5 2 133.94
    21 -5 2 120.05
    -21 -5 -2 127.44
    23 -5 2 17.68
    -23 -5 -2 8.85
    23 -5 2 7.81
    -25 -5 -2 31.38
    25 -5 2 38.94
    25 -5 2 33.03
    27 -5 2 257.91
    27 -5 2 257.14
    -27 -5 -2 228.65
    -26 -6 2 111.93
    -26 -6 2 126.4
    26 -6 -2 152.83
    -24 -6 2 40.91
    24 -6 -2 16.37
    -24 -6 2 35.8
    22 -6 -2 -7.15
    -22 -6 2 4.76
    -22 -6 2 17.13
    20 -6 -2 12.24
    -20 -6 2 8.71
    -20 -6 2 14.75
    -20 -6 2 -5.97
    -18 -6 2 69.88
    -18 -6 2 79.55
    18 -6 -2 65.42
    -18 -6 2 72.5
    16 -6 -2 8.72
    -16 -6 2 13.19
    -16 -6 2 0.84
    -16 -6 2 10.12
    -14 -6 2 540.34
    -14 -6 2 477.63
    -14 -6 2 462.3
    14 -6 -2 438.02
    -12 -6 2 87.85
    12 -6 -2 81.84
    12 -6 -2 78.52
    -12 -6 2 96.39
    -12 -6 2 86.38
    12 -6 -2 81.92
    10 -6 -2 111.95
    -10 -6 2 147.82
    -10 -6 2 119.16
    10 -6 -2 111.89
    10 -6 -2 126.45
    -10 -6 2 114.24
    8 -6 -2 2.33
    -8 -6 2 6.79
    8 -6 -2 2.41
    -8 -6 2 -2.51
    -6 -6 2 12.01
    6 -6 -2 7.77
    6 -6 -2 8.67
    -6 -6 2 7.09
    4 -6 -2 210.28
    -4 -6 2 218.9
    4 -6 -2 203.77
    -4 -6 2 202.09
    -2 -6 2 278.85
    -2 -6 2 316.05
    2 -6 -2 294.54
    2 -6 -2 307.46
    0 -6 -2 162.73
    0 -6 2 147.76
    0 -6 -2 140.39
    0 -6 2 176.6
    2 -6 2 128.03
    -2 -6 -2 129.25
    2 -6 2 133.17
    -2 -6 -2 128.18
    -4 -6 -2 32.78
    -4 -6 -2 30.18
    4 -6 2 36.91
    4 -6 2 31.36
    -6 -6 -2 3.13
    6 -6 2 16.5
    -6 -6 -2 15.19
    6 -6 2 9.7
    -8 -6 -2 24.81
    -8 -6 -2 28.89
    8 -6 2 17.64
    8 -6 2 36.42
    -8 -6 -2 39.17
    10 -6 2 201.84
    10 -6 2 245.35
    -10 -6 -2 242.05
    12 -6 2 452.71
    12 -6 2 385.67
    -12 -6 -2 422.23
    14 -6 2 52.66
    -14 -6 -2 34.06
    14 -6 2 45.31
    16 -6 2 4.01
    16 -6 2 5.93
    -16 -6 -2 -1.54
    18 -6 2 218.91
    18 -6 2 209.9
    -18 -6 -2 175.75
    18 -6 2 217.7
    20 -6 2 37.54
    -20 -6 -2 28.21
    20 -6 2 36.22
    22 -6 2 -1.21
    22 -6 2 0.89
    -22 -6 -2 -4.39
    -24 -6 -2 175.18
    24 -6 2 187.89
    24 -6 2 154.91
    21 -7 -2 110.25
    -21 -7 2 90.17
    -21 -7 2 101.05
    19 -7 -2 134.54
    -19 -7 2 128.16
    -19 -7 2 104.3
    -19 -7 2 116.07
    -19 -7 2 113.37
    -17 -7 2 23.76
    17 -7 -2 34.08
    -17 -7 2 30.33
    -17 -7 2 25.53
    15 -7 -2 8.82
    -15 -7 2 5.66
    -15 -7 2 14.51
    -15 -7 2 6.12
    13 -7 -2 21.32
    -13 -7 2 12.62
    -13 -7 2 18.12
    -13 -7 2 26.34
    11 -7 -2 61.97
    -11 -7 2 53.5
    -11 -7 2 44.97
    11 -7 -2 40.51
    11 -7 -2 42.14
    -11 -7 2 52.84
    9 -7 -2 145.49
    9 -7 -2 159.62
    9 -7 -2 165.75
    -9 -7 2 156.96
    -9 -7 2 156.1
    -9 -7 2 185.17
    -7 -7 2 43.28
    7 -7 -2 26.83
    7 -7 -2 24.58
    7 -7 -2 37.9
    -7 -7 2 31.37
    -7 -7 2 31.57
    5 -7 -2 83.12
    5 -7 -2 81.07
    -5 -7 2 83.56
    -5 -7 2 78.54
    -5 -7 2 77.58
    5 -7 -2 71.02
    3 -7 -2 20.68
    -3 -7 2 13.46
    3 -7 -2 23.75
    -3 -7 2 13.42
    -3 -7 2 29.36
    1 -7 -2 -2.28
    -1 -7 2 4.07
    -1 -7 2 0.67
    -1 -7 2 0.05
    1 -7 -2 0.91
    -1 -7 -2 217.28
    1 -7 2 205.18
    1 -7 2 212.58
    -1 -7 -2 219.28
    1 -7 2 233.88
    -3 -7 -2 246.64
    3 -7 2 269.1
    3 -7 2 214.87
    3 -7 2 279.45
    -3 -7 -2 243.96
    5 -7 2 242.87
    5 -7 2 191.56
    5 -7 2 222.94
    -5 -7 -2 226.73
    -5 -7 -2 83.29
    -5 -7 -2 215.02
    -7 -7 -2 233.57
    7 -7 2 228.19
    7 -7 2 244.71
    -7 -7 -2 249.61
    -7 -7 -2 243.25
    7 -7 2 273.41
    9 -7 2 40.39
    9 -7 2 59.77
    -9 -7 -2 43.76
    -9 -7 -2 48.14
    9 -7 2 56.3
    -9 -7 -2 38.23
    11 -7 2 4.24
    11 -7 2 9.2
    -11 -7 -2 -6.26
    11 -7 2 8.9
    13 -7 2 221.81
    13 -7 2 238.33
    -13 -7 -2 199.67
    13 -7 2 190.01
    15 -7 2 44.7
    15 -7 2 40.7
    -15 -7 -2 30.31
    15 -7 2 38.13
    15 -7 2 42.91
    17 -7 2 254.03
    -17 -7 -2 225.87
    17 -7 2 237.37
    -10 -8 2 2.49
    10 -8 -2 16.43
    -10 -8 2 13.81
    -10 -8 2 6.54
    10 -8 -2 2.46
    -10 -8 2 4.58
    10 -8 -2 3.2
    8 -8 -2 3.97
    -8 -8 2 0.78
    -8 -8 2 9.49
    -8 -8 2 1.36
    -8 -8 2 1.7
    8 -8 -2 5.12
    8 -8 -2 1.46
    6 -8 -2 19.02
    6 -8 -2 16.03
    -6 -8 2 15.16
    6 -8 -2 12.19
    -6 -8 2 8.81
    -6 -8 2 6.26
    -6 -8 2 18.23
    4 -8 -2 168.1
    -4 -8 2 167.64
    -4 -8 2 177.47
    4 -8 -2 156.74
    4 -8 -2 172.99
    -4 -8 2 154.7
    -2 -8 2 108.42
    2 -8 -2 105.73
    2 -8 -2 114.54
    -2 -8 2 115.33
    2 -8 -2 103.96
    -2 -8 2 126.58
    0 -8 -2 14.46
    0 -8 -2 8.07
    0 -8 2 10.71
    0 -8 -2 17.62
    0 -8 2 17.49
    0 -8 2 7.81
    -2 -8 -2 1.2
    2 -8 2 11.21
    2 -8 2 6.52
    -2 -8 -2 1.63
    -2 -8 -2 5.19
    -2 -8 -2 14.24
    2 -8 2 -2.7
    2 -8 2 13.09
    -4 -8 -2 8.12
    -4 -8 -2 3.66
    4 -8 2 5.46
    4 -8 2 8.42
    4 -8 2 6.9
    -4 -8 -2 2.12
    4 -8 2 11.67
    -6 -8 -2 34.56
    6 -8 2 21.98
    6 -8 2 34.96
    -6 -8 -2 28.24
    -6 -8 -2 18.62
    6 -8 2 18.97
    6 -8 2 27.43
    -8 -8 -2 29.83
    8 -8 2 37.4
    8 -8 2 33.67
    -8 -8 -2 27.55
    -8 -8 -2 32.42
    8 -8 2 44.09
    8 -8 2 27.62
    -38 0 3 6.5
    38 0 -3 10.7
    -38 0 3 9.82
    -36 0 3 1.43
    36 0 -3 3.2
    -36 0 3 2.37
    34 0 -3 7.18
    -34 0 3 14.49
    -34 0 3 2.13
    -32 0 3 303.56
    32 0 -3 280.94
    -32 0 3 243.85
    -32 0 3 260.52
    30 0 -3 -4.05
    -30 0 3 10.33
    -30 0 3 6.85
    -30 0 3 9.23
    -28 0 3 97
    28 0 -3 106.23
    -28 0 3 99.64
    -28 0 3 100.17
    -26 0 3 44.11
    -26 0 3 41.94
    26 0 -3 56.25
    24 0 -3 18.93
    -24 0 3 30.59
    -24 0 3 15.84
    -22 0 3 138.04
    22 0 -3 153.66
    -22 0 3 141.55
    20 0 -3 11.14
    -20 0 3 20.15
    -20 0 3 11.95
    18 0 -3 187.17
    -18 0 3 190.59
    18 0 -3 194.54
    -18 0 3 180.85
    -16 0 3 424.29
    16 0 -3 455.95
    16 0 -3 447.02
    -16 0 3 428.59
    14 0 -3 850.5
    -14 0 3 809.58
    14 0 -3 875.35
    -14 0 3 745.31
    -12 0 3 5.08
    12 0 -3 -1.23
    -12 0 3 -4.66
    12 0 -3 10.62
    -10 0 3 50.93
    10 0 -3 49.69
    10 0 -3 59.85
    -10 0 3 56.45
    -8 0 3 64.63
    8 0 -3 70.2
    8 0 -3 73.68
    -8 0 3 73.01
    -6 0 3 446.53
    6 0 -3 410.21
    -6 0 3 381.91
    6 0 -3 442.7
    4 0 -3 57.8
    -4 0 3 58.2
    -4 0 3 53.98
    4 0 -3 61.71
    -2 0 3 50.7
    2 0 -3 48.04
    2 0 -3 64.79
    -2 0 3 54.46
    0 0 3 123.37
    0 0 -3 144.64
    0 0 -3 116.16
    0 0 3 129.6
    2 0 3 60.6
    -2 0 -3 66.95
    -2 0 -3 37.42
    2 0 3 61.25
    4 0 3 1851.54
    4 0 3 1850.08
    -4 0 -3 1570.98
    -4 0 -3 2022.76
    6 0 3 1379.37
    6 0 3 1414.67
    -6 0 -3 1528.69
    -6 0 -3 1177.98
    8 0 3 704.56
    8 0 3 681.98
    -8 0 -3 708.7
    -8 0 -3 568.7
    10 0 3 9.55
    10 0 3 12.53
    -10 0 -3 9.5
    -10 0 -3 13.11
    12 0 3 4.25
    -12 0 -3 -3.26
    12 0 3 12.27
    14 0 3 81.32
    14 0 3 87.19
    -14 0 -3 73.24
    16 0 3 1600.73
    16 0 3 1745.37
    -16 0 -3 1443.28
    -18 0 -3 432.4
    18 0 3 503.23
    18 0 3 489.88
    20 0 3 36.49
    -20 0 -3 35.32
    20 0 3 38.8
    22 0 3 47.07
    22 0 3 42.7
    -22 0 -3 46.25
    24 0 3 3.17
    24 0 3 -0.9
    -24 0 -3 3.12
    26 0 3 942.84
    26 0 3 827.99
    -26 0 -3 746.12
    -28 0 -3 491.92
    28 0 3 506.39
    28 0 3 525.97
    28 0 3 626.65
    30 0 3 81.26
    30 0 3 72.52
    30 0 3 72.16
    -30 0 -3 70.41
    -32 0 -3 23.93
    32 0 3 32.44
    32 0 3 33.2
    32 0 3 23.85
    -37 -1 3 91.28
    37 1 -3 134.72
    -37 -1 3 121.39
    -37 1 3 109.18
    -37 1 3 95.56
    37 -1 -3 129.37
    -35 1 3 -0.92
    -35 -1 3 10.89
    35 -1 -3 11.28
    -35 -1 3 4.18
    -35 1 3 4.75
    35 1 -3 5.56
    -33 -1 3 14.07
    -33 1 3 10.76
    33 -1 -3 4.92
    -33 -1 3 5.19
    -33 -1 3 6.36
    -33 1 3 3.84
    33 1 -3 2.77
    -31 1 3 -2.88
    31 1 -3 7.46
    31 -1 -3 19.65
    -31 -1 3 10.03
    -31 -1 3 -2.66
    -31 1 3 12.43
    -31 -1 3 3.86
    -29 -1 3 102.09
    -29 1 3 109.25
    -29 1 3 136.01
    -29 -1 3 123.94
    29 -1 -3 122.75
    -29 -1 3 143.11
    29 1 -3 122.84
    -29 1 3 121.53
    -27 -1 3 351.22
    27 -1 -3 392.79
    -27 -1 3 335.05
    27 1 -3 351.43
    -27 1 3 316.17
    -27 1 3 403.8
    -27 1 3 357.57
    -25 -1 3 26.77
    -25 1 3 19.1
    25 1 -3 31.45
    -25 1 3 23.22
    -25 -1 3 21.86
    25 -1 -3 30.28
    -23 -1 3 15.65
    -23 1 3 10.91
    -23 1 3 3.23
    23 1 -3 6.13
    23 -1 -3 9.78
    -23 -1 3 11.02
    21 -1 -3 34.54
    -21 -1 3 42.98
    21 1 -3 40.93
    -21 1 3 45.56
    -21 1 3 36.11
    -21 -1 3 38.73
    -19 -1 3 85.33
    -19 -1 3 104.73
    19 -1 -3 86.7
    19 1 -3 104.95
    -19 1 3 84.26
    19 -1 -3 95.21
    -19 1 3 101.04
    -17 -1 3 696.53
    17 -1 -3 689.14
    17 1 -3 719.4
    -17 1 3 587.7
    -17 1 3 664.92
    17 1 -3 738.22
    -17 -1 3 684.78
    17 -1 -3 720.41
    15 -1 -3 572.08
    -15 -1 3 551.62
    -15 -1 3 530.22
    -15 1 3 477.3
    -15 1 3 553.99
    15 -1 -3 572.24
    15 1 -3 593.89
    15 1 -3 540.32
    13 -1 -3 412.62
    -13 1 3 411.46
    -13 -1 3 406.88
    13 -1 -3 441.34
    13 1 -3 417.58
    -13 -1 3 420.27
    -13 1 3 354.93
    13 1 -3 433.36
    -11 1 3 1193.29
    11 1 -3 1263.93
    11 -1 -3 1188.54
    -11 -1 3 1230.25
    11 -1 -3 1237.36
    -11 1 3 1030.38
    11 1 -3 1194.95
    -11 -1 3 1096.56
    -9 1 3 243.81
    -9 -1 3 255.52
    9 -1 -3 275.03
    9 -1 -3 240.29
    -9 -1 3 242.49
    9 1 -3 260.53
    -9 1 3 234.62
    9 1 -3 261.78
    7 1 -3 267.57
    7 -1 -3 230.03
    7 -1 -3 286.85
    -7 -1 3 256.61
    7 1 -3 277.72
    -7 1 3 235.43
    -7 -1 3 260.79
    -7 1 3 255.64
    -5 1 3 2392.3
    5 -1 -3 2536.04
    -5 -1 3 2511.31
    -5 -1 3 2234.15
    5 1 -3 2462.78
    5 -1 -3 2044.75
    -5 1 3 2191.17
    5 1 -3 2520.86
    3 -1 -3 -2.19
    -3 1 3 5.85
    -3 -1 3 3.06
    3 1 -3 5.87
    -3 -1 3 -2.15
    3 1 -3 2.61
    3 -1 -3 10.93
    -3 1 3 8.35
    -1 1 3 513.96
    1 1 -3 523.09
    1 -1 -3 534.07
    -1 1 3 522.74
    1 1 -3 537.01
    -1 -1 3 473.68
    1 -1 -3 431.42
    -1 -1 3 529.42
    1 1 3 25.34
    1 1 3 31.73
    1 -1 3 28.39
    -1 1 -3 24.15
    -1 -1 -3 27.49
    -1 1 -3 30.51
    1 -1 3 23.59
    -1 -1 -3 17.31
    3 1 3 103.99
    3 1 3 100.57
    -3 1 -3 92.86
    -3 -1 -3 101.64
    3 -1 3 101.1
    -3 1 -3 108.52
    3 -1 3 102.72
    -3 -1 -3 86.33
    5 1 3 440.32
    5 1 3 423.43
    -5 1 -3 355.94
    5 -1 3 442.69
    -5 -1 -3 462.81
    -5 1 -3 453.35
    5 -1 3 394.6
    -5 -1 -3 371.98
    7 -1 3 467.35
    -7 -1 -3 517.73
    7 1 3 470.79
    -7 1 -3 413.81
    7 1 3 531.67
    -7 1 -3 518.73
    7 -1 3 480.94
    -7 -1 -3 410.24
    -9 -1 -3 65.06
    9 -1 3 68.07
    9 1 3 62.9
    9 -1 3 57.42
    -9 1 -3 51.59
    -9 -1 -3 71
    9 1 3 70.7
    11 -1 3 1186.85
    11 -1 3 1213.15
    -11 -1 -3 1141.9
    11 1 3 1204.71
    -11 1 -3 1005.64
    -11 -1 -3 1305.13
    11 1 3 1305.15
    13 1 3 128.64
    -13 -1 -3 118.15
    13 -1 3 116.61
    13 1 3 116.27
    13 -1 3 122.85
    -13 1 -3 111.66
    15 1 3 113.91
    15 1 3 101.89
    15 -1 3 100.97
    -15 -1 -3 82.47
    15 -1 3 109.77
    -15 1 -3 92.83
    17 1 3 33.38
    17 1 3 33.42
    17 -1 3 39.48
    -17 -1 -3 35.66
    -17 1 -3 32.12
    17 -1 3 34.18
    19 -1 3 79.48
    19 1 3 84.9
    19 1 3 86.78
    19 -1 3 82.29
    -19 1 -3 85.39
    -19 -1 -3 70.63
    21 -1 3 383.14
    21 1 3 314.94
    21 -1 3 366.38
    21 1 3 402.36
    -21 1 -3 288.88
    -21 -1 -3 297.62
    23 -1 3 7.86
    23 1 3 23.1
    23 1 3 9.57
    23 -1 3 1.26
    -23 -1 -3 14.75
    -23 1 -3 -7.21
    -25 -1 -3 11.14
    25 1 3 17
    25 1 3 19.43
    25 -1 3 29.22
    25 -1 3 17.89
    -25 1 -3 18.76
    27 -1 3 90.57
    -27 -1 -3 72.84
    27 1 3 76.05
    27 1 3 76.74
    27 -1 3 92.25
    27 1 3 88.39
    -27 1 -3 59.87
    29 1 3 35.54
    29 1 3 38.08
    29 -1 3 36.94
    29 -1 3 46.71
    29 -1 3 34.83
    -29 -1 -3 29.31
    -29 1 -3 38.15
    29 1 3 36.19
    -31 -1 -3 338.95
    31 -1 3 377.21
    31 1 3 401.92
    31 1 3 329.13
    31 -1 3 323.55
    31 -1 3 330.88
    -31 1 -3 298.08
    31 1 3 316.19
    -33 -1 -3 391.72
    33 1 3 398.9
    33 1 3 472.8
    33 -1 3 453.45
    33 -1 3 398.32
    33 1 3 416.92
    33 -1 3 372.99
    -33 1 -3 351
    -36 -2 3 2.66
    36 2 -3 0.02
    -36 2 3 13.65
    -36 -2 3 -2.11
    36 -2 -3 2.71
    -36 2 3 3.63
    34 -2 -3 59.77
    34 2 -3 70.72
    -34 2 3 57.54
    -34 2 3 34.06
    -34 -2 3 68.49
    -34 -2 3 47.62
    32 -2 -3 428.71
    -32 2 3 328.89
    32 2 -3 450.82
    -32 -2 3 495.12
    -32 2 3 442.4
    -32 -2 3 442.45
    -32 -2 3 384.93
    -30 -2 3 7.5
    30 -2 -3 7.2
    30 2 -3 3.23
    -30 2 3 3.71
    -30 -2 3 14.38
    -30 2 3 2.59
    -30 -2 3 4.93
    28 2 -3 24.06
    -28 2 3 20.97
    -28 2 3 23.65
    -28 2 3 29.3
    -28 -2 3 32.72
    -28 -2 3 25.97
    -28 -2 3 24.77
    28 -2 -3 18.52
    26 2 -3 47.92
    -26 2 3 31.71
    26 -2 -3 30.34
    -26 2 3 51.51
    -26 -2 3 39.8
    -26 2 3 50.56
    -26 -2 3 38.48
    24 -2 -3 226.68
    24 2 -3 214.69
    -24 2 3 186.67
    -24 2 3 209.88
    -24 -2 3 231.45
    -24 -2 3 211.58
    22 2 -3 879.34
    -22 2 3 711.06
    -22 -2 3 845.81
    -22 2 3 890.84
    22 -2 -3 844.83
    -22 -2 3 813.84
    -20 -2 3 139.72
    -20 -2 3 145.8
    -20 2 3 142.32
    20 2 -3 141.1
    -20 2 3 126.59
    20 -2 -3 145.85
    -18 -2 3 272.36
    -18 -2 3 278.33
    18 -2 -3 290.71
    18 2 -3 276.37
    -18 2 3 282.87
    18 -2 -3 274.93
    -18 2 3 247.57
    -16 -2 3 365.87
    16 -2 -3 373.99
    -16 -2 3 365.82
    -16 2 3 362.27
    16 2 -3 361.72
    -16 2 3 322.48
    16 -2 -3 369.6
    -14 -2 3 162.24
    14 -2 -3 149.51
    14 2 -3 159.82
    14 -2 -3 158.55
    -14 2 3 152.56
    14 2 -3 174.32
    -14 2 3 154.25
    -14 -2 3 166.04
    12 -2 -3 1132.47
    12 -2 -3 1012.85
    -12 -2 3 1066.25
    -12 -2 3 1063.47
    12 2 -3 1101.2
    -12 2 3 1062.26
    12 2 -3 1166.98
    -12 2 3 1041.67
    10 2 -3 1161.14
    -10 -2 3 1086.81
    -10 2 3 1132.65
    10 -2 -3 971.01
    -10 -2 3 1100.94
    10 2 -3 1123.75
    10 -2 -3 1147.06
    -10 2 3 1122.97
    -8 2 3 318.27
    8 -2 -3 316.58
    -8 -2 3 314.93
    8 -2 -3 274.65
    8 2 -3 319
    8 2 -3 323.11
    -8 2 3 302.21
    -8 -2 3 301.26
    -6 2 3 434.4
    6 -2 -3 476.53
    -6 -2 3 434.41
    -6 2 3 456.23
    6 2 -3 459.94
    6 -2 -3 364.47
    6 2 -3 477.48
    -6 -2 3 425.42
    4 2 -3 20.15
    4 -2 -3 15.74
    -4 -2 3 19.11
    -4 2 3 24.06
    -4 2 3 17.31
    4 2 -3 17.1
    4 -2 -3 22.87
    -4 -2 3 16.43
    2 2 -3 496.16
    -2 2 3 472.21
    -2 2 3 505.74
    2 -2 -3 475.34
    -2 -2 3 440.6
    -2 -2 3 458.32
    2 2 -3 492.02
    2 -2 -3 398.08
    0 2 3 1866
    0 2 -3 1759.84
    0 -2 3 1780.56
    0 2 -3 1896.33
    0 -2 -3 1818.12
    0 -2 3 1566.04
    0 2 3 1778.67
    0 -2 -3 1553.64
    2 -2 3 453.38
    -2 2 -3 529.32
    -2 -2 -3 536.12
    2 -2 3 552.9
    2 2 3 561.55
    -2 2 -3 561.34
    2 2 3 526.14
    -2 -2 -3 502.05
    -4 -2 -3 1496.86
    4 2 3 1647.15
    -4 2 -3 1592.89
    -4 -2 -3 1736.76
    4 -2 3 1680.5
    4 -2 3 1453.45
    -4 2 -3 1779.11
    4 2 3 1769.95
    6 2 3 333.99
    -6 2 -3 307.26
    -6 -2 -3 359.69
    6 -2 3 366.25
    -6 -2 -3 327
    6 -2 3 289.21
    6 2 3 346.73
    8 2 3 1278.24
    8 -2 3 1083.51
    -8 -2 -3 1117.3
    8 2 3 1119.15
    -8 2 -3 1121.23
    -8 -2 -3 1218.02
    8 -2 3 1201.72
    10 -2 3 49.58
    10 2 3 32.61
    -10 -2 -3 48.75
    10 2 3 39.84
    -10 2 -3 36.28
    10 -2 3 40.67
    -10 -2 -3 39.24
    12 2 3 158.58
    -12 -2 -3 156.77
    -12 2 -3 151.76
    12 -2 3 175.97
    -12 -2 -3 185.53
    12 2 3 199.13
    12 -2 3 159.56
    14 2 3 195.59
    14 2 3 168.3
    -14 2 -3 166.16
    -14 -2 -3 158.9
    14 -2 3 198.8
    14 -2 3 195.71
    -16 -2 -3 666.71
    16 2 3 658.21
    16 -2 3 710.81
    -16 2 -3 590.4
    16 -2 3 752.75
    16 2 3 792.49
    -18 -2 -3 6.11
    18 2 3 12.09
    -18 2 -3 3.21
    18 -2 3 19.88
    18 -2 3 10.22
    18 2 3 7.82
    20 2 3 55.78
    -20 -2 -3 45.66
    20 2 3 50.27
    -20 2 -3 43.47
    20 -2 3 52.01
    20 -2 3 63.75
    22 -2 3 7.49
    -22 -2 -3 22.44
    22 2 3 28.01
    22 2 3 8.1
    -22 2 -3 0.77
    22 -2 3 5.12
    -24 -2 -3 13.82
    24 2 3 9.79
    24 -2 3 3.99
    24 2 3 8.21
    -24 2 -3 2.57
    24 -2 3 9.45
    24 2 3 4.72
    26 2 3 565.02
    26 2 3 461.84
    -26 -2 -3 446.03
    -26 2 -3 416.32
    26 -2 3 477.37
    26 -2 3 536.55
    26 2 3 454.74
    28 -2 3 105.96
    -28 -2 -3 92.04
    28 2 3 116.64
    -28 2 -3 74.39
    28 -2 3 83.55
    28 2 3 84.93
    28 2 3 90.89
    -30 -2 -3 30.37
    30 2 3 30.88
    -30 2 -3 31
    30 -2 3 41.89
    30 2 3 27.93
    30 -2 3 30.56
    30 -2 3 21.85
    30 2 3 26.01
    -32 -2 -3 -1.33
    32 2 3 16.86
    32 2 3 13.56
    32 -2 3 7.15
    32 -2 3 7.43
    -32 2 -3 18.45
    32 -2 3 11.03
    32 2 3 17.35
    35 -3 -3 4.44
    -35 -3 3 4.58
    35 3 -3 -2.95
    -35 -3 3 12.69
    33 -3 -3 -2.01
    33 3 -3 9.3
    -33 -3 3 -1.71
    -33 -3 3 7.69
    -33 -3 3 3.31
    31 -3 -3 23.32
    31 3 -3 11.98
    -31 -3 3 18.81
    -31 -3 3 24.13
    -31 -3 3 10.09
    29 -3 -3 281.19
    29 3 -3 281.4
    -29 3 3 235.96
    -29 -3 3 281.72
    -29 3 3 282.14
    -29 -3 3 297.94
    -29 -3 3 281.22
    27 -3 -3 623.38
    -27 3 3 648.58
    27 3 -3 665.07
    -27 3 3 533.81
    -27 -3 3 605.15
    -27 -3 3 678.76
    -27 -3 3 582.63
    -25 3 3 71.73
    25 -3 -3 89.17
    -25 3 3 86.6
    25 3 -3 87.79
    -25 -3 3 91.86
    -25 -3 3 83.82
    -23 3 3 -2.25
    -23 -3 3 2.21
    23 -3 -3 -2.28
    23 3 -3 8.95
    -23 3 3 0.34
    -23 3 3 3.86
    -23 -3 3 7.39
    -21 3 3 70.34
    21 3 -3 63.18
    21 -3 -3 69.4
    -21 -3 3 65.33
    -21 3 3 64.21
    -21 -3 3 68.07
    -19 3 3 15.71
    19 3 -3 0.25
    19 -3 -3 19.11
    -19 -3 3 7.43
    19 -3 -3 6.55
    -19 3 3 10.25
    -19 -3 3 17.62
    -17 3 3 1355.44
    17 3 -3 1325.04
    -17 -3 3 1292.07
    -17 3 3 1287.37
    17 -3 -3 1261.16
    17 -3 -3 1355.5
    -17 -3 3 1347.44
    -15 -3 3 1153.96
    15 -3 -3 1175.63
    -15 -3 3 1139.94
    -15 3 3 1180.77
    -15 3 3 1260.02
    15 3 -3 1155.61
    15 -3 -3 1170
    -13 -3 3 420.39
    13 -3 -3 419.27
    -13 3 3 440.33
    13 -3 -3 389.9
    -13 -3 3 406.27
    13 3 -3 416.12
    -13 3 3 389.89
    11 -3 -3 381.93
    -11 -3 3 365.35
    11 -3 -3 311.34
    -11 3 3 402.46
    11 3 -3 373.87
    -11 -3 3 360.52
    11 3 -3 381.44
    -11 3 3 363.97
    -9 -3 3 256.42
    9 -3 -3 260.04
    -9 -3 3 242.61
    9 -3 -3 214.96
    9 3 -3 270.75
    -9 3 3 273.72
    9 3 -3 258.85
    -9 3 3 242.1
    -7 -3 3 9.59
    -7 -3 3 3.53
    7 3 -3 1.84
    7 -3 -3 0.38
    -7 3 3 -1.58
    7 -3 -3 -1.12
    7 3 -3 17.76
    -7 3 3 8.26
    -5 -3 3 2897.69
    5 -3 -3 3185.63
    -5 -3 3 3082.36
    5 3 -3 3309.66
    -5 3 3 3254.45
    5 -3 -3 2712.07
    5 3 -3 3172.17
    -5 3 3 3078.64
    -3 -3 3 257.39
    -3 -3 3 287.35
    3 3 -3 287.43
    3 3 -3 273.02
    -3 3 3 275.52
    3 -3 -3 290.18
    3 -3 -3 244.81
    -3 3 3 266.32
    1 -3 -3 152.23
    1 -3 -3 172.2
    -1 -3 3 142.45
    -1 3 3 177.27
    -1 -3 3 165.29
    1 3 -3 160.44
    1 3 -3 154.88
    -1 3 3 158.64
    1 3 3 78.74
    1 3 3 90.25
    -1 -3 -3 79.72
    -1 -3 -3 78.84
    -1 3 -3 92.77
    1 -3 3 69.74
    1 -3 3 86.55
    -1 3 -3 87.22
    3 3 3 218.82
    3 3 3 232.5
    3 -3 3 166.7
    -3 -3 -3 209.79
    3 -3 3 206.15
    -3 3 -3 215.54
    -3 -3 -3 197.57
    5 3 3 599.29
    5 3 3 621.16
    -5 -3 -3 592.03
    -5 -3 -3 535.46
    5 -3 3 637.89
    5 -3 3 523.38
    -5 3 -3 615.94
    7 3 3 832.26
    -7 -3 -3 856.91
    -7 -3 -3 825.62
    -7 3 -3 844.85
    7 3 3 908.47
    7 -3 3 867.73
    7 -3 3 737.27
    -9 -3 -3 123.25
    9 3 3 109.43
    -9 3 -3 114.27
    -9 -3 -3 116.5
    9 3 3 119.53
    9 -3 3 114.59
    9 -3 3 97.12
    11 3 3 266.72
    -11 3 -3 266.77
    -11 -3 -3 263.74
    11 -3 3 283.65
    -11 -3 -3 287.57
    11 -3 3 267.27
    11 3 3 286.39
    13 3 3 24.7
    -13 3 -3 28.79
    13 -3 3 15.15
    -13 -3 -3 26.66
    13 -3 3 18.88
    13 3 3 27.66
    15 3 3 10.58
    15 3 3 6.7
    -15 3 -3 12.08
    15 -3 3 17.74
    -15 -3 -3 15.13
    15 -3 3 4.5
    17 3 3 82.53
    17 3 3 92.53
    -17 3 -3 95.53
    -17 -3 -3 84.19
    17 -3 3 89.23
    17 -3 3 73.9
    -19 3 -3 124.87
    19 3 3 135.33
    -19 -3 -3 125.73
    19 3 3 160.29
    19 -3 3 147.26
    19 -3 3 157.96
    21 3 3 141.94
    -21 3 -3 121.1
    -21 -3 -3 145.46
    21 -3 3 159.13
    21 3 3 167.06
    21 3 3 153.51
    21 -3 3 176.46
    -23 3 -3 47.03
    -23 -3 -3 62.21
    23 -3 3 62.99
    23 3 3 46.84
    23 3 3 65.04
    23 -3 3 48.93
    23 3 3 54.46
    25 3 3 13.66
    -25 -3 -3 21.43
    -25 3 -3 6.18
    25 -3 3 12.45
    25 3 3 24.98
    25 -3 3 28.05
    25 3 3 21.27
    27 -3 3 26.89
    -27 -3 -3 14.96
    -27 3 -3 22.95
    27 3 3 24.88
    27 -3 3 38.82
    27 3 3 38.07
    27 3 3 30
    29 3 3 14.2
    -29 -3 -3 6.82
    29 -3 3 9.8
    29 -3 3 27.97
    29 -3 3 9.18
    -29 3 -3 -0.19
    31 -3 3 263.77
    -31 3 -3 232.67
    31 -3 3 319.62
    -31 -3 -3 224.01
    31 -3 3 286.37
    32 -4 -3 257.78
    32 4 -3 278.43
    -32 -4 3 246.6
    -32 -4 3 263.07
    -32 -4 3 209.66
    30 -4 -3 5.99
    -30 -4 3 5.25
    -30 -4 3 2.34
    30 4 -3 6.29
    -30 -4 3 2.51
    -28 -4 3 20.1
    -28 -4 3 2.16
    28 4 -3 13.01
    28 -4 -3 17.27
    -28 -4 3 19.57
    26 -4 -3 16.85
    -26 -4 3 7.72
    26 4 -3 22.36
    -26 -4 3 24.97
    -26 -4 3 4.13
    -24 -4 3 60.24
    24 -4 -3 50.79
    24 4 -3 60.15
    -24 -4 3 49.36
    -22 -4 3 266.02
    22 -4 -3 276.9
    22 4 -3 282.79
    -22 -4 3 276.99
    20 -4 -3 19.56
    -20 -4 3 20.54
    -20 -4 3 11.92
    20 4 -3 22.7
    18 -4 -3 69.12
    -18 -4 3 64.25
    -18 4 3 82.12
    -18 4 3 76.56
    18 4 -3 73.02
    -18 -4 3 68.29
    -16 -4 3 81.56
    16 -4 -3 81.57
    16 -4 -3 70.9
    -16 -4 3 74.17
    16 4 -3 81.92
    -16 4 3 91.92
    -16 4 3 82.38
    -14 -4 3 369.82
    14 -4 -3 307.4
    14 -4 -3 338.24
    -14 4 3 312.17
    14 4 -3 349.17
    -14 4 3 366.2
    -14 -4 3 343.84
    -12 -4 3 118.68
    12 -4 -3 103.88
    -12 -4 3 104.63
    12 -4 -3 108.18
    -12 4 3 123.69
    12 4 -3 106.81
    -12 4 3 114.43
    10 -4 -3 143.66
    -10 -4 3 139.16
    -10 -4 3 131.39
    -10 4 3 148.81
    10 -4 -3 122.1
    10 4 -3 136.44
    -10 4 3 139.89
    8 -4 -3 18.38
    -8 -4 3 19.04
    -8 -4 3 10.67
    -8 4 3 9.18
    8 4 -3 9.78
    8 -4 -3 12.46
    -8 4 3 7.49
    6 -4 -3 65.69
    -6 -4 3 56.97
    -6 4 3 72.12
    -6 -4 3 61.87
    6 4 -3 67.46
    6 4 -3 70.38
    6 -4 -3 70.85
    -6 4 3 63.64
    4 -4 -3 22.17
    -4 -4 3 21.46
    -4 -4 3 19.97
    4 -4 -3 22.11
    -4 4 3 15.29
    4 4 -3 27.49
    4 4 -3 20.47
    -4 4 3 21.57
    2 -4 -3 19.96
    -2 -4 3 26.56
    -2 -4 3 21.98
    2 -4 -3 26.31
    -2 4 3 27.64
    2 4 -3 24.9
    -2 4 3 21.93
    0 -4 -3 240.28
    0 -4 3 258.61
    0 -4 3 290.09
    0 -4 -3 273.06
    0 4 3 278.82
    0 4 -3 283.59
    0 4 3 262.81
    2 4 3 75.89
    -2 -4 -3 75.63
    -2 -4 -3 85.93
    2 -4 3 74.73
    2 -4 3 75.45
    2 4 3 73.54
    -2 4 -3 84.54
    -4 -4 -3 678.67
    4 4 3 683.25
    4 -4 3 634.3
    4 -4 3 749.11
    -4 -4 -3 715.96
    4 4 3 808.14
    -4 4 -3 735.19
    6 4 3 185.86
    6 -4 3 186.79
    -6 -4 -3 207.64
    -6 -4 -3 203.48
    6 -4 3 217.2
    -6 4 -3 216.55
    6 4 3 226.91
    8 4 3 564.6
    -8 -4 -3 540.71
    -8 -4 -3 540.95
    8 -4 3 581.85
    8 -4 3 444.42
    8 4 3 495.17
    -8 4 -3 539.96
    -10 4 -3 12.51
    10 4 3 15.6
    10 4 3 12.35
    -10 -4 -3 6.17
    -10 -4 -3 13.68
    10 -4 3 14.09
    10 -4 3 15.97
    12 4 3 72.78
    -12 -4 -3 77.85
    12 -4 3 58.63
    -12 -4 -3 58.91
    -12 4 -3 56.95
    -12 -4 -3 0.42
    12 -4 3 57.1
    12 4 3 59.95
    -14 4 -3 126.44
    14 -4 3 132.49
    -14 -4 -3 146.02
    14 4 3 168.83
    14 -4 3 147.11
    -16 4 -3 600
    16 -4 3 633.87
    -16 -4 -3 579.25
    16 -4 3 643.04
    16 4 3 741.72
    18 4 3 102.61
    -18 4 -3 81.33
    -18 -4 -3 80.26
    18 -4 3 94.92
    18 -4 3 81.53
    -20 -4 -3 6.01
    -20 4 -3 8.15
    20 4 3 20
    20 -4 3 -7.4
    20 -4 3 1.64
    22 -4 3 34.22
    22 4 3 48.06
    -22 -4 -3 30.33
    -22 4 -3 37.2
    22 -4 3 27.83
    -24 4 -3 6.09
    24 4 3 9.48
    24 -4 3 9.16
    -24 -4 -3 10.35
    24 -4 3 19.62
    -26 4 -3 440.56
    -26 -4 -3 425.68
    26 -4 3 525.57
    26 -4 3 564.69
    -28 4 -3 167.4
    -28 -4 -3 167.08
    28 -4 3 223.23
    28 -4 3 186.84
    28 -4 3 179.57
    -29 -5 3 45.31
    29 -5 -3 52.55
    29 5 -3 48.64
    -29 -5 3 47.81
    -29 -5 3 40.88
    27 -5 -3 104.32
    -27 -5 3 103.75
    -27 -5 3 102.24
    27 5 -3 98.69
    -27 -5 3 99.39
    25 -5 -3 8.74
    -25 -5 3 20.75
    25 5 -3 14.42
    -25 -5 3 23.5
    -25 -5 3 12.72
    23 -5 -3 10.64
    -23 -5 3 10.04
    -23 -5 3 5.3
    -23 -5 3 14.77
    23 5 -3 3.56
    -21 -5 3 39.2
    21 5 -3 32.23
    21 -5 -3 35.45
    -21 -5 3 36.78
    19 5 -3 64.48
    -19 -5 3 63.58
    19 -5 -3 49.66
    -19 -5 3 52.2
    -17 -5 3 143.7
    17 -5 -3 141.56
    17 5 -3 149.04
    -17 -5 3 141.4
    15 -5 -3 143.96
    -15 -5 3 148.53
    15 -5 -3 154.37
    15 5 -3 156.41
    -15 -5 3 148.26
    -13 -5 3 129.71
    13 -5 -3 118.55
    -13 -5 3 126.14
    13 -5 -3 111.78
    13 5 -3 132.05
    -11 5 3 319.68
    11 -5 -3 266.85
    -11 -5 3 261.39
    11 -5 -3 224.24
    -11 -5 3 285.35
    -9 -5 3 113.18
    -9 5 3 111.11
    -9 -5 3 90.03
    9 -5 -3 97.66
    9 -5 -3 73.27
    7 -5 -3 85.38
    -7 -5 3 84.5
    -7 -5 3 105.98
    7 -5 -3 83.32
    -7 5 3 99.75
    5 -5 -3 485.52
    5 -5 -3 428.33
    -5 -5 3 453.94
    -5 -5 3 473.45
    -5 5 3 526.55
    3 -5 -3 27.57
    3 -5 -3 11.76
    -3 -5 3 16.11
    -3 5 3 14.75
    -3 5 3 27.86
    -3 -5 3 26.71
    1 -5 -3 174.94
    1 -5 -3 151.06
    -1 -5 3 155.74
    -1 -5 3 167.43
    -1 5 3 185.23
    1 5 -3 168.63
    -1 5 3 142.4
    -1 -5 -3 26.78
    1 -5 3 28.56
    -1 -5 -3 22.76
    1 -5 3 26.34
    -1 5 -3 25.36
    1 5 3 38.48
    -3 -5 -3 34.54
    -3 -5 -3 25.86
    3 -5 3 22.56
    3 -5 3 36.38
    3 5 3 41.76
    -3 5 -3 41.06
    -5 -5 -3 105.24
    -5 -5 -3 76.2
    5 -5 3 117.17
    5 -5 3 81.47
    -5 5 -3 91.96
    5 5 3 106.14
    7 5 3 153.41
    -7 -5 -3 146.34
    -7 -5 -3 136.17
    7 -5 3 115.75
    7 -5 3 168.55
    -7 5 -3 137.09
    9 5 3 86.77
    -9 -5 -3 77.62
    -9 -5 -3 89.36
    9 -5 3 84.59
    9 -5 3 57.18
    -9 5 -3 70.66
    -11 -5 -3 443.06
    11 5 3 546.8
    11 -5 3 501.91
    -11 -5 -3 498.99
    -11 5 -3 453.89
    11 -5 3 419.01
    13 5 3 100.77
    13 -5 3 92.84
    -13 5 -3 59.46
    13 -5 3 82.69
    -13 -5 -3 80.83
    15 -5 3 37.05
    15 5 3 45.03
    -15 -5 -3 34.21
    -15 5 -3 37.21
    15 -5 3 41.58
    -17 -5 -3 8.12
    17 -5 3 18.34
    17 -5 3 11.31
    17 5 3 29.09
    -17 5 -3 19.96
    19 5 3 72.01
    -19 -5 -3 59.44
    19 -5 3 56.91
    19 -5 3 64.49
    -19 5 -3 59.47
    21 -5 3 207.97
    -21 -5 -3 192.75
    21 -5 3 189.66
    -21 5 -3 174.99
    23 -5 3 30.92
    -23 -5 -3 22.22
    23 -5 3 28.81
    -23 5 -3 23.25
    -25 -5 -3 20.73
    25 -5 3 36.42
    25 -5 3 38.12
    -25 5 -3 40.42
    -26 -6 3 27.07
    -26 -6 3 21.08
    -24 -6 3 39.35
    24 -6 -3 26.91
    -24 -6 3 32.98
    -24 -6 3 31.89
    22 -6 -3 94.04
    -22 -6 3 84.35
    -22 -6 3 95.15
    -22 -6 3 70.13
    -20 -6 3 23.16
    20 -6 -3 -0.48
    -20 -6 3 1.11
    -20 -6 3 13.74
    18 -6 -3 102.45
    -18 -6 3 96.69
    -18 -6 3 107.8
    -18 -6 3 115.26
    -16 -6 3 154.71
    16 -6 -3 157.33
    -16 -6 3 168.93
    -14 -6 3 35.85
    14 -6 -3 49.99
    -14 -6 3 37.33
    14 -6 -3 29.56
    12 -6 -3 89.53
    -12 -6 3 74.46
    -12 -6 3 91.95
    12 -6 -3 69.21
    -10 -6 3 88.75
    -10 -6 3 91.17
    10 -6 -3 79.91
    10 -6 -3 96.93
    8 -6 -3 65.07
    -8 -6 3 57.2
    -8 -6 3 58.56
    8 -6 -3 54.4
    6 -6 -3 200.98
    -6 -6 3 197.49
    6 -6 -3 160.88
    -6 -6 3 179.34
    4 -6 -3 57.37
    -4 -6 3 48.98
    -4 -6 3 52.18
    4 -6 -3 59.55
    2 -6 -3 75.69
    2 -6 -3 70.49
    -2 -6 3 76.26
    -2 -6 3 78.14
    0 6 3 124.76
    0 -6 -3 96.7
    0 -6 -3 110.59
    0 -6 3 111.07
    0 -6 3 98.97
    -2 -6 -3 41.91
    2 -6 3 45.43
    -2 -6 -3 40.04
    2 -6 3 40.17
    2 6 3 59.1
    -4 -6 -3 538.14
    4 -6 3 478.99
    4 -6 3 545.53
    4 6 3 590.55
    -4 -6 -3 510.32
    -6 -6 -3 269.05
    -6 -6 -3 261.3
    6 -6 3 241.41
    6 -6 3 291.73
    6 6 3 334.88
    -8 -6 -3 83.7
    -8 -6 -3 71.25
    8 6 3 88.66
    8 -6 3 65.2
    8 -6 3 88.33
    -10 -6 -3 4.11
    -10 -6 -3 2.37
    10 -6 3 2.84
    10 -6 3 5.03
    -10 -6 -3 0.87
    -12 -6 -3 16.24
    12 -6 3 -8.05
    12 -6 3 7.92
    -14 -6 -3 50.87
    14 -6 3 40.88
    14 -6 3 51.63
    -16 -6 -3 327.35
    16 -6 3 364.25
    16 -6 3 332.88
    18 -6 3 113.25
    -18 -6 -3 105.08
    18 -6 3 95.78
    -20 -6 -3 -2.54
    20 -6 3 -6.95
    20 -6 3 3.51
    19 -7 -3 4.74
    -19 -7 3 5.61
    -19 -7 3 -2.86
    -19 -7 3 17.94
    -17 -7 3 185.3
    17 -7 -3 216.54
    -17 -7 3 206.06
    -17 -7 3 211.87
    15 -7 -3 200.01
    -15 -7 3 223.24
    -15 -7 3 281.16
    -15 -7 3 196.84
    13 -7 -3 119.18
    -13 -7 3 111.54
    13 -7 -3 133.47
    -13 -7 3 123.91
    13 -7 -3 112.01
    -13 -7 3 128.63
    11 -7 -3 104.92
    -11 -7 3 103.56
    -11 -7 3 109.92
    11 -7 -3 96.83
    11 -7 -3 113.61
    9 -7 -3 18.93
    -9 -7 3 20.7
    -9 -7 3 18.4
    9 -7 -3 18.49
    7 -7 -3 -0.47
    -7 -7 3 9.58
    -7 -7 3 2.88
    7 -7 -3 -0.14
    5 -7 -3 375.15
    5 -7 -3 437.71
    -5 -7 3 402.81
    -5 -7 3 446.51
    3 -7 -3 86.91
    3 -7 -3 72.73
    -3 -7 3 79.26
    -3 -7 3 82.03
    1 -7 -3 65.35
    -1 -7 3 64.59
    -1 -7 3 71.07
    1 -7 -3 55.5
    -1 -7 -3 5.65
    -1 -7 -3 8.11
    1 -7 3 8.44
    1 -7 3 9.23
    -3 -7 -3 13.2
    -3 -7 -3 11.97
    3 -7 3 20.04
    3 -7 3 7.71
    -5 -7 -3 71.76
    -5 -7 -3 76.95
    5 -7 3 65.84
    5 -7 3 73.23
    -7 -7 -3 117.77
    -7 -7 -3 138.96
    7 -7 3 114.13
    7 -7 3 118.33
    -9 -7 -3 40.95
    -9 -7 -3 34.17
    9 -7 3 56.43
    9 -7 3 45.59
    -9 -7 -3 37.1
    -11 -7 -3 93.12
    11 -7 3 105.79
    11 -7 3 82.39
    -13 -7 -3 13.43
    13 -7 3 -3.59
    13 -7 3 12.72
    15 -7 3 9.92
    -15 -7 -3 2.41
    15 -7 3 -5.85
    2 -8 -3 9.61
    -2 -8 3 5.51
    -2 -8 3 15.21
    2 -8 -3 1.92
    -36 0 4 17.79
    36 0 -4 14.27
    -36 0 4 7.91
    -36 0 4 7.13
    -34 0 4 10.08
    34 0 -4 11.71
    -34 0 4 10.5
    -34 0 4 3.59
    32 0 -4 13.84
    -32 0 4 12.51
    -32 0 4 19.09
    -32 0 4 19.57
    30 0 -4 79.02
    -30 0 4 69.8
    -30 0 4 90
    -28 0 4 24.18
    28 0 -4 16.61
    -28 0 4 20.52
    26 0 -4 -0.06
    -26 0 4 -3.14
    -26 0 4 -6.97
    24 0 -4 335.26
    -24 0 4 310.94
    -24 0 4 324.36
    -22 0 4 24.71
    22 0 -4 35.82
    22 0 -4 27.93
    -22 0 4 19.43
    -20 0 4 485.05
    20 0 -4 522.43
    -20 0 4 451.72
    20 0 -4 480.26
    18 0 -4 871.22
    -18 0 4 747.46
    18 0 -4 888.9
    -18 0 4 847.66
    -16 0 4 505.61
    16 0 -4 525.33
    -16 0 4 482.38
    16 0 -4 524.57
    14 0 -4 148.37
    -14 0 4 124.76
    -14 0 4 112.84
    14 0 -4 135.64
    12 0 -4 685.7
    -12 0 4 667.71
    12 0 -4 696.94
    -12 0 4 590.46
    10 0 -4 37
    -10 0 4 28.67
    10 0 -4 34.74
    -10 0 4 18.41
    -8 0 4 306.85
    8 0 -4 299.39
    8 0 -4 358.04
    -8 0 4 298.07
    -6 0 4 0.56
    6 0 -4 4.18
    6 0 -4 2.19
    -6 0 4 3.2
    -4 0 4 49.52
    4 0 -4 31.46
    4 0 -4 51.49
    -4 0 4 31.87
    -2 0 4 1237.99
    2 0 -4 1142.24
    2 0 -4 1362.91
    -2 0 4 1229.04
    0 0 4 239.02
    0 0 4 235.85
    0 0 -4 265.05
    0 0 -4 189.24
    2 0 4 516.45
    -2 0 -4 571.58
    -2 0 -4 438.27
    2 0 4 507.91
    4 0 4 644.71
    4 0 4 625.8
    -4 0 -4 698.77
    -4 0 -4 536.42
    6 0 4 39.56
    6 0 4 41.28
    -6 0 -4 53.66
    -6 0 -4 31.57
    8 0 4 1788.59
    8 0 4 1654.9
    -8 0 -4 1909.71
    -8 0 -4 1421.14
    10 0 4 337.84
    10 0 4 308.66
    -10 0 -4 325.77
    -10 0 -4 266.94
    12 0 4 245.51
    12 0 4 252.76
    -12 0 -4 260.12
    -12 0 -4 208.86
    14 0 4 388.16
    14 0 4 431.82
    -14 0 -4 333.71
    16 0 4 14.77
    -16 0 -4 14.99
    16 0 4 29.2
    18 0 4 66.6
    -18 0 -4 57.1
    18 0 4 81.17
    20 0 4 382.6
    -20 0 -4 346.77
    20 0 4 433.78
    22 0 4 101.29
    22 0 4 86.03
    -22 0 -4 70.02
    24 0 4 251.85
    24 0 4 322.1
    -24 0 -4 229.67
    26 0 4 -2.11
    26 0 4 -2.83
    -26 0 -4 18.47
    28 0 4 14.8
    28 0 4 9.54
    -28 0 -4 7.44
    30 0 4 484.78
    30 0 4 411.37
    -30 0 -4 353.78
    -35 -1 4 117.02
    35 -1 -4 206.81
    35 1 -4 188.3
    -35 1 4 145.48
    -35 1 4 150.3
    -35 -1 4 159.01
    -35 1 4 164.25
    -35 -1 4 161.14
    -33 -1 4 16.7
    33 -1 -4 12.32
    33 1 -4 13.5
    -33 1 4 0.85
    -33 1 4 4.45
    -33 -1 4 10.57
    -33 1 4 4.65
    -33 -1 4 8.84
    -31 -1 4 0.69
    31 1 -4 12.26
    -31 1 4 9
    31 -1 -4 5.43
    -31 1 4 13.26
    -31 -1 4 3.48
    -29 -1 4 110.93
    29 -1 -4 116.31
    -29 -1 4 105.85
    -29 1 4 117.18
    29 1 -4 129.28
    -29 1 4 100.68
    27 -1 -4 2.65
    -27 -1 4 3.74
    27 1 -4 1.35
    -27 1 4 2.8
    -27 -1 4 -5.35
    -27 1 4 -5.05
    -25 -1 4 454.66
    25 1 -4 519.25
    -25 1 4 376
    25 -1 -4 463.68
    -25 1 4 431.46
    -25 -1 4 459.25
    -23 -1 4 260.4
    23 -1 -4 258.95
    23 1 -4 275.04
    -23 1 4 229.3
    -23 -1 4 243.04
    -23 1 4 216.67
    21 -1 -4 87.99
    21 1 -4 96.69
    -21 -1 4 78.21
    -21 1 4 75.97
    21 1 -4 93.77
    21 -1 -4 90.97
    -21 -1 4 83.6
    -21 1 4 70.21
    -19 -1 4 437.76
    19 -1 -4 441.16
    -19 -1 4 414.68
    19 1 -4 470.78
    -19 1 4 375.65
    19 -1 -4 442.5
    19 1 -4 462.51
    -19 1 4 434.65
    -17 1 4 21.76
    17 -1 -4 24.95
    -17 -1 4 15.97
    17 1 -4 30.87
    -17 -1 4 18.62
    -17 1 4 22.03
    17 1 -4 23.87
    17 -1 -4 17.23
    15 -1 -4 2.78
    -15 1 4 -5.45
    -15 -1 4 17.88
    -15 -1 4 6.56
    15 -1 -4 2.41
    15 1 -4 5.47
    -15 1 4 10
    15 1 -4 6.58
    -13 1 4 589.82
    13 -1 -4 591.23
    -13 -1 4 590.66
    -13 -1 4 575.84
    13 1 -4 619.27
    13 -1 -4 656.97
    -13 1 4 537.85
    13 1 -4 614.61
    -11 1 4 355.82
    -11 -1 4 358.12
    11 -1 -4 367.62
    -11 -1 4 307.89
    11 1 -4 377.36
    11 1 -4 360.02
    -11 1 4 319.29
    11 -1 -4 345.76
    9 1 -4 130.08
    -9 1 4 118.12
    -9 -1 4 118.7
    9 -1 -4 113.16
    9 -1 -4 115.66
    -9 -1 4 96.44
    9 1 -4 118.69
    -9 1 4 99.24
    7 1 -4 148.36
    -7 1 4 150.65
    -7 -1 4 144.8
    7 -1 -4 157.36
    7 -1 -4 140.28
    7 1 -4 138.14
    -7 -1 4 132.17
    -7 1 4 140.31
    -5 1 4 120.86
    5 1 -4 132.95
    -5 -1 4 130.38
    5 -1 -4 90.73
    5 1 -4 133.06
    -5 -1 4 111.87
    5 -1 -4 129.76
    -5 1 4 126.98
    -3 1 4 543.53
    3 1 -4 479.62
    -3 -1 4 514.03
    3 -1 -4 541.25
    -3 1 4 516.61
    3 1 -4 568.31
    3 -1 -4 438.67
    -3 -1 4 475.64
    -1 1 4 261.42
    -1 1 4 260.03
    1 1 -4 234.29
    -1 -1 4 246.43
    1 -1 -4 267.09
    1 1 -4 276.95
    1 -1 -4 213.66
    -1 -1 4 235.77
    1 1 4 124.47
    1 1 4 112.79
    -1 1 -4 91.31
    1 -1 4 119.76
    -1 -1 -4 118.48
    -1 1 -4 126.28
    -1 -1 -4 90.08
    1 -1 4 111.18
    3 1 4 999.24
    3 1 4 887.3
    -3 1 -4 829.49
    3 -1 4 921.74
    -3 -1 -4 998.87
    -3 1 -4 1043.73
    -3 -1 -4 764.01
    3 -1 4 875.25
    5 1 4 119.12
    5 1 4 128.93
    5 -1 4 116.26
    -5 1 -4 105.76
    -5 -1 -4 119.05
    -5 1 -4 130.75
    -5 -1 -4 103.89
    5 -1 4 122.18
    7 -1 4 70.51
    7 1 4 58.99
    7 -1 4 64.58
    7 1 4 72.32
    -7 1 -4 47.1
    -7 -1 -4 63.58
    -7 1 -4 69.66
    -7 -1 -4 53.67
    9 -1 4 21.68
    9 1 4 31.83
    9 -1 4 32.24
    -9 1 -4 31.58
    9 1 4 24.78
    -9 -1 -4 32.15
    -9 1 -4 30.27
    -9 -1 -4 20.69
    11 -1 4 1.67
    11 1 4 1.6
    11 -1 4 2.27
    -11 1 -4 12.79
    -11 -1 -4 2.61
    11 1 4 3.58
    -11 -1 -4 -8.09
    -13 -1 -4 602.68
    13 1 4 654.93
    13 -1 4 718.41
    13 -1 4 664.07
    -13 1 -4 564.4
    -13 -1 -4 677.13
    13 1 4 739.73
    15 1 4 891.43
    15 -1 4 867.97
    15 -1 4 927.58
    -15 1 -4 758.31
    -15 -1 -4 770.08
    15 1 4 936.11
    17 1 4 22.18
    17 1 4 12.14
    17 -1 4 20.14
    -17 1 -4 15.26
    17 -1 4 10.99
    -17 -1 -4 17.14
    19 1 4 388.9
    -19 -1 -4 283.4
    19 1 4 348.21
    19 -1 4 339.26
    -19 1 -4 257.75
    19 -1 4 372.63
    21 -1 4 1.9
    21 1 4 -4.58
    21 1 4 5.88
    21 -1 4 5.1
    -21 1 -4 3.78
    -21 -1 -4 21.99
    23 -1 4 9.34
    23 -1 4 7.22
    23 1 4 10.57
    -23 1 -4 1.83
    -23 -1 -4 8.84
    23 1 4 1.16
    -25 -1 -4 363.39
    25 -1 4 412.31
    25 -1 4 459.7
    25 1 4 392.29
    -25 1 -4 332.26
    25 1 4 439.99
    27 1 4 26.48
    27 1 4 20.18
    27 -1 4 24.55
    27 -1 4 26.69
    -27 1 -4 16.29
    -27 -1 -4 22.88
    29 -1 4 1.52
    29 1 4 5.88
    29 1 4 -2.23
    29 -1 4 14.53
    -29 1 -4 4.98
    -29 -1 -4 -7.33
    -34 -2 4 -0.08
    -34 -2 4 9.64
    34 -2 -4 3.79
    -34 2 4 7.04
    -34 2 4 12.04
    -34 -2 4 1.74
    34 2 -4 2.47
    -32 -2 4 12.75
    32 -2 -4 18.42
    32 2 -4 13.95
    -32 2 4 7.19
    -32 -2 4 -11.73
    -32 2 4 21.38
    -32 -2 4 14.25
    -32 2 4 12.98
    -30 2 4 216.05
    -30 -2 4 196.84
    30 -2 -4 229.35
    30 2 -4 243.72
    -30 2 4 164.15
    -30 2 4 245.2
    -30 -2 4 236.49
    28 -2 -4 235.12
    -28 -2 4 230.01
    28 2 -4 257.42
    -28 2 4 188.21
    -28 2 4 252.32
    -28 -2 4 261.9
    26 -2 -4 139.44
    26 2 -4 143.15
    -26 -2 4 157.42
    -26 -2 4 134.39
    -26 2 4 118.93
    -26 2 4 132.37
    -24 -2 4 428.8
    -24 -2 4 438.38
    24 -2 -4 464.41
    24 2 -4 468.19
    -24 2 4 347.45
    -24 2 4 415.9
    -22 -2 4 41.85
    22 -2 -4 43.12
    22 2 -4 39.23
    -22 -2 4 49.34
    -22 2 4 45.94
    -22 2 4 36.51
    22 -2 -4 44.88
    -20 -2 4 391.61
    -20 -2 4 384.92
    20 -2 -4 395.04
    20 2 -4 418.44
    -20 2 4 324.36
    20 -2 -4 417.45
    -20 2 4 360.25
    -18 -2 4 1329.52
    18 -2 -4 1422.22
    -18 -2 4 1293.6
    18 2 -4 1456.75
    -18 2 4 1222
    18 2 -4 1376.88
    18 -2 -4 1420.38
    -18 2 4 1328.08
    16 -2 -4 1419.69
    -16 -2 4 1422.82
    16 -2 -4 1437.34
    -16 -2 4 1361.99
    16 2 -4 1485.27
    -16 2 4 1317.04
    16 2 -4 1448.97
    -16 2 4 1360.4
    14 -2 -4 343.94
    -14 -2 4 339.5
    -14 -2 4 327.24
    14 2 -4 349.32
    -14 2 4 319.22
    14 2 -4 338.82
    14 -2 -4 325.8
    -14 2 4 329.1
    -12 2 4 230.12
    12 -2 -4 237.25
    -12 -2 4 229.08
    12 -2 -4 218.44
    -12 -2 4 205.35
    12 2 -4 224.97
    12 2 -4 228.19
    -12 2 4 226.85
    -10 2 4 422.7
    10 -2 -4 490.95
    -10 -2 4 423.25
    -10 -2 4 425.17
    10 -2 -4 375.69
    10 2 -4 465.05
    10 2 -4 447.74
    -10 2 4 444.42
    -8 2 4 57.16
    -8 2 4 48.04
    -8 -2 4 54.83
    8 -2 -4 38.71
    8 2 -4 50.68
    8 -2 -4 55.33
    -8 -2 4 60.25
    8 2 -4 67.56
    -6 2 4 64.97
    -6 2 4 79.4
    6 -2 -4 65.41
    -6 -2 4 54.26
    -6 -2 4 58.7
    6 -2 -4 44.83
    6 2 -4 54.16
    6 2 -4 52.68
    -4 2 4 194.78
    4 -2 -4 207.52
    -4 -2 4 180.95
    -4 -2 4 172.12
    4 2 -4 191.04
    4 2 -4 214.84
    4 -2 -4 155.48
    -4 2 4 175.38
    -2 2 4 560.3
    2 2 -4 577.08
    2 -2 -4 618.65
    -2 2 4 602.2
    -2 -2 4 552.9
    -2 -2 4 488.16
    2 2 -4 585.51
    2 -2 -4 468.92
    0 2 4 138.78
    0 2 -4 154.22
    0 -2 -4 145.78
    0 2 4 168.94
    0 -2 4 144.9
    0 -2 4 116.03
    0 2 -4 155.74
    0 -2 -4 109.17
    2 2 4 75.44
    -2 2 -4 51.89
    -2 -2 -4 59.73
    2 -2 4 65.66
    2 2 4 63.33
    2 -2 4 54.38
    -2 2 -4 73.83
    -2 -2 -4 52.48
    4 2 4 69.32
    -4 2 -4 77.48
    -4 -2 -4 76.81
    4 -2 4 67.83
    4 2 4 88.16
    -4 2 -4 69.59
    4 -2 4 60.48
    -4 -2 -4 71.21
    6 2 4 38.89
    -6 2 -4 44.67
    6 -2 4 38.76
    -6 -2 -4 39.11
    6 2 4 42.47
    -6 2 -4 32.7
    6 -2 4 38.8
    -6 -2 -4 30.13
    8 2 4 1218.4
    -8 2 -4 1194.13
    8 -2 4 1260.52
    -8 -2 -4 1347.04
    8 2 4 1387.7
    8 -2 4 1162.2
    -8 -2 -4 1128.28
    10 -2 4 4.7
    10 2 4 -0.58
    -10 2 -4 9.35
    10 -2 4 12.71
    -10 -2 -4 10.12
    10 2 4 13.57
    -10 -2 -4 1.92
    -12 -2 -4 83.5
    12 2 4 118.31
    12 -2 4 117.33
    12 2 4 96.85
    -12 2 -4 101.55
    12 -2 4 112.25
    -12 -2 -4 107.96
    -14 -2 -4 3.31
    14 2 4 6.29
    14 2 4 7.82
    14 -2 4 8.08
    -14 2 -4 23.33
    14 -2 4 4.04
    -14 -2 -4 1.9
    -16 -2 -4 16.57
    16 2 4 12.3
    16 2 4 26.56
    16 -2 4 22.9
    -16 2 -4 19.76
    16 -2 4 21.84
    -18 -2 -4 46.44
    18 2 4 57.97
    -18 2 -4 60.82
    18 2 4 81.93
    18 -2 4 74.02
    18 -2 4 69.24
    -20 -2 -4 216.85
    20 2 4 214.63
    -20 2 -4 189.98
    20 -2 4 256.75
    20 2 4 265.77
    20 -2 4 254.57
    22 2 4 6.84
    -22 2 -4 3.6
    -22 -2 -4 0.13
    22 -2 4 -0.91
    22 2 4 -4.1
    22 -2 4 6.37
    -24 -2 -4 19.92
    24 2 4 6.56
    24 -2 4 6.58
    24 2 4 7.06
    -24 2 -4 8.34
    24 -2 4 12.11
    -26 -2 -4 38.63
    26 2 4 37.69
    26 -2 4 32.37
    26 2 4 35.06
    -26 2 -4 31.7
    26 -2 4 39.12
    -28 -2 -4 7.61
    28 2 4 8.28
    -28 2 -4 17.65
    28 -2 4 8.02
    28 -2 4 7.64
    28 2 4 11.94
    28 2 4 11.04
    -33 -3 4 48.13
    -33 3 4 51.21
    33 -3 -4 67.5
    33 3 -4 66.22
    -33 3 4 61.47
    -33 -3 4 71.92
    -33 -3 4 69.8
    -31 3 4 37.18
    -31 3 4 39.9
    -31 -3 4 37.86
    31 -3 -4 35.16
    -31 -3 4 48.91
    31 3 -4 43.58
    -31 -3 4 28.51
    -29 3 4 54.48
    -29 -3 4 75.01
    -29 3 4 70.8
    29 -3 -4 75.62
    29 3 -4 70.79
    -29 3 4 73.05
    -29 -3 4 62.28
    -27 3 4 13.19
    -27 -3 4 22.79
    27 -3 -4 12.27
    27 3 -4 18.58
    -27 3 4 19.67
    -27 -3 4 4.26
    -25 3 4 290.65
    -25 -3 4 335.27
    25 -3 -4 334.17
    25 3 -4 360.15
    -25 -3 4 338.51
    -25 3 4 317.23
    -23 3 4 353.38
    -23 -3 4 379.51
    -23 -3 4 405.83
    23 3 -4 404.61
    23 -3 -4 390.18
    -23 3 4 342.33
    -21 3 4 -1.92
    -21 -3 4 2.02
    -21 -3 4 9.39
    21 -3 -4 13.15
    21 3 -4 1.9
    21 -3 -4 -0.79
    -21 3 4 0.86
    -19 -3 4 384.79
    -19 3 4 376.48
    -19 -3 4 352.31
    19 -3 -4 346.83
    19 3 -4 356.72
    -19 3 4 355.87
    19 -3 -4 396.05
    17 -3 -4 119.77
    -17 -3 4 117.19
    17 -3 -4 134.21
    -17 -3 4 125.1
    -17 3 4 135.83
    17 3 -4 122.94
    -17 3 4 123.84
    15 -3 -4 111.12
    15 -3 -4 105.55
    -15 -3 4 110.61
    -15 3 4 109.32
    -15 -3 4 107.22
    15 3 -4 112.49
    -15 3 4 103.15
    15 3 -4 94.54
    13 -3 -4 362.39
    -13 -3 4 340.27
    13 -3 -4 326.61
    -13 3 4 384.85
    -13 -3 4 365.99
    13 3 -4 363.38
    13 3 -4 377.7
    -13 3 4 337.91
    11 -3 -4 563.48
    -11 -3 4 509.48
    -11 -3 4 531.25
    -11 3 4 603.09
    11 -3 -4 445.43
    11 3 -4 547.53
    11 3 -4 540.42
    -11 3 4 548.63
    9 -3 -4 255.07
    -9 -3 4 230.86
    -9 -3 4 237.28
    -9 3 4 270.31
    9 -3 -4 207.58
    9 3 -4 250.21
    9 3 -4 275.18
    -9 3 4 235.17
    7 -3 -4 28.63
    -7 -3 4 27.42
    -7 -3 4 22.73
    -7 3 4 24.12
    7 -3 -4 19.07
    7 3 -4 30.72
    7 3 -4 31.13
    -7 3 4 26.11
    -5 3 4 50.5
    5 -3 -4 60.61
    -5 -3 4 57.52
    -5 -3 4 56.39
    -5 3 4 56.33
    5 3 -4 57.59
    5 -3 -4 39.25
    5 3 -4 45.62
    -3 3 4 26.66
    3 -3 -4 18.69
    -3 -3 4 21.84
    -3 -3 4 29.83
    3 3 -4 25.84
    -3 3 4 11.46
    3 -3 -4 13.01
    3 3 -4 20.64
    1 3 -4 186.11
    -1 3 4 155.71
    1 -3 -4 168.12
    -1 -3 4 157.2
    -1 -3 4 135.02
    1 3 -4 175.27
    -1 3 4 175.77
    1 -3 -4 141.95
    1 3 4 273.35
    -1 -3 -4 275.78
    -1 3 -4 269.89
    1 -3 4 276.68
    1 -3 4 235.37
    -1 3 -4 297.17
    1 3 4 303.04
    -1 -3 -4 255.03
    3 3 4 766.74
    -3 3 -4 790.16
    -3 -3 -4 828.81
    3 -3 4 763.11
    3 -3 4 694.18
    -3 3 -4 841.92
    3 3 4 803.05
    -3 -3 -4 711.17
    5 3 4 5.49
    5 3 4 3.93
    -5 3 -4 -0.21
    -5 -3 -4 0.38
    5 -3 4 6.31
    5 -3 4 8.25
    -5 -3 -4 1.57
    7 3 4 461.99
    7 3 4 495.68
    -7 3 -4 462.37
    -7 -3 -4 468.38
    7 -3 4 464.86
    7 -3 4 396.7
    -7 -3 -4 402.72
    -9 -3 -4 42.28
    9 3 4 30.84
    -9 3 -4 52.09
    9 3 4 41.28
    9 -3 4 45.46
    -9 -3 -4 30.05
    9 -3 4 42.92
    -11 -3 -4 2.37
    11 3 4 4.42
    -11 3 -4 18.57
    11 3 4 -10.19
    11 -3 4 13.2
    -11 -3 -4 11.64
    11 -3 4 19.99
    13 -3 4 751.73
    13 3 4 706.45
    -13 -3 -4 709.85
    -13 3 -4 757.75
    13 3 4 835.15
    13 -3 4 795.55
    -13 -3 -4 813
    -15 -3 -4 610.32
    15 -3 4 666.26
    15 3 4 601.58
    -15 3 -4 630.28
    15 -3 4 704.26
    15 3 4 736.55
    -17 -3 -4 99.31
    17 3 4 121.19
    -17 3 -4 133.49
    17 -3 4 119.75
    17 -3 4 137.43
    17 3 4 144.25
    -19 -3 -4 25.18
    19 3 4 43.52
    -19 3 -4 50.46
    19 -3 4 48.97
    19 -3 4 50.89
    19 3 4 52.44
    -21 -3 -4 7.78
    21 3 4 19.25
    -21 3 -4 -7.12
    21 3 4 1.55
    21 -3 4 8.58
    21 -3 4 8.95
    -23 -3 -4 -1.28
    23 3 4 19.19
    -23 3 -4 24.22
    23 3 4 20.02
    23 -3 4 13.23
    23 -3 4 16.39
    -25 -3 -4 419.73
    25 3 4 419.09
    25 -3 4 505.99
    -25 3 -4 407.69
    25 -3 4 479.22
    25 3 4 531.6
    25 3 4 467.13
    -27 -3 -4 14.47
    27 3 4 16.19
    27 3 4 29.92
    -27 3 -4 26.01
    27 -3 4 24.06
    27 -3 4 5.33
    27 3 4 19.32
    -30 -4 4 52.68
    30 -4 -4 63.02
    30 4 -4 56.19
    -30 -4 4 56.54
    -30 -4 4 59.27
    -28 -4 4 53.86
    28 -4 -4 64.41
    28 4 -4 53.59
    -28 -4 4 47.77
    -26 -4 4 34.05
    -26 -4 4 29.5
    26 -4 -4 33.36
    26 4 -4 28.61
    -24 -4 4 177.27
    -24 -4 4 163.57
    24 -4 -4 169.73
    -24 4 4 181.47
    24 4 -4 172.48
    -24 4 4 160.22
    -22 4 4 75.89
    -22 -4 4 69.91
    -22 -4 4 73.2
    22 -4 -4 92.21
    22 4 -4 78.59
    -22 4 4 67.04
    -20 -4 4 399.62
    20 -4 -4 397.84
    -20 -4 4 405.63
    20 4 -4 413.71
    -20 4 4 392.02
    20 -4 -4 455.06
    -20 4 4 430.83
    18 -4 -4 524.24
    -18 -4 4 522.79
    18 -4 -4 496.37
    -18 -4 4 537.9
    -18 4 4 536.37
    18 4 -4 519.02
    -18 4 4 483.71
    -16 -4 4 574.62
    16 -4 -4 611.72
    16 -4 -4 610.2
    -16 -4 4 598.29
    -16 4 4 622.38
    16 4 -4 640.48
    -16 4 4 555.04
    14 -4 -4 117.86
    -14 -4 4 112.96
    -14 -4 4 121.26
    14 -4 -4 93.75
    14 4 -4 115.28
    -14 4 4 117.24
    -14 4 4 120.39
    12 -4 -4 117.98
    -12 -4 4 126.51
    -12 -4 4 99.39
    12 -4 -4 90.66
    12 4 -4 112.9
    12 4 -4 129.09
    -12 4 4 115.3
    -12 4 4 130.05
    10 -4 -4 173.27
    -10 -4 4 179.32
    -10 -4 4 182.33
    10 -4 -4 153.32
    10 4 -4 201.33
    10 4 -4 183.94
    -10 4 4 173.22
    -10 4 4 202.5
    8 -4 -4 57.21
    -8 -4 4 64.07
    -8 -4 4 49.64
    -8 4 4 49.52
    8 -4 -4 34.54
    8 4 -4 39.12
    8 4 -4 46.7
    -8 4 4 47.21
    -6 4 4 51.29
    6 -4 -4 42.21
    -6 -4 4 36.62
    -6 -4 4 43.13
    6 4 -4 46.54
    6 -4 -4 42.77
    6 4 -4 35.38
    -6 4 4 41.98
    -4 4 4 190.37
    4 -4 -4 195.73
    -4 -4 4 160.3
    -4 -4 4 170.17
    4 4 -4 194.17
    4 -4 -4 155.07
    4 4 -4 189.99
    -4 4 4 172.63
    -2 4 4 580.34
    2 -4 -4 572.57
    -2 -4 4 514.09
    -2 -4 4 552.51
    2 4 -4 620.99
    2 -4 -4 508
    2 4 -4 557.08
    -2 4 4 530.66
    0 -4 -4 3.59
    0 4 4 0.58
    0 -4 4 19.12
    0 -4 4 2.79
    0 4 -4 1.69
    0 -4 -4 10.42
    0 4 4 -1.13
    -2 -4 -4 11.63
    -2 -4 -4 12.01
    2 4 4 12.68
    2 -4 4 7.27
    2 -4 4 9.71
    -2 4 -4 13.7
    2 4 4 6.72
    -4 -4 -4 143.42
    -4 -4 -4 165.68
    4 4 4 180.43
    4 -4 4 165.73
    4 -4 4 153.78
    -4 4 -4 174.71
    4 4 4 165.87
    -6 4 -4 97.07
    -6 -4 -4 95.76
    -6 -4 -4 109.09
    6 -4 4 120.78
    6 4 4 121.51
    6 -4 4 88.65
    6 4 4 103.97
    -8 4 -4 1121.17
    -8 -4 -4 993.79
    -8 -4 -4 1136.13
    8 -4 4 1154.3
    8 4 4 1228.76
    8 -4 4 977.32
    8 4 4 1057.72
    -10 4 -4 115.25
    -10 -4 -4 91.35
    10 -4 4 116.77
    -10 -4 -4 124.01
    10 4 4 135.86
    10 -4 4 109.76
    10 4 4 108.49
    -12 4 -4 11.31
    -12 -4 -4 11.25
    12 -4 4 4.86
    -12 -4 -4 1.94
    12 4 4 17.06
    12 -4 4 19.63
    12 4 4 7.45
    14 4 4 62.27
    -14 4 -4 54.78
    14 -4 4 51.13
    -14 -4 -4 42.03
    14 -4 4 62.85
    14 4 4 53.54
    -16 4 -4 14.55
    -16 -4 -4 20.38
    16 -4 4 4.93
    16 4 4 28.54
    16 -4 4 14.53
    16 4 4 13.96
    -18 4 -4 132.46
    -18 -4 -4 117.01
    18 -4 4 140.41
    18 4 4 165.67
    18 -4 4 148.24
    18 4 4 133.83
    -20 4 -4 247.87
    -20 -4 -4 270.24
    20 -4 4 278.89
    20 -4 4 289.95
    20 4 4 349.77
    22 4 4 60.61
    -22 4 -4 42.51
    -22 -4 -4 45.24
    22 -4 4 37.5
    22 -4 4 46.06
    24 -4 4 69.57
    -24 -4 -4 54.19
    24 4 4 57.09
    24 -4 4 46.56
    -24 4 -4 49.74
    -27 -5 4 5.47
    -27 -5 4 13.43
    27 -5 -4 0.95
    -27 -5 4 -8.15
    27 5 -4 4.81
    -25 -5 4 190.2
    -25 -5 4 197.32
    25 -5 -4 174.95
    25 5 -4 185.43
    -23 -5 4 65.95
    -23 -5 4 83.35
    23 -5 -4 88.43
    23 5 -4 81.13
    -21 -5 4 29.62
    21 -5 -4 35.68
    -21 -5 4 30.36
    21 5 -4 43.65
    -19 -5 4 159.23
    19 -5 -4 170.37
    -19 -5 4 173.53
    -19 5 4 188.13
    19 5 -4 186.03
    19 -5 -4 178.7
    -17 -5 4 -1.76
    17 -5 -4 -4
    17 -5 -4 4.75
    -17 -5 4 12.53
    -17 5 4 2.71
    17 5 -4 6.97
    -17 5 4 -3.11
    15 -5 -4 4.07
    -15 -5 4 -8.03
    -15 5 4 1.75
    -15 -5 4 5.66
    15 -5 -4 -2.13
    15 5 -4 5.77
    -15 5 4 -4.81
    13 -5 -4 219.02
    -13 -5 4 205.85
    -13 -5 4 195.27
    13 -5 -4 174.16
    13 5 -4 243.69
    -13 5 4 192.61
    -13 5 4 238.47
    11 -5 -4 146.07
    -11 -5 4 148.56
    -11 -5 4 139.66
    11 -5 -4 131.87
    11 5 -4 148.69
    -11 5 4 169.23
    -11 5 4 149.43
    -9 -5 4 69.61
    -9 -5 4 62.25
    9 -5 -4 60.28
    9 5 -4 74.09
    -9 5 4 86.16
    -9 5 4 71.24
    9 -5 -4 66.86
    7 -5 -4 102.52
    -7 -5 4 103.77
    -7 -5 4 90.95
    7 -5 -4 75.68
    -7 5 4 97.77
    7 5 -4 91.48
    -7 5 4 88.08
    5 -5 -4 78.9
    -5 -5 4 59.95
    -5 -5 4 69.44
    5 5 -4 62.13
    5 -5 -4 57.41
    -5 5 4 78.97
    -5 5 4 71.23
    -3 -5 4 202.36
    -3 5 4 199.15
    3 -5 -4 213.52
    -3 -5 4 197.12
    3 5 -4 204.55
    -3 5 4 230.52
    3 -5 -4 172.72
    1 -5 -4 111.89
    -1 -5 4 128.02
    -1 -5 4 132.26
    1 5 -4 116.37
    -1 5 4 101.48
    -1 5 4 135.37
    1 -5 -4 121.78
    1 5 4 86.18
    -1 -5 -4 82.36
    1 5 4 70.22
    -1 -5 -4 86.16
    1 -5 4 77.39
    1 -5 4 74.74
    -1 5 -4 81.95
    3 5 4 460.52
    -3 -5 -4 405.88
    -3 -5 -4 433.55
    3 -5 4 379.29
    3 -5 4 446.94
    -3 5 -4 454.05
    3 5 4 383.42
    -5 -5 -4 116
    5 5 4 120.22
    -5 -5 -4 119.71
    5 -5 4 120.69
    5 -5 4 100.85
    -5 5 -4 114.13
    5 5 4 109.63
    -7 -5 -4 13.89
    7 5 4 4.92
    -7 -5 -4 2.31
    7 -5 4 4.65
    7 -5 4 3.81
    7 5 4 1.09
    -7 5 -4 0.85
    -9 -5 -4 18.75
    9 5 4 26.81
    -9 -5 -4 24.86
    9 -5 4 31.57
    9 -5 4 15.01
    9 5 4 18.86
    -9 5 -4 20.73
    -11 -5 -4 9.12
    11 5 4 6.71
    11 -5 4 0.92
    -11 -5 -4 9.34
    -11 5 -4 2.5
    11 -5 4 1.91
    11 5 4 8.25
    -13 -5 -4 297.02
    13 -5 4 347.68
    -13 -5 -4 143.61
    13 5 4 395.7
    -13 5 -4 298.42
    13 -5 4 288.86
    15 -5 4 457.94
    -15 -5 -4 441.92
    15 -5 4 480.95
    15 5 4 553.04
    -15 5 -4 435.98
    -17 5 -4 5.15
    -17 -5 -4 -0.41
    17 -5 4 12.39
    17 5 4 11.93
    17 -5 4 -3.18
    -19 -5 -4 161.92
    19 -5 4 185.66
    19 5 4 205.31
    19 -5 4 202.24
    -19 5 -4 145.96
    -21 -5 -4 12.77
    21 5 4 3.07
    21 -5 4 5.3
    21 -5 4 9.11
    -21 5 -4 10.67
    -22 -6 4 16.25
    22 -6 -4 -2.18
    -22 -6 4 6.73
    -20 -6 4 79.05
    20 -6 -4 70.19
    -20 -6 4 70.8
    18 -6 -4 339.02
    -18 -6 4 342.56
    -18 -6 4 352.9
    16 -6 -4 340.23
    -16 -6 4 343.62
    16 -6 -4 364.76
    -16 -6 4 359.65
    14 -6 -4 70.83
    -14 -6 4 79.43
    -14 -6 4 75.45
    14 -6 -4 69.92
    12 -6 -4 121.42
    -12 -6 4 106.16
    -12 -6 4 108.61
    -12 6 4 135.93
    12 -6 -4 92.7
    -10 6 4 10.09
    10 -6 -4 12.28
    -10 -6 4 5.24
    -10 -6 4 13.88
    10 -6 -4 -0.21
    8 -6 -4 64.89
    -8 -6 4 80.83
    -8 -6 4 63.47
    -8 6 4 81.42
    8 -6 -4 62.58
    6 -6 -4 20.16
    -6 -6 4 23.32
    -6 -6 4 22.16
    -6 6 4 15.48
    6 -6 -4 22.69
    4 -6 -4 49.46
    -4 -6 4 51.86
    -4 -6 4 48.65
    4 -6 -4 41.51
    -4 6 4 44.95
    2 -6 -4 224.8
    -2 6 4 217.58
    -2 -6 4 169.73
    -2 -6 4 206.62
    2 -6 -4 174.68
    0 -6 -4 11.16
    0 6 4 21.15
    0 -6 -4 4.47
    0 -6 4 -0.73
    0 -6 4 -8.7
    -2 -6 -4 25.1
    2 6 4 25.59
    -2 -6 -4 21.62
    2 -6 4 12.05
    2 -6 4 35.5
    -2 6 -4 29.53
    -4 -6 -4 55.18
    4 6 4 56.06
    -4 -6 -4 63.11
    4 -6 4 61.73
    4 -6 4 59.23
    -4 6 -4 51.05
    -6 -6 -4 13.12
    -6 -6 -4 2.3
    6 6 4 13.41
    6 -6 4 0.53
    6 -6 4 15.83
    -6 6 -4 16.53
    -8 -6 -4 284.67
    -8 -6 -4 273.89
    8 -6 4 313.98
    8 6 4 343.61
    8 -6 4 260.12
    -8 6 -4 297.6
    10 -6 4 30.99
    -10 -6 -4 31.45
    10 -6 4 30.69
    -10 6 -4 17.7
    -10 -6 -4 45.26
    10 6 4 37.43
    -12 -6 -4 -0.54
    12 6 4 26.73
    12 -6 4 7.36
    -12 6 -4 4.55
    12 -6 4 4.9
    -14 -6 -4 21.31
    14 -6 4 12.96
    14 6 4 24.26
    -14 6 -4 15.91
    14 -6 4 15.52
    16 -6 4 -3.29
    16 6 4 13.46
    -16 -6 -4 2.36
    16 -6 4 -9.42
    -16 6 -4 5.6
    15 -7 -4 15.24
    -15 -7 4 -1.04
    15 -7 -4 8.93
    -15 -7 4 4.07
    13 -7 -4 102.21
    -13 -7 4 101.11
    -13 -7 4 87.58
    13 -7 -4 90.17
    11 -7 -4 133.75
    -11 -7 4 96.45
    -11 -7 4 114.09
    11 -7 -4 91.15
    9 -7 -4 49.45
    -9 -7 4 33.64
    -9 -7 4 33.23
    9 -7 -4 27.29
    7 -7 -4 7.07
    -7 -7 4 6.4
    -7 -7 4 11.24
    7 -7 -4 6.12
    5 -7 -4 1.34
    -5 -7 4 -10.47
    -5 -7 4 -0.23
    5 -7 -4 4.2
    3 -7 -4 19.63
    -3 -7 4 17.22
    -3 -7 4 19.8
    3 -7 -4 6.98
    1 -7 -4 33.61
    -1 -7 4 26.9
    -1 -7 4 31.91
    1 -7 -4 23.32
    -1 -7 -4 47.26
    -1 -7 -4 46.6
    1 -7 4 44.99
    1 -7 4 41.84
    -3 -7 -4 119.86
    -3 -7 -4 127.8
    3 -7 4 104.85
    3 -7 4 140.86
    -5 -7 -4 13.44
    -5 -7 -4 7.09
    5 -7 4 9.01
    5 -7 4 12.26
    -7 -7 -4 57.17
    -7 -7 -4 58.38
    7 -7 4 67.82
    7 -7 4 56.95
    -9 -7 -4 27.57
    -9 -7 -4 8.19
    9 -7 4 13.18
    9 -7 4 16.01
    34 0 -5 5.13
    -34 0 5 3.67
    -34 0 5 5.94
    32 0 -5 80.73
    -32 0 5 63.95
    -32 0 5 76.02
    30 0 -5 40.74
    -30 0 5 42.36
    -30 0 5 39.2
    28 0 -5 32.74
    -28 0 5 16.99
    -28 0 5 32.06
    26 0 -5 441.46
    -26 0 5 327.91
    -26 0 5 407.92
    24 0 -5 260.52
    -24 0 5 200.88
    -24 0 5 232.5
    24 0 -5 272.02
    -22 0 5 176.31
    22 0 -5 195.74
    -22 0 5 160.7
    22 0 -5 192.7
    -20 0 5 46.13
    20 0 -5 57.03
    -20 0 5 49.58
    20 0 -5 49.8
    -18 0 5 13.29
    18 0 -5 29.97
    -18 0 5 21.33
    18 0 -5 27.28
    -16 0 5 448.36
    16 0 -5 493.93
    -16 0 5 401.41
    16 0 -5 498.92
    14 0 -5 549.11
    -14 0 5 510.85
    14 0 -5 537.61
    -14 0 5 435.88
    12 0 -5 248.64
    -12 0 5 266.2
    12 0 -5 307.46
    -12 0 5 248.8
    10 0 -5 903.94
    -10 0 5 943.27
    10 0 -5 945.54
    -10 0 5 803.12
    -8 0 5 137.06
    8 0 -5 148.63
    8 0 -5 162.95
    -8 0 5 129.04
    -6 0 5 63.83
    6 0 -5 63.89
    6 0 -5 74.91
    -6 0 5 67.42
    -4 0 5 475.74
    4 0 -5 419.82
    4 0 -5 515.09
    -4 0 5 426.77
    -2 0 5 27.44
    2 0 -5 25.89
    2 0 -5 47.85
    -2 0 5 40.31
    0 0 5 418.61
    0 0 -5 389.32
    0 0 -5 486.92
    0 0 5 422.98
    2 0 5 1594.96
    2 0 5 1666.67
    -2 0 -5 1485.78
    -2 0 -5 1778.32
    4 0 5 240.36
    4 0 5 235.31
    -4 0 -5 206.49
    -4 0 -5 265.18
    6 0 5 5.18
    6 0 5 2.7
    -6 0 -5 1.8
    -6 0 -5 -0.71
    8 0 5 602.85
    8 0 5 564.52
    -8 0 -5 482.08
    -8 0 -5 594.06
    10 0 5 7.7
    10 0 5 16.33
    -10 0 -5 11.01
    -10 0 -5 -3.2
    12 0 5 669.72
    12 0 5 780.5
    -12 0 -5 552.31
    -12 0 -5 410.35
    14 0 5 130.65
    14 0 5 157.51
    -14 0 -5 119.69
    16 0 5 95.26
    -16 0 -5 67.7
    16 0 5 71.74
    18 0 5 104.08
    -18 0 -5 74.61
    18 0 5 96.08
    20 0 5 86.25
    -20 0 -5 65.45
    20 0 5 103.49
    22 0 5 88.01
    22 0 5 75.43
    -22 0 -5 56.97
    24 0 5 160.04
    24 0 5 130.15
    -24 0 -5 115.65
    26 0 5 25.75
    26 0 5 22.49
    -26 0 -5 20.18
    33 -1 -5 21.84
    -33 -1 5 30.27
    33 1 -5 32.1
    -33 1 5 20.64
    -33 1 5 25.95
    -33 -1 5 26.11
    31 -1 -5 104.35
    -31 -1 5 89.28
    31 1 -5 120.2
    -31 1 5 87.28
    -31 1 5 101.87
    -31 -1 5 108.17
    29 -1 -5 104.89
    -29 -1 5 71.04
    29 1 -5 102.41
    -29 1 5 71.28
    -29 1 5 89.43
    -29 -1 5 84.94
    27 -1 -5 74.39
    -27 -1 5 58.97
    27 1 -5 78.72
    -27 -1 5 73.63
    -27 1 5 49.18
    -27 1 5 66.58
    -25 -1 5 417.38
    25 -1 -5 426.3
    -25 -1 5 388.28
    25 1 -5 451.95
    -25 1 5 330
    -25 1 5 424.36
    25 -1 -5 423.36
    -23 -1 5 92.2
    23 -1 -5 84.04
    -23 -1 5 94.61
    23 1 -5 92.51
    -23 1 5 67.1
    23 1 -5 86.36
    23 -1 -5 82.78
    -23 1 5 97.24
    -21 -1 5 19
    21 -1 -5 13.29
    -21 -1 5 24.75
    21 1 -5 12.17
    -21 1 5 14.58
    21 1 -5 22.54
    21 -1 -5 13.93
    -21 1 5 9.28
    -19 1 5 696.56
    -19 -1 5 686.4
    19 -1 -5 781.25
    19 1 -5 754.51
    -19 -1 5 616.3
    -19 1 5 590.57
    19 1 -5 789.56
    19 -1 -5 729.8
    -17 1 5 100.23
    -17 -1 5 103.19
    17 -1 -5 100.41
    17 1 -5 88.19
    -17 -1 5 78.39
    -17 1 5 93.77
    17 1 -5 96.01
    17 -1 -5 93.21
    -15 1 5 446.61
    15 -1 -5 458.14
    -15 -1 5 434.16
    15 -1 -5 479.9
    15 1 -5 466.19
    -15 -1 5 407.86
    -15 1 5 382.13
    15 1 -5 435.56
    -13 1 5 10.55
    13 -1 -5 16.98
    -13 -1 5 8.92
    13 -1 -5 6.74
    13 1 -5 10.5
    -13 -1 5 8.13
    -13 1 5 20.35
    13 1 -5 12.5
    11 1 -5 20.18
    -11 1 5 17.48
    -11 -1 5 9.33
    11 -1 -5 13.2
    11 -1 -5 21.09
    11 1 -5 23.66
    -11 -1 5 10.44
    -11 1 5 3.14
    9 1 -5 104.29
    -9 1 5 124.62
    -9 -1 5 119.71
    9 -1 -5 97.65
    9 -1 -5 123.38
    9 1 -5 129.81
    -9 -1 5 96.15
    -9 1 5 110.54
    7 1 -5 13.17
    -7 1 5 12.45
    -7 -1 5 4.4
    7 -1 -5 4.12
    7 -1 -5 6.09
    7 1 -5 12.85
    -7 -1 5 8.08
    -7 1 5 0.76
    -5 1 5 462.78
    5 1 -5 438.84
    -5 -1 5 430.38
    5 -1 -5 491.6
    5 -1 -5 378.8
    5 1 -5 506.45
    -5 -1 5 395.95
    -5 1 5 415.68
    -3 1 5 218.16
    3 1 -5 205.83
    -3 -1 5 206.37
    3 -1 -5 235.5
    3 -1 -5 197.96
    3 1 -5 254.78
    -3 -1 5 168.91
    -3 1 5 212.08
    -1 1 5 5.43
    -1 1 5 5.19
    1 1 -5 -3.17
    -1 -1 5 -0.78
    1 -1 -5 0.61
    1 -1 -5 6.55
    1 1 -5 6.45
    -1 -1 5 -3.28
    1 1 5 605.93
    1 1 5 588.96
    -1 1 -5 561.97
    1 -1 5 604.9
    -1 -1 -5 622.08
    -1 -1 -5 555.05
    -1 1 -5 663.37
    1 -1 5 545.59
    3 1 5 -2.02
    3 -1 5 4.93
    -3 1 -5 -8.14
    -3 -1 -5 17.65
    -3 1 -5 7.65
    -3 -1 -5 15.69
    3 -1 5 11.98
    3 1 5 4.05
    5 1 5 416.26
    5 1 5 496.01
    5 -1 5 415.74
    -5 1 -5 389.05
    -5 -1 -5 484.24
    -5 1 -5 489.73
    -5 -1 -5 374.2
    5 -1 5 424.84
    7 -1 5 307.11
    7 1 5 334.58
    7 -1 5 341.89
    -7 1 -5 282.43
    7 1 5 355.86
    -7 -1 -5 360.88
    -7 1 -5 374.24
    -7 -1 -5 290.32
    9 -1 5 3.19
    9 1 5 9.07
    9 -1 5 3.28
    -9 1 -5 4.37
    9 1 5 24.7
    -9 -1 -5 0.71
    -9 1 -5 0.74
    -9 -1 -5 3.57
    11 -1 5 18.8
    11 1 5 26.26
    11 -1 5 15.65
    -11 1 -5 16.62
    11 1 5 22.31
    -11 -1 -5 19.97
    -11 -1 -5 16.71
    -11 1 -5 11.05
    13 1 5 73.31
    13 -1 5 98.9
    13 -1 5 91.77
    -13 1 -5 57.58
    -13 -1 -5 88.26
    -13 -1 -5 83.73
    13 1 5 98.83
    15 1 5 7.81
    15 -1 5 22.36
    15 -1 5 24.89
    -15 1 -5 7.42
    -15 -1 -5 20.87
    15 1 5 21.56
    17 1 5 96.78
    17 -1 5 98.12
    -17 1 -5 82.06
    17 -1 5 123.72
    -17 -1 -5 95.76
    17 1 5 126.51
    19 1 5 108.99
    19 1 5 90.63
    19 -1 5 99.88
    -19 1 -5 78.77
    19 -1 5 98.95
    -19 -1 -5 63.83
    21 1 5 57.39
    21 1 5 64.71
    21 -1 5 50.33
    -21 1 -5 36.12
    -21 -1 -5 59.23
    21 -1 5 52.24
    23 -1 5 177.91
    23 1 5 167.77
    23 -1 5 163.1
    23 1 5 162.09
    -23 1 -5 121.72
    -23 -1 -5 135.39
    25 -1 5 28.98
    25 1 5 13.74
    25 -1 5 19.96
    -25 1 -5 26.1
    25 1 5 27.95
    -25 -1 -5 21.01
    27 1 5 7.8
    27 -1 5 5.72
    27 -1 5 18.11
    -27 1 -5 -12.53
    -27 -1 -5 12.79
    27 1 5 5.88
    32 -2 -5 164.97
    -32 -2 5 134.75
    32 2 -5 146.73
    -32 2 5 104.14
    -32 2 5 165.61
    -32 -2 5 149.6
    -30 -2 5 34.98
    30 -2 -5 50.6
    30 2 -5 49.51
    -30 2 5 34.66
    -30 2 5 34.69
    -30 -2 5 58.73
    28 -2 -5 93.83
    -28 -2 5 79.78
    28 2 -5 96.25
    -28 2 5 66.07
    -28 2 5 93.48
    -28 -2 5 86.99
    -26 -2 5 159.68
    26 -2 -5 162.63
    -26 -2 5 161.37
    26 2 -5 163.16
    -26 2 5 162.52
    -26 2 5 136.23
    -24 -2 5 203.38
    24 -2 -5 208.1
    -24 -2 5 196.33
    24 2 -5 215.89
    -24 2 5 170.76
    24 -2 -5 230.17
    -24 2 5 210.25
    -22 -2 5 273.43
    22 -2 -5 293.55
    -22 -2 5 266.78
    22 2 -5 289.38
    -22 2 5 218.49
    22 2 -5 277.33
    22 -2 -5 286.94
    -22 2 5 259.91
    -20 -2 5 30.42
    20 -2 -5 34.28
    -20 -2 5 30.73
    20 2 -5 36.98
    -20 2 5 27.04
    20 2 -5 21.39
    20 -2 -5 37.26
    -20 2 5 38.81
    18 -2 -5 151.61
    -18 -2 5 141.14
    18 -2 -5 154.65
    -18 -2 5 147.45
    18 2 -5 153.36
    -18 2 5 137.26
    18 2 -5 145.92
    -18 2 5 138.83
    16 -2 -5 16.43
    -16 -2 5 7.76
    16 -2 -5 16.58
    -16 -2 5 34.64
    16 2 -5 5.94
    -16 2 5 20.29
    16 2 -5 10.57
    -16 2 5 21.02
    -14 2 5 55.66
    -14 -2 5 40.39
    14 -2 -5 47.15
    14 -2 -5 45.9
    -14 -2 5 50.39
    14 2 -5 65.67
    14 2 -5 45.37
    -14 2 5 50.15
    -12 2 5 119.74
    -12 -2 5 117.25
    12 -2 -5 106.64
    12 -2 -5 125.74
    -12 -2 5 111.66
    12 2 -5 128.28
    12 2 -5 134.07
    -12 2 5 126.54
    -10 2 5 827.6
    -10 2 5 804.57
    -10 -2 5 823.92
    10 -2 -5 850.37
    10 -2 -5 703.29
    -10 -2 5 733.2
    10 2 -5 876.05
    10 2 -5 895.15
    8 2 -5 44.42
    -8 2 5 40.55
    -8 2 5 36.24
    -8 -2 5 35.59
    8 -2 -5 35.49
    8 -2 -5 24.12
    -8 -2 5 39.13
    8 2 -5 45.89
    6 2 -5 105.68
    -6 2 5 94.64
    -6 2 5 117.53
    -6 -2 5 115.88
    6 -2 -5 102.68
    6 -2 -5 85.94
    -6 -2 5 90.06
    6 2 -5 114.95
    4 2 -5 5.96
    -4 2 5 15.65
    -4 2 5 6.81
    -4 -2 5 11.46
    4 -2 -5 26.61
    4 -2 -5 12.55
    -4 -2 5 21.41
    4 2 -5 14.39
    -2 2 5 69.4
    2 2 -5 61.48
    -2 2 5 69.54
    -2 -2 5 67.39
    2 -2 -5 68.12
    2 -2 -5 54.1
    2 2 -5 66.43
    -2 -2 5 70.64
    0 2 5 359.94
    0 2 -5 351.09
    0 2 5 409.28
    0 -2 5 388.38
    0 -2 -5 392.12
    0 2 -5 394.36
    0 -2 -5 331.56
    0 -2 5 336.4
    2 2 5 1614.34
    -2 2 -5 1716.48
    2 -2 5 1777.71
    -2 -2 -5 1796.36
    2 2 5 1954.63
    -2 2 -5 1862.6
    -2 -2 -5 1456.28
    2 -2 5 1521.24
    4 2 5 339.67
    -4 2 -5 346.71
    4 -2 5 327.65
    -4 -2 -5 361.08
    4 2 5 365.12
    -4 2 -5 365.23
    -4 -2 -5 278.16
    4 -2 5 316.09
    6 2 5 250.41
    -6 2 -5 237.92
    6 -2 5 231.12
    -6 -2 -5 265.7
    6 2 5 281.67
    -6 2 -5 279.57
    -6 -2 -5 227.17
    6 -2 5 226.57
    8 2 5 59.98
    -8 2 -5 71.02
    8 -2 5 49.78
    -8 -2 -5 61.67
    -8 2 -5 57.49
    8 2 5 45.91
    -8 -2 -5 40.45
    8 -2 5 41.74
    10 -2 5 30.55
    10 2 5 19.41
    -10 2 -5 22.92
    10 -2 5 18.86
    -10 -2 -5 14.06
    -10 -2 -5 1.91
    10 2 5 9.88
    12 -2 5 985.77
    12 2 5 933.97
    -12 2 -5 844.8
    12 -2 5 970.92
    -12 -2 -5 1073.02
    -12 -2 -5 779.81
    12 2 5 1056.97
    14 2 5 320.67
    14 2 5 299.81
    14 -2 5 312.94
    -14 2 -5 298.34
    14 -2 5 313.93
    -14 -2 -5 341.08
    -14 -2 -5 291.29
    16 2 5 78.06
    16 2 5 65.9
    -16 2 -5 57.7
    16 -2 5 75.77
    16 -2 5 84.52
    -16 -2 -5 59.26
    18 2 5 6.35
    18 2 5 4.67
    -18 2 -5 15.97
    18 -2 5 16.35
    18 -2 5 2.18
    -18 -2 -5 2.02
    20 2 5 131.99
    -20 2 -5 126.85
    20 2 5 152.85
    20 -2 5 134.6
    20 -2 5 158.21
    -20 -2 -5 117.33
    22 2 5 150.99
    -22 2 -5 143.6
    22 -2 5 165.01
    22 2 5 180.62
    22 -2 5 171.58
    -22 -2 -5 129.74
    24 -2 5 466.84
    24 2 5 401.45
    -24 2 -5 338.82
    24 -2 5 445.23
    24 2 5 500.21
    -24 -2 -5 341.38
    26 2 5 21.51
    26 -2 5 6.99
    26 2 5 15.67
    -26 2 -5 20.3
    26 -2 5 14.24
    -26 -2 -5 18.95
    -31 3 5 30.33
    -31 -3 5 31.52
    31 -3 -5 37.5
    31 3 -5 36.85
    -31 3 5 24.92
    -31 -3 5 35.44
    -29 3 5 63.96
    29 -3 -5 83.68
    -29 -3 5 63.99
    29 3 -5 79.76
    -29 3 5 75
    -29 -3 5 73.17
    -27 3 5 90.73
    -27 -3 5 93.68
    27 -3 -5 98.89
    -27 -3 5 86.65
    27 3 -5 108.3
    -27 3 5 93.48
    -25 3 5 275.24
    -25 -3 5 289.88
    25 -3 -5 313.93
    -25 -3 5 240.04
    25 3 -5 309.63
    25 -3 -5 329.24
    -25 3 5 293.61
    -23 3 5 174.01
    -23 -3 5 195.97
    23 -3 -5 184.98
    -23 -3 5 189.94
    23 3 -5 203.54
    23 -3 -5 211.23
    -23 3 5 192.86
    -21 3 5 42.04
    21 -3 -5 38.8
    -21 -3 5 52.54
    21 -3 -5 45.32
    -21 -3 5 44.8
    21 3 -5 43.75
    -21 3 5 38.58
    19 -3 -5 311.8
    -19 3 5 310
    -19 -3 5 327.68
    19 -3 -5 329.39
    -19 -3 5 313.95
    19 3 -5 341.28
    19 3 -5 351.53
    -19 3 5 298.3
    17 -3 -5 113.74
    -17 3 5 108.4
    -17 -3 5 109.68
    17 -3 -5 103.32
    -17 -3 5 88.8
    17 3 -5 117.49
    17 3 -5 94.77
    -17 3 5 112.07
    15 -3 -5 413.4
    15 -3 -5 442.86
    -15 -3 5 448.39
    -15 3 5 464.92
    -15 -3 5 401.93
    15 3 -5 475.38
    15 3 -5 463.66
    -15 3 5 447.08
    13 -3 -5 -9.97
    -13 -3 5 6.41
    -13 3 5 4.34
    13 -3 -5 6.66
    -13 -3 5 -5.87
    13 3 -5 -1.16
    13 3 -5 2.85
    -13 3 5 2.2
    11 -3 -5 44.83
    -11 -3 5 51.91
    -11 3 5 57.61
    -11 -3 5 36.02
    11 -3 -5 37.9
    11 3 -5 65.06
    11 3 -5 47.55
    -11 3 5 54.61
    -9 3 5 1.23
    9 -3 -5 11.93
    -9 -3 5 9.83
    -9 -3 5 13.4
    -9 3 5 11.12
    9 -3 -5 0.88
    9 3 -5 15.02
    9 3 -5 3.1
    -7 3 5 22.4
    7 -3 -5 23.7
    -7 -3 5 28
    -7 -3 5 20.51
    -7 3 5 31.76
    7 -3 -5 15.64
    7 3 -5 25.06
    7 3 -5 28.12
    -5 3 5 545.55
    5 -3 -5 568.37
    -5 -3 5 552.48
    -5 -3 5 491.42
    -5 3 5 641.19
    5 -3 -5 481.4
    5 3 -5 587.21
    5 3 -5 607.03
    3 3 -5 328.56
    -3 3 5 310.56
    3 -3 -5 329.21
    -3 -3 5 332.8
    -3 -3 5 283.6
    -3 3 5 367.81
    3 3 -5 352.29
    3 -3 -5 273.46
    1 3 -5 8.35
    -1 3 5 17.88
    1 -3 -5 10.92
    -1 -3 5 13.01
    -1 -3 5 13.83
    -1 3 5 25.06
    1 3 -5 11.37
    1 -3 -5 3.3
    1 3 5 95.69
    -1 3 -5 100.11
    -1 -3 -5 109.17
    1 -3 5 99.22
    1 -3 5 92.68
    -1 3 -5 117.35
    1 3 5 105.15
    -1 -3 -5 72.43
    3 3 5 40.7
    -3 3 -5 33.98
    -3 -3 -5 41.66
    3 -3 5 37.99
    3 -3 5 37.21
    -3 3 -5 44.99
    -3 -3 -5 29.94
    3 3 5 36.35
    5 3 5 421.21
    -5 3 -5 435.36
    5 -3 5 451.91
    -5 -3 -5 451.3
    -5 3 -5 482.93
    5 -3 5 391.35
    -5 -3 -5 373.12
    5 3 5 490.54
    7 3 5 573.71
    -7 3 -5 589.02
    7 -3 5 607.24
    -7 -3 -5 610.82
    7 -3 5 546.76
    -7 -3 -5 523.96
    7 3 5 632.79
    9 3 5 30.51
    9 3 5 39.54
    -9 3 -5 20.99
    9 -3 5 31.26
    -9 -3 -5 28.2
    -9 -3 -5 18.74
    9 -3 5 33.97
    11 -3 5 3.6
    11 3 5 -1.4
    11 3 5 -5.55
    -11 3 -5 11.1
    11 -3 5 -0.89
    -11 -3 -5 5.36
    -11 -3 -5 5.26
    13 3 5 7.99
    13 -3 5 1.94
    -13 3 -5 6.53
    13 3 5 6.94
    13 -3 5 13.04
    -13 -3 -5 16.91
    -13 -3 -5 9.48
    15 3 5 20.22
    -15 3 -5 13.97
    15 -3 5 1.75
    15 3 5 9.11
    15 -3 5 4.16
    -15 -3 -5 13.2
    17 3 5 181.17
    -17 3 -5 193.09
    17 -3 5 205.89
    17 -3 5 196.64
    17 3 5 232.94
    -17 -3 -5 164.99
    19 3 5 248.4
    -19 3 -5 275.72
    19 -3 5 306.24
    19 -3 5 311.26
    19 3 5 323.46
    -19 -3 -5 247.85
    21 3 5 108.15
    -21 3 -5 115.41
    21 -3 5 134.11
    21 -3 5 123.71
    21 3 5 149.22
    -21 -3 -5 105.27
    23 3 5 127.58
    23 3 5 87.88
    -23 3 -5 84.92
    23 -3 5 76.62
    23 -3 5 90.53
    -23 -3 -5 79.85
    -28 -4 5 39.54
    28 -4 -5 44.57
    -28 -4 5 24.9
    28 4 -5 58.11
    -28 4 5 46.2
    -28 4 5 49.81
    -26 -4 5 110.85
    26 -4 -5 111.02
    -26 -4 5 123.6
    26 4 -5 125.49
    -26 4 5 116.42
    -26 4 5 96.93
    -24 -4 5 141.21
    24 -4 -5 167.21
    -24 -4 5 126.64
    24 4 -5 163.34
    -24 4 5 144.04
    24 -4 -5 136.73
    -24 4 5 112.85
    -22 -4 5 150.26
    22 -4 -5 168.81
    -22 -4 5 158.24
    22 4 -5 176.52
    -22 4 5 167.44
    -22 4 5 140.72
    22 -4 -5 178.86
    -20 -4 5 5.01
    20 -4 -5 9.15
    -20 -4 5 18.21
    20 4 -5 7.83
    -20 4 5 18.16
    -20 4 5 4.21
    20 -4 -5 10.24
    18 -4 -5 30.89
    18 -4 -5 38.61
    -18 -4 5 32.03
    -18 -4 5 23.07
    18 4 -5 29.51
    -18 4 5 22.69
    -18 4 5 31.62
    16 -4 -5 72.53
    16 -4 -5 74.53
    -16 -4 5 74.46
    -16 -4 5 68.28
    16 4 -5 85.44
    -16 4 5 76.71
    16 4 -5 74.46
    -16 4 5 63.97
    14 -4 -5 137.58
    -14 -4 5 119.22
    -14 -4 5 126.24
    14 -4 -5 118.45
    14 4 -5 140.97
    -14 4 5 139.06
    14 4 -5 130.09
    -14 4 5 113.49
    12 -4 -5 174.26
    -12 -4 5 182.12
    -12 -4 5 185.47
    12 -4 -5 167.54
    12 4 -5 186.93
    -12 4 5 202.98
    12 4 -5 201.99
    -12 4 5 162.55
    10 -4 -5 714.62
    -10 -4 5 632.39
    -10 -4 5 629.97
    10 -4 -5 580.96
    10 4 -5 741.12
    -10 4 5 784.94
    10 4 -5 736.55
    -10 4 5 675.59
    8 -4 -5 132.61
    -8 -4 5 128.25
    -8 -4 5 126.02
    8 -4 -5 110.43
    8 4 -5 144.04
    -8 4 5 156.5
    8 4 -5 144.39
    -8 4 5 116.55
    6 -4 -5 1.56
    -6 -4 5 12.08
    -6 -4 5 -3.49
    6 -4 -5 5.67
    6 4 -5 8.41
    -6 4 5 10.67
    6 4 -5 7.37
    -6 4 5 9.44
    4 -4 -5 42.75
    -4 -4 5 29.35
    -4 -4 5 57.54
    4 -4 -5 33.16
    4 4 -5 34.41
    -4 4 5 42.93
    4 4 -5 42.16
    -4 4 5 33.36
    2 -4 -5 4.13
    -2 -4 5 2.61
    -2 -4 5 4.9
    2 4 -5 1.19
    2 -4 -5 8.57
    2 4 -5 12.1
    -2 4 5 6.83
    -2 4 5 10
    0 4 5 465.57
    0 -4 -5 445.16
    0 -4 5 421.17
    0 -4 5 365.17
    0 4 -5 461.95
    0 -4 -5 346.94
    0 4 -5 438.45
    0 4 5 426.01
    2 4 5 1282.71
    2 4 5 1552.08
    -2 -4 -5 1408.92
    2 -4 5 1357.26
    2 -4 5 1214.09
    -2 -4 -5 1170.62
    -2 4 -5 1416.32
    -4 4 -5 65.4
    4 4 5 65.54
    4 4 5 80.23
    -4 -4 -5 71.6
    4 -4 5 82.35
    4 -4 5 55.52
    -4 -4 -5 56.84
    6 4 5 44.86
    -6 4 -5 45.26
    6 4 5 46.63
    -6 -4 -5 41.32
    6 -4 5 38.57
    6 -4 5 52.61
    -6 -4 -5 32.82
    8 4 5 133.91
    -8 4 -5 139.59
    8 4 5 170.96
    8 -4 5 144.95
    -8 -4 -5 153.12
    8 -4 5 116.24
    -8 -4 -5 141.7
    10 4 5 5.06
    -10 4 -5 -0.95
    10 -4 5 -2.32
    10 4 5 5.94
    -10 -4 -5 6.6
    10 -4 5 6.6
    -10 -4 -5 -10.24
    12 -4 5 611.92
    12 4 5 608.15
    -12 4 -5 690.97
    12 -4 5 688.06
    -12 -4 -5 710.74
    12 4 5 749.18
    -12 -4 -5 551.53
    -14 -4 -5 225.07
    14 4 5 236.25
    14 -4 5 251.56
    -14 4 -5 231.54
    14 -4 5 240.05
    -14 -4 -5 195.21
    14 4 5 271.16
    16 4 5 77.45
    -16 -4 -5 77.4
    -16 4 -5 79.61
    16 -4 5 85.18
    16 -4 5 69.33
    16 4 5 82.95
    18 4 5 13.23
    -18 -4 -5 18.04
    -18 4 -5 13.75
    18 4 5 23.47
    18 -4 5 13.86
    18 -4 5 9.49
    20 4 5 83.01
    -20 -4 -5 60.54
    -20 4 -5 71.21
    20 4 5 73.85
    20 -4 5 56.77
    20 -4 5 77.76
    -22 -4 -5 48.42
    -22 4 -5 61.9
    22 -4 5 73.62
    22 -4 5 70.01
    -25 -5 5 186.35
    25 -5 -5 193.02
    -25 -5 5 149.76
    25 5 -5 184.01
    -23 -5 5 11.51
    23 -5 -5 7.28
    -23 -5 5 22.91
    -23 5 5 18.09
    23 5 -5 14.5
    23 -5 -5 15.87
    -23 5 5 11.4
    -21 -5 5 19.35
    21 -5 -5 12.04
    -21 -5 5 20.14
    21 5 -5 15.71
    -21 5 5 18.96
    -21 5 5 21.39
    21 -5 -5 17.08
    19 -5 -5 392.35
    19 -5 -5 408.26
    -19 -5 5 370.49
    -19 -5 5 389.47
    -19 5 5 408.19
    19 5 -5 395.04
    -19 5 5 392.76
    17 -5 -5 75.86
    17 -5 -5 66.2
    -17 -5 5 71.97
    -17 -5 5 74.43
    -17 5 5 74.21
    17 5 -5 77.81
    -17 5 5 58.89
    15 -5 -5 191.08
    -15 -5 5 191.25
    -15 -5 5 183.73
    15 -5 -5 177.72
    -15 5 5 198.91
    15 5 -5 196.88
    -15 5 5 171.06
    13 -5 -5 23.58
    -13 -5 5 25.34
    -13 -5 5 14.19
    -13 5 5 19.87
    13 -5 -5 20.81
    13 5 -5 14.75
    -13 5 5 18.69
    11 -5 -5 37.54
    -11 -5 5 29.17
    -11 -5 5 37.65
    -11 5 5 34.7
    11 -5 -5 35.75
    11 5 -5 43.94
    11 5 -5 57.1
    -11 5 5 38.39
    9 -5 -5 98.27
    -9 -5 5 81.46
    -9 -5 5 84.38
    -9 5 5 87.39
    9 -5 -5 75.71
    9 5 -5 93.73
    9 5 -5 80.94
    -9 5 5 80.68
    7 -5 -5 12.07
    -7 -5 5 7.27
    -7 -5 5 8.45
    -7 5 5 11.48
    7 -5 -5 6.59
    7 5 -5 -5.65
    7 5 -5 5.83
    -7 5 5 3.52
    5 -5 -5 230.01
    -5 -5 5 192.18
    -5 -5 5 204.83
    -5 5 5 242.39
    5 -5 -5 181.35
    5 5 -5 239.67
    5 5 -5 208.77
    -5 5 5 181.81
    3 -5 -5 98.34
    -3 -5 5 106.94
    -3 -5 5 73.69
    -3 5 5 112.16
    3 -5 -5 98.36
    3 5 -5 104.65
    -3 5 5 97.76
    1 -5 -5 8.98
    -1 -5 5 2.85
    -1 -5 5 7.03
    -1 5 5 19.22
    1 -5 -5 10.9
    1 5 -5 10.38
    -1 5 5 7.01
    -1 -5 -5 265.41
    1 -5 5 266.25
    1 -5 5 217.06
    1 5 5 321.13
    -1 -5 -5 227.85
    -1 5 -5 281.57
    1 5 5 238.62
    -3 -5 -5 17
    3 -5 5 3.27
    3 -5 5 19.93
    3 5 5 17.78
    -3 5 -5 16.01
    -3 -5 -5 6.07
    3 5 5 6.71
    -5 -5 -5 210.01
    5 -5 5 206.41
    5 -5 5 184.04
    5 5 5 231.02
    -5 5 -5 207.28
    5 5 5 176.31
    -5 -5 -5 180.69
    -7 -5 -5 117.12
    7 -5 5 108.43
    7 -5 5 109.36
    7 5 5 135.28
    7 5 5 108.22
    -7 5 -5 127.51
    -7 -5 -5 90.89
    -9 -5 -5 20.23
    9 -5 5 8.7
    -9 -5 -5 0.65
    9 -5 5 -0.03
    9 5 5 6.74
    -9 5 -5 7.74
    9 5 5 3.36
    -11 -5 -5 7.29
    11 5 5 29.21
    11 -5 5 2.67
    -11 -5 -5 15.01
    11 -5 5 8.76
    11 5 5 8.21
    -11 5 -5 14.78
    13 -5 5 57.05
    -13 -5 -5 41.57
    13 5 5 55.04
    13 -5 5 58.49
    -13 -5 -5 43.65
    13 5 5 48.52
    -13 5 -5 61.86
    -15 -5 -5 8.44
    15 -5 5 3.18
    15 5 5 6.55
    15 -5 5 2.04
    15 5 5 -1.54
    -15 5 -5 -0.72
    -17 5 -5 22.98
    -17 -5 -5 16.85
    17 -5 5 21.24
    17 -5 5 20.53
    17 5 5 16.03
    20 -6 -5 23.44
    18 -6 -5 3.8
    18 -6 -5 22.21
    -18 -6 5 18.1
    -18 -6 5 6.51
    18 6 -5 2.24
    -18 6 5 19.06
    16 -6 -5 62.63
    -16 -6 5 75.24
    16 -6 -5 74.99
    -16 -6 5 55.48
    -16 6 5 63.67
    16 6 -5 63.08
    14 -6 -5 90.82
    -14 -6 5 76.84
    -14 -6 5 103.09
    14 -6 -5 79.86
    -14 6 5 94.47
    -14 6 5 92.49
    12 -6 -5 62.89
    -12 -6 5 50.62
    -12 -6 5 81.11
    12 -6 -5 72.76
    -12 6 5 74.09
    -12 6 5 69.62
    10 -6 -5 167.03
    -10 -6 5 136.69
    -10 -6 5 146.96
    -10 6 5 161.86
    10 -6 -5 141.11
    -10 6 5 129.41
    8 -6 -5 9.8
    -8 -6 5 15.82
    -8 6 5 4.06
    -8 -6 5 4.92
    8 -6 -5 13.29
    -8 6 5 14.39
    6 -6 -5 2.87
    -6 6 5 7.75
    -6 -6 5 -0.91
    -6 -6 5 4.01
    6 -6 -5 -1.06
    -6 6 5 2.44
    4 -6 -5 12.72
    -4 6 5 20.07
    -4 -6 5 15.38
    -4 -6 5 13.39
    4 -6 -5 16.43
    4 6 -5 22.03
    -4 6 5 10.21
    2 -6 -5 -0.13
    -2 6 5 -7.85
    -2 -6 5 6.14
    -2 -6 5 3.74
    2 6 -5 -0.97
    2 -6 -5 -1.92
    -2 6 5 13.87
    0 6 5 108.92
    0 -6 -5 107.81
    0 -6 5 107.73
    0 -6 5 92.8
    0 6 -5 107.86
    0 6 5 77.99
    0 -6 -5 82.86
    -2 -6 -5 386.84
    2 6 5 422.13
    2 -6 5 357.06
    2 -6 5 299.25
    -2 6 -5 392.6
    2 6 5 337.14
    -2 -6 -5 359.6
    -4 -6 -5 115.6
    4 -6 5 111.02
    4 6 5 110.05
    4 -6 5 99.43
    -4 6 -5 97.81
    4 6 5 100.43
    -4 -6 -5 82.2
    -6 -6 -5 44.23
    6 -6 5 44.04
    6 6 5 37.52
    6 -6 5 49.65
    -6 6 -5 34.19
    6 6 5 45.77
    -6 -6 -5 23.09
    -8 -6 -5 62.29
    8 -6 5 64.07
    -8 -6 -5 78.44
    8 -6 5 56.8
    8 6 5 88.77
    -8 6 -5 62.26
    -10 -6 -5 -2.36
    10 -6 5 -4.7
    -10 -6 -5 2.01
    10 -6 5 3.49
    -10 6 -5 1.37
    10 6 5 9.3
    -12 -6 -5 145.46
    12 6 5 201.17
    12 -6 5 164.54
    -12 -6 -5 151.01
    -12 -6 -5 -0.18
    -12 6 -5 131.91
    12 -6 5 133.43
    -5 -7 5 84.4
    -3 -7 5 40.22
    32 0 -6 190.62
    -32 0 6 151.27
    -32 0 6 172.33
    30 0 -6 146.25
    -30 0 6 107.64
    -30 0 6 132.04
    28 0 -6 240.4
    -28 0 6 174.58
    -28 0 6 228.57
    26 0 -6 -4.65
    -26 0 6 4.51
    26 0 -6 4.92
    -26 0 6 2.44
    -24 0 6 3.3
    24 0 -6 -12.22
    -24 0 6 2.56
    24 0 -6 6.6
    -22 0 6 404.67
    22 0 -6 428.82
    -22 0 6 319.45
    22 0 -6 413.86
    -20 0 6 106.2
    20 0 -6 123.57
    -20 0 6 104.77
    20 0 -6 121.64
    -18 0 6 258.35
    18 0 -6 309.19
    -18 0 6 244.41
    18 0 -6 300.11
    -16 0 6 121.84
    16 0 -6 136.7
    -16 0 6 106.42
    16 0 -6 107.05
    14 0 -6 87.96
    -14 0 6 90.75
    14 0 -6 99.72
    -14 0 6 85.15
    12 0 -6 128.72
    -12 0 6 112.33
    12 0 -6 129.85
    -12 0 6 95.66
    -10 0 6 70.83
    10 0 -6 71.3
    10 0 -6 74.96
    -10 0 6 54.19
    -8 0 6 61.35
    8 0 -6 62.28
    8 0 -6 72.29
    -8 0 6 52.99
    -6 0 6 898.2
    6 0 -6 888.79
    6 0 -6 957.51
    -6 0 6 880.37
    -4 0 6 31.8
    4 0 -6 21.36
    4 0 -6 13.31
    -4 0 6 43.35
    -2 0 6 34.01
    2 0 -6 31.89
    2 0 -6 47.4
    -2 0 6 36.37
    0 0 6 155.94
    0 0 -6 125.04
    0 0 -6 174.96
    0 0 6 164.03
    2 0 6 587.62
    2 0 6 561.76
    -2 0 -6 492.28
    -2 0 -6 595.17
    4 0 6 96.07
    4 0 6 85.21
    -4 0 -6 77.99
    -4 0 -6 95.28
    6 0 6 4.4
    6 0 6 5.51
    -6 0 -6 6.27
    -6 0 -6 9.05
    8 0 6 1.58
    8 0 6 17.99
    -8 0 -6 13.49
    -8 0 -6 8.01
    10 0 6 19.43
    10 0 6 19.86
    -10 0 -6 12.45
    -10 0 -6 17.22
    12 0 6 51.36
    12 0 6 63.99
    -12 0 -6 57.06
    -12 0 -6 71.33
    14 0 6 16.05
    -14 0 -6 29.18
    14 0 6 20.85
    16 0 6 259.51
    -16 0 -6 192.41
    16 0 6 287.23
    18 0 6 4.14
    -18 0 -6 22.69
    18 0 6 16.18
    20 0 6 16.62
    -20 0 -6 14.15
    20 0 6 21.91
    22 0 6 30.94
    22 0 6 18.66
    -22 0 -6 33.71
    31 -1 -6 62.03
    31 1 -6 62.11
    -31 -1 6 35.73
    -31 1 6 45.73
    -31 1 6 47.9
    -31 -1 6 54.03
    29 -1 -6 21.19
    29 1 -6 32.68
    -29 -1 6 9.79
    -29 1 6 16.93
    -29 1 6 36.71
    -29 -1 6 25.8
    -27 -1 6 121.79
    27 -1 -6 140.72
    27 1 -6 117.04
    -27 -1 6 84.16
    -27 1 6 110.8
    27 -1 -6 118.49
    -27 1 6 119.27
    -25 -1 6 46.92
    25 -1 -6 38.79
    25 1 -6 55.8
    -25 -1 6 32.79
    -25 1 6 46.93
    25 1 -6 62.52
    25 -1 -6 56.06
    -25 1 6 35.67
    -23 -1 6 159.34
    23 -1 -6 156.64
    23 1 -6 175.7
    -23 -1 6 129.42
    -23 1 6 116.53
    23 1 -6 181.91
    23 -1 -6 164.03
    -23 1 6 161.13
    -21 1 6 15.36
    -21 -1 6 21.55
    21 -1 -6 28.57
    21 1 -6 38.44
    -21 -1 6 28.13
    -21 1 6 31.02
    21 1 -6 25
    21 -1 -6 31.1
    -19 1 6 32.19
    -19 -1 6 51.2
    19 -1 -6 54.24
    19 1 -6 49.08
    -19 -1 6 41.77
    -19 1 6 32.31
    19 1 -6 47.72
    19 -1 -6 40.66
    17 -1 -6 81.41
    -17 1 6 80.79
    -17 -1 6 86.26
    17 -1 -6 95.66
    17 1 -6 95.08
    -17 -1 6 99.32
    -17 1 6 95.22
    17 1 -6 101.14
    -15 1 6 26.4
    15 -1 -6 25.58
    -15 -1 6 26.08
    15 -1 -6 22.89
    15 1 -6 33.73
    -15 -1 6 15.27
    -15 1 6 26.17
    15 1 -6 23.12
    13 1 -6 330.49
    -13 1 6 317.42
    13 -1 -6 338.07
    -13 -1 6 335.77
    13 -1 -6 363.63
    13 1 -6 352.13
    -13 -1 6 299.14
    -13 1 6 298.66
    11 1 -6 905.13
    -11 1 6 826.24
    -11 -1 6 829.97
    11 -1 -6 787.68
    11 -1 -6 910.68
    11 1 -6 924.97
    -11 -1 6 754.38
    -11 1 6 824.98
    9 1 -6 15.37
    -9 1 6 4.36
    -9 -1 6 5.36
    9 -1 -6 3.35
    9 -1 -6 5.58
    9 1 -6 -4
    -9 -1 6 3.57
    -9 1 6 11
    -7 1 6 22.79
    7 1 -6 13.97
    -7 -1 6 10.83
    7 -1 -6 13.19
    7 -1 -6 14.41
    7 1 -6 12.12
    -7 -1 6 15.62
    -7 1 6 25.84
    -5 1 6 26.93
    5 1 -6 28.2
    -5 -1 6 25.73
    5 -1 -6 20.33
    5 -1 -6 23.44
    5 1 -6 25.61
    -5 -1 6 24.87
    -5 1 6 35.37
    -3 1 6 122.69
    -3 1 6 121.09
    3 1 -6 127.03
    -3 -1 6 127.69
    3 -1 -6 107.23
    3 -1 -6 145.02
    3 1 -6 141.86
    -3 -1 6 135.42
    -1 1 6 769.12
    -1 1 6 685.51
    1 1 -6 656.02
    -1 -1 6 699.78
    1 -1 -6 570.08
    1 -1 -6 755.07
    1 1 -6 811.49
    -1 -1 6 664.73
    1 1 6 454.15
    1 1 6 470.16
    -1 1 -6 421.78
    1 -1 6 470.72
    -1 -1 -6 348.21
    -1 -1 -6 511.1
    -1 1 -6 489.16
    1 -1 6 423.06
    3 1 6 66.28
    3 1 6 68.05
    3 -1 6 70.5
    -3 1 -6 44.54
    -3 -1 -6 87.65
    -3 -1 -6 51.68
    -3 1 -6 79.69
    3 -1 6 66.62
    5 -1 6 96.78
    5 1 6 94.99
    5 -1 6 99.02
    5 1 6 98.87
    -5 1 -6 87.15
    -5 -1 -6 85.44
    -5 -1 -6 105.25
    -5 1 -6 106.11
    7 -1 6 60.37
    7 1 6 40.9
    7 -1 6 36.71
    -7 1 -6 43.56
    7 1 6 33.8
    -7 -1 -6 50.54
    -7 -1 -6 57.66
    -7 1 -6 55.73
    9 -1 6 76.61
    9 1 6 64.52
    9 -1 6 64.52
    -9 1 -6 61.5
    9 1 6 73.54
    -9 -1 -6 47.56
    -9 -1 -6 73.79
    -9 1 -6 86.71
    11 1 6 447.32
    11 -1 6 489.44
    11 -1 6 444.61
    -11 1 -6 399.65
    11 1 6 504.21
    -11 -1 -6 396.43
    -11 -1 -6 513.83
    -11 1 -6 522.74
    13 1 6 70.74
    13 -1 6 69.87
    13 -1 6 75.36
    -13 1 -6 57.37
    -13 -1 -6 57.93
    -13 -1 -6 74.31
    13 1 6 69.21
    15 1 6 197.73
    15 -1 6 191.42
    -15 1 -6 191.9
    15 -1 6 257.53
    -15 -1 -6 169.66
    15 1 6 236.91
    17 1 6 19.27
    17 -1 6 13.78
    -17 1 -6 13.94
    17 -1 6 20.05
    -17 -1 -6 12.68
    17 1 6 14.19
    19 1 6 103.91
    19 1 6 86.83
    19 -1 6 86.42
    -19 1 -6 71.2
    -19 -1 -6 66.16
    19 -1 6 97.04
    21 1 6 206.8
    21 1 6 187.4
    21 -1 6 173.89
    -21 1 -6 142.17
    -21 -1 -6 152.76
    21 -1 6 193.6
    23 -1 6 48.48
    23 -1 6 29.22
    -23 1 -6 23.73
    -23 -1 -6 24.76
    30 -2 -6 61.98
    -30 -2 6 41.99
    30 2 -6 71.02
    -30 2 6 46.44
    -30 2 6 50.05
    -30 -2 6 57.53
    -28 -2 6 203.7
    28 -2 -6 220.15
    -28 -2 6 142.7
    28 2 -6 228.62
    28 -2 -6 212.7
    -28 2 6 153.06
    -28 2 6 188.62
    -26 -2 6 16.04
    26 -2 -6 4.77
    -26 -2 6 11.55
    26 2 -6 9.56
    -26 2 6 1.7
    26 -2 -6 -7.99
    -26 2 6 -0.48
    -24 -2 6 27.91
    24 -2 -6 23.34
    -24 -2 6 16.51
    24 2 -6 41.13
    24 2 -6 26.33
    -24 2 6 24.19
    24 -2 -6 32.49
    -24 2 6 22.81
    -22 -2 6 80.22
    22 -2 -6 80.99
    -22 -2 6 76.82
    22 2 -6 90.24
    22 2 -6 84.14
    -22 2 6 55.76
    22 -2 -6 92.39
    -22 2 6 71.35
    -20 -2 6 12.64
    20 -2 -6 2.89
    -20 -2 6 -9.31
    20 2 -6 7.38
    20 2 -6 2.83
    -20 2 6 -6.94
    -20 2 6 5.19
    20 -2 -6 11.81
    18 -2 -6 161.61
    -18 -2 6 152.61
    18 -2 -6 176.59
    -18 -2 6 133.91
    18 2 -6 164.66
    18 2 -6 162.19
    -18 2 6 150.87
    -18 2 6 147.95
    -16 2 6 165.45
    16 -2 -6 136.93
    -16 -2 6 172.23
    16 -2 -6 165.28
    -16 -2 6 140.23
    16 2 -6 191.47
    16 2 -6 180.56
    -16 2 6 147.5
    -14 2 6 33.81
    14 -2 -6 33.16
    -14 -2 6 34.79
    14 -2 -6 36.86
    -14 -2 6 38.51
    14 2 -6 35.82
    14 2 -6 45.17
    -14 2 6 42.28
    -12 2 6 35.53
    -12 2 6 25.83
    -12 -2 6 27.85
    12 -2 -6 22.65
    12 -2 -6 31.62
    -12 -2 6 16.61
    12 2 -6 29.62
    12 2 -6 48.8
    -10 2 6 16.73
    -10 2 6 12.64
    -10 -2 6 13.35
    10 -2 -6 8.86
    10 -2 -6 16.6
    10 2 -6 19.84
    -10 -2 6 19.3
    10 2 -6 14.15
    8 2 -6 15.8
    -8 2 6 -2.49
    -8 2 6 10.69
    -8 -2 6 7.81
    8 -2 -6 8.66
    8 -2 -6 1.66
    8 2 -6 2.25
    -8 -2 6 -4.28
    6 2 -6 1039.04
    -6 2 6 1029.23
    -6 2 6 1135.76
    -6 -2 6 1016.52
    6 -2 -6 1057.07
    6 -2 -6 882.32
    6 2 -6 1178.63
    -6 -2 6 951.8
    4 2 -6 46.8
    -4 2 6 28.94
    -4 2 6 53.07
    -4 -2 6 40.82
    4 -2 -6 39.63
    4 -2 -6 13.01
    4 2 -6 46
    -4 -2 6 38.88
    -2 2 6 9.81
    2 2 -6 4.96
    -2 -2 6 -5.52
    -2 2 6 4.75
    2 -2 -6 1.3
    2 -2 -6 -0.08
    2 2 -6 1.48
    -2 -2 6 6.34
    0 2 6 76.41
    0 2 -6 85.06
    0 -2 6 83.89
    0 2 6 101.14
    0 -2 -6 88.37
    0 -2 -6 65.59
    0 2 -6 89.28
    0 -2 6 68.24
    2 2 6 260.54
    -2 2 -6 268.68
    2 -2 6 284.25
    2 2 6 328.3
    -2 -2 -6 306.78
    -2 -2 -6 254.5
    -2 2 -6 299.08
    2 -2 6 251.25
    4 2 6 83.01
    -4 2 -6 109.01
    4 -2 6 95.16
    -4 -2 -6 106.76
    4 2 6 122.98
    -4 -2 -6 95.34
    -4 2 -6 109.97
    4 -2 6 93.13
    6 2 6 77.74
    -6 2 -6 89.4
    6 -2 6 68.08
    -6 -2 -6 101.84
    6 2 6 104.41
    -6 -2 -6 77.48
    -6 2 -6 112.7
    6 -2 6 84.94
    8 -2 6 129.43
    8 2 6 148.35
    -8 2 -6 137.94
    8 -2 6 143.84
    -8 -2 -6 162.52
    -8 -2 -6 124.16
    8 2 6 171.86
    -8 2 -6 158.94
    10 -2 6 134.82
    10 2 6 129.53
    -10 2 -6 123.01
    10 -2 6 129.63
    -10 -2 -6 158.13
    -10 -2 -6 110.34
    10 2 6 155.04
    12 2 6 48.42
    12 -2 6 46.55
    -12 2 -6 54.45
    12 -2 6 61.39
    -12 -2 -6 56.89
    -12 -2 -6 38.08
    12 2 6 54.08
    14 2 6 14.12
    14 2 6 6.93
    14 -2 6 22.71
    -14 2 -6 18.21
    14 -2 6 13.59
    -14 -2 -6 12.25
    -14 -2 -6 16.96
    16 2 6 496.63
    16 2 6 415.37
    -16 2 -6 392.64
    16 -2 6 427.8
    16 -2 6 499.92
    -16 -2 -6 342.95
    18 2 6 191.74
    18 2 6 247.78
    -18 2 -6 189.39
    18 -2 6 203.27
    18 -2 6 260.19
    -18 -2 -6 168.43
    20 2 6 188.81
    -20 2 -6 153.56
    20 2 6 242.53
    20 -2 6 192.69
    20 -2 6 228.15
    -20 -2 -6 146.82
    -29 3 6 -0.06
    -27 -3 6 26.47
    -27 3 6 11.64
    27 -3 -6 18.38
    -27 -3 6 24.55
    27 3 -6 27.03
    27 -3 -6 27.47
    -27 3 6 16.9
    -25 3 6 14.13
    -25 -3 6 13.44
    25 -3 -6 3.67
    -25 -3 6 25.4
    25 3 -6 3.22
    25 -3 -6 26.56
    -25 3 6 20.73
    -23 -3 6 121.19
    -23 3 6 125.36
    23 -3 -6 120.42
    -23 -3 6 102.4
    23 3 -6 120.88
    23 -3 -6 140.05
    -23 3 6 137.77
    -21 3 6 54.83
    -21 -3 6 67.91
    21 -3 -6 77.32
    -21 -3 6 50.43
    21 3 -6 79
    21 3 -6 52.35
    -21 3 6 64.84
    21 -3 -6 70.52
    19 -3 -6 7.53
    -19 3 6 14.77
    -19 -3 6 7.94
    19 -3 -6 11.43
    -19 -3 6 -2.77
    19 3 -6 16.79
    19 3 -6 21.71
    -19 3 6 13.02
    17 -3 -6 26.92
    -17 -3 6 17.23
    -17 3 6 18.85
    17 -3 -6 20.59
    -17 -3 6 30.36
    17 3 -6 32.24
    17 3 -6 23.88
    -17 3 6 28.57
    15 -3 -6 2.37
    -15 -3 6 15.82
    -15 3 6 6.82
    15 -3 -6 11.3
    -15 -3 6 8.1
    15 3 -6 0.62
    15 3 -6 3.87
    -15 3 6 -8.71
    -13 -3 6 193.18
    13 -3 -6 190.32
    13 -3 -6 217.65
    -13 3 6 231.41
    -13 -3 6 160.25
    13 3 -6 236.1
    13 3 -6 210.82
    -13 3 6 202.06
    -11 3 6 988.37
    -11 -3 6 958.21
    11 -3 -6 1018.55
    11 -3 -6 838.67
    -11 3 6 1053.6
    -11 -3 6 838.75
    11 3 -6 1032.02
    11 3 -6 1015.9
    -9 3 6 106.58
    -9 -3 6 104.42
    9 -3 -6 93.16
    -9 3 6 109.84
    9 -3 -6 80.66
    -9 -3 6 114.08
    9 3 -6 105.55
    9 3 -6 89.29
    -7 3 6 3.81
    -7 -3 6 4.35
    7 -3 -6 7.83
    -7 3 6 5.89
    7 -3 -6 0.45
    -7 -3 6 -1.03
    7 3 -6 11.3
    7 3 -6 3.06
    -5 3 6 6.28
    -5 -3 6 4.03
    5 -3 -6 1.09
    -5 3 6 3.1
    5 -3 -6 4.31
    -5 -3 6 -3.46
    5 3 -6 10.89
    5 3 -6 -7.69
    3 3 -6 175.63
    -3 3 6 177.19
    -3 -3 6 170.17
    3 -3 -6 177.03
    3 -3 -6 135.75
    -3 3 6 194.39
    -3 -3 6 128.94
    3 3 -6 181.32
    1 3 -6 714.65
    -1 3 6 630.39
    -1 -3 6 673.78
    1 -3 -6 723.31
    1 -3 -6 534.14
    -1 3 6 774.05
    -1 -3 6 592.58
    1 3 -6 700.95
    1 3 6 781.99
    -1 3 -6 830.89
    1 -3 6 754.36
    -1 -3 -6 836.12
    -1 -3 -6 655.51
    1 3 6 903
    -1 3 -6 763.52
    1 -3 6 678.36
    3 3 6 2.45
    -3 3 -6 5.44
    3 -3 6 4.71
    -3 -3 -6 9.69
    -3 -3 -6 6.54
    -3 3 -6 17.96
    3 3 6 3.26
    3 -3 6 -0.5
    5 3 6 89.27
    -5 3 -6 98.58
    5 -3 6 93.11
    -5 -3 -6 107.9
    -5 -3 -6 88.36
    -5 3 -6 113.4
    5 3 6 103.27
    5 -3 6 107.46
    7 3 6 62.83
    -7 3 -6 96.67
    7 -3 6 80.14
    -7 -3 -6 99.39
    -7 -3 -6 57.7
    7 3 6 89.91
    7 -3 6 88.4
    9 -3 6 33.02
    9 3 6 28.09
    9 3 6 28.49
    -9 3 -6 45.76
    9 -3 6 25.1
    -9 -3 -6 36.84
    -9 -3 -6 37.89
    11 -3 6 514.35
    11 3 6 618.93
    11 3 6 483.61
    -11 3 -6 540.83
    11 -3 6 537.15
    -11 -3 -6 574.61
    -11 -3 -6 462.17
    13 3 6 269.69
    13 -3 6 322.06
    13 3 6 313.09
    -13 3 -6 253.86
    13 -3 6 306.47
    -13 -3 -6 295.72
    -13 -3 -6 243.8
    15 3 6 302.72
    -15 3 -6 334.18
    15 -3 6 377.46
    15 3 6 402.71
    15 -3 6 337.37
    -15 -3 -6 383.47
    -15 -3 -6 261.84
    17 3 6 9.78
    -17 3 -6 26.79
    17 -3 6 18.66
    17 -3 6 19.7
    17 3 6 14.05
    -17 -3 -6 13.24
    19 3 6 123.69
    -19 3 -6 135.01
    19 -3 6 114.69
    19 -3 6 134.76
    19 3 6 126.99
    -19 -3 -6 103.18
    -24 -4 6 -2.28
    24 -4 -6 -6.6
    -24 -4 6 5.75
    -24 4 6 -0.99
    24 4 -6 7.11
    24 -4 -6 -1.99
    -24 4 6 7.63
    -22 -4 6 136.17
    22 -4 -6 147.5
    -22 -4 6 143.08
    -22 4 6 131.66
    22 4 -6 136.59
    -22 4 6 127.97
    22 -4 -6 145.26
    20 -4 -6 43.01
    -20 -4 6 38.1
    20 -4 -6 27.42
    -20 -4 6 28.53
    -20 4 6 31.6
    20 4 -6 59.8
    -20 4 6 37.76
    18 -4 -6 178.64
    -18 -4 6 179.12
    18 -4 -6 170.08
    -18 -4 6 151.71
    -18 4 6 166.88
    18 4 -6 188.35
    18 4 -6 194.43
    -18 4 6 161.13
    16 -4 -6 128.36
    -16 -4 6 133.45
    16 -4 -6 153.17
    -16 -4 6 122.48
    16 4 -6 145.77
    -16 4 6 139.53
    16 4 -6 132.69
    -16 4 6 132.32
    -14 -4 6 -3.53
    14 -4 -6 -10.45
    14 -4 -6 9.72
    -14 -4 6 3.52
    14 4 -6 0.02
    -14 4 6 10.98
    14 4 -6 16.16
    -14 4 6 15.49
    -12 -4 6 79.66
    12 -4 -6 73.73
    12 -4 -6 69.77
    -12 -4 6 68.47
    12 4 -6 89.89
    -12 4 6 87.43
    12 4 -6 83.23
    -12 4 6 89.24
    10 -4 -6 2.02
    -10 -4 6 4.57
    10 -4 -6 2.4
    -10 -4 6 -8.2
    10 4 -6 15.92
    -10 4 6 -1.73
    10 4 -6 -6.05
    -10 4 6 0.44
    8 -4 -6 26.04
    -8 -4 6 19.28
    -8 -4 6 20.91
    8 -4 -6 26.67
    8 4 -6 28.69
    -8 4 6 30.75
    8 4 -6 31.59
    -8 4 6 26.71
    6 -4 -6 695.23
    -6 -4 6 700.8
    -6 -4 6 600.63
    6 -4 -6 574.34
    6 4 -6 777.06
    -6 4 6 793.95
    6 4 -6 716.08
    -6 4 6 677.07
    4 -4 -6 22.86
    -4 -4 6 19.58
    -4 -4 6 9.99
    4 -4 -6 11.2
    4 4 -6 32.74
    -4 4 6 23.96
    4 4 -6 23.63
    -4 4 6 18.67
    -2 4 6 -1.38
    2 -4 -6 3.51
    -2 -4 6 -2.74
    -2 -4 6 1.24
    2 -4 -6 0.39
    2 4 -6 -4.23
    -2 4 6 4.47
    2 4 -6 1.39
    0 4 6 73.04
    0 -4 6 71.04
    0 -4 -6 73.21
    0 -4 6 57.09
    0 -4 -6 63.04
    0 4 -6 75.57
    0 4 6 81.22
    0 4 -6 75.69
    -2 4 -6 267.61
    2 4 6 218.55
    2 4 6 298.78
    2 -4 6 234.23
    -2 -4 -6 247.09
    2 -4 6 207.37
    -2 -4 -6 180.54
    -2 4 -6 262.9
    4 4 6 33.75
    -4 4 -6 39.06
    4 4 6 58.17
    4 -4 6 37.16
    -4 -4 -6 36.11
    4 -4 6 42.58
    -4 -4 -6 34.63
    6 4 6 21.35
    -6 4 -6 23.51
    6 4 6 17.49
    6 -4 6 20.3
    -6 -4 -6 13.78
    -6 -4 -6 8.41
    6 -4 6 15.83
    8 4 6 29.57
    -8 4 -6 49.67
    8 4 6 45.55
    8 -4 6 35.76
    -8 -4 -6 38.3
    -8 -4 -6 44.04
    8 -4 6 35.05
    10 4 6 20.14
    -10 4 -6 47.7
    10 4 6 42.08
    10 -4 6 43.78
    -10 -4 -6 38.88
    -10 -4 -6 37.13
    10 -4 6 31.01
    12 4 6 45.06
    12 -4 6 58.99
    -12 4 -6 68.91
    12 -4 6 57.68
    12 4 6 66.66
    -12 -4 -6 52.05
    -12 -4 -6 66
    14 4 6 -4.76
    -14 4 -6 -7.68
    14 -4 6 0.12
    14 -4 6 -2.95
    14 4 6 -3.69
    -14 -4 -6 -0.83
    -14 -4 -6 1.73
    16 4 6 136.88
    -16 4 -6 137.11
    16 -4 6 163.29
    16 -4 6 143.11
    16 4 6 165.61
    -16 -4 -6 127.67
    -21 -5 6 10.86
    21 -5 -6 9.53
    -21 -5 6 19.55
    21 5 -6 17.7
    -21 5 6 8.64
    21 -5 -6 8.96
    19 -5 -6 11.36
    -19 -5 6 19.42
    -19 5 6 21.65
    19 -5 -6 13.81
    -19 -5 6 22.7
    19 5 -6 5.55
    -19 5 6 11.58
    -17 5 6 45.2
    17 -5 -6 37.96
    -17 -5 6 50.81
    17 -5 -6 35.91
    -17 -5 6 54.09
    17 5 -6 41.19
    -17 5 6 36.31
    -15 5 6 24.76
    15 -5 -6 22.95
    -15 -5 6 28.59
    15 -5 -6 32.77
    -15 -5 6 35.97
    15 5 -6 26.45
    -15 5 6 37.06
    -13 5 6 179.08
    13 -5 -6 180.68
    -13 -5 6 182.46
    13 -5 -6 146.85
    -13 -5 6 145.76
    13 5 -6 168.58
    13 5 -6 175.94
    -13 5 6 149.15
    -11 5 6 373.52
    11 -5 -6 368.91
    -11 -5 6 325.31
    -11 -5 6 288.67
    11 -5 -6 276.43
    11 5 -6 369.16
    11 5 -6 347.99
    -11 5 6 300.33
    -9 5 6 -5.27
    9 -5 -6 1.14
    -9 -5 6 -3.19
    -9 -5 6 6.95
    9 -5 -6 7.97
    9 5 -6 4.24
    9 5 -6 8.86
    -9 5 6 1.73
    -7 5 6 29.51
    7 -5 -6 26.4
    -7 -5 6 31.36
    -7 -5 6 6.61
    7 -5 -6 21.49
    7 5 -6 15.76
    7 5 -6 33.41
    -7 5 6 10.66
    -5 5 6 14.56
    5 -5 -6 26.16
    -5 -5 6 -4.7
    -5 -5 6 1.13
    5 -5 -6 18.13
    5 5 -6 13.86
    5 5 -6 20.05
    -5 5 6 5.61
    -3 5 6 46.4
    3 -5 -6 39.93
    -3 -5 6 22.42
    -3 -5 6 29
    3 -5 -6 10.99
    3 5 -6 52.02
    -3 5 6 32.99
    1 -5 -6 283.46
    -1 -5 6 281.74
    -1 5 6 337.87
    -1 -5 6 258.22
    1 -5 -6 233.37
    1 5 -6 304.39
    -1 5 6 257.26
    -1 -5 -6 173.3
    1 -5 6 182.72
    1 5 6 190.69
    1 -5 6 151.9
    -1 -5 -6 151.06
    -1 5 -6 185.2
    1 5 6 159.23
    3 -5 6 37.98
    -3 -5 -6 38.03
    3 5 6 43.77
    3 -5 6 43.44
    -3 -5 -6 39.03
    -3 5 -6 56.57
    3 5 6 22.61
    5 -5 6 14.64
    -5 -5 -6 16.88
    5 5 6 13.7
    5 -5 6 2.58
    -5 -5 -6 25.44
    -5 5 -6 18.63
    5 5 6 15.98
    7 -5 6 10.93
    -7 -5 -6 16.32
    7 5 6 21.25
    7 -5 6 9.87
    -7 -5 -6 21.59
    -7 5 -6 20.06
    7 5 6 20.02
    9 -5 6 9.7
    -9 -5 -6 22.82
    9 5 6 25.57
    -9 -5 -6 18.36
    9 -5 6 20.07
    9 5 6 30.51
    -9 5 -6 1.48
    11 -5 6 132.06
    -11 -5 -6 153.12
    -11 -5 -6 110.78
    11 5 6 162.48
    11 5 6 124.62
    11 -5 6 130.83
    -11 5 -6 151.1
    -12 -6 6 8.94
    10 -6 -6 -2.5
    -10 -6 6 4.74
    -10 -6 6 -0.15
    10 -6 -6 -0.44
    -10 6 6 7.45
    -10 6 6 9.14
    8 -6 -6 20.15
    -8 -6 6 19.5
    -8 -6 6 9.1
    8 -6 -6 21.34
    8 6 -6 32.34
    -8 6 6 23.08
    -8 6 6 22.16
    6 -6 -6 258.13
    -6 -6 6 247.4
    -6 -6 6 196.45
    6 -6 -6 185.79
    6 6 -6 264.72
    -6 6 6 255.63
    -6 6 6 202.89
    4 -6 -6 -0.13
    -4 -6 6 6.15
    -4 -6 6 19.31
    4 -6 -6 10.72
    4 6 -6 -4.67
    -4 6 6 7.4
    -4 6 6 -8.72
    2 -6 -6 24.9
    -2 -6 6 28.12
    -2 -6 6 33.81
    2 -6 -6 20.8
    2 6 -6 30.62
    -2 6 6 24.48
    -2 6 6 29.44
    0 6 6 20.49
    0 -6 -6 29.89
    0 -6 6 28.8
    0 -6 6 5.22
    0 -6 -6 19.06
    0 6 -6 26.32
    0 6 6 25.52
    2 6 6 220.76
    -2 -6 -6 202.29
    2 -6 6 203.89
    2 -6 6 186.61
    -2 -6 -6 194.77
    -2 6 -6 235.15
    2 6 6 197.11
    28 0 -7 60.59
    -28 0 7 25.39
    28 0 -7 51.02
    -28 0 7 50.18
    -26 0 7 32.96
    26 0 -7 31.39
    -26 0 7 34.67
    26 0 -7 41.04
    -24 0 7 288.92
    24 0 -7 306.79
    -24 0 7 263.73
    24 0 -7 306.88
    -22 0 7 26.47
    22 0 -7 18.67
    -22 0 7 14.84
    22 0 -7 35.29
    -20 0 7 -2.3
    20 0 -7 1.78
    -20 0 7 -8.2
    20 0 -7 11.64
    -18 0 7 59.4
    18 0 -7 54.68
    -18 0 7 56.52
    18 0 -7 78.58
    16 0 -7 2.97
    -16 0 7 2.87
    16 0 -7 4.51
    -16 0 7 -1.65
    14 0 -7 352.53
    -14 0 7 313.87
    14 0 -7 368.09
    -14 0 7 321.4
    12 0 -7 551.7
    -12 0 7 561.69
    12 0 -7 618.48
    -12 0 7 544.93
    10 0 -7 100.94
    -10 0 7 82.96
    10 0 -7 121.76
    -10 0 7 92.14
    -8 0 7 9.88
    8 0 -7 12.99
    8 0 -7 21.15
    -8 0 7 6.68
    -6 0 7 -1.35
    6 0 -7 19
    6 0 -7 14.63
    -6 0 7 27.14
    -4 0 7 -4.65
    4 0 -7 -3.05
    4 0 -7 12.35
    -4 0 7 14.36
    -2 0 7 231.96
    2 0 -7 202.67
    2 0 -7 245.82
    -2 0 7 208.2
    0 0 7 19.54
    0 0 7 43.61
    0 0 -7 32.19
    0 0 -7 48.39
    2 0 7 127.42
    2 0 7 107.84
    -2 0 -7 100.69
    -2 0 -7 135.23
    4 0 7 16.42
    4 0 7 8.74
    -4 0 -7 8.91
    -4 0 -7 10.68
    6 0 7 73.78
    6 0 7 81.24
    -6 0 -7 46.17
    -6 0 -7 85.64
    8 0 7 298.19
    8 0 7 343.3
    -8 0 -7 291.86
    -8 0 -7 329.88
    10 0 7 101.44
    10 0 7 127.35
    -10 0 -7 70.17
    -10 0 -7 123.49
    12 0 7 39.39
    -12 0 -7 45.57
    12 0 7 49.48
    -12 0 -7 25.48
    14 0 7 39.24
    -14 0 -7 39.46
    14 0 7 46.3
    16 0 7 120.31
    -16 0 -7 106.21
    16 0 7 168.1
    -27 -1 7 4.39
    27 -1 -7 3.67
    27 1 -7 19.14
    -27 -1 7 27.23
    -27 1 7 8.69
    27 1 -7 13.18
    27 -1 -7 -0.61
    -27 1 7 21.47
    -25 -1 7 33.88
    25 -1 -7 40.43
    25 1 -7 65.03
    -25 -1 7 52.23
    -25 1 7 29.89
    25 1 -7 48.91
    25 -1 -7 43.99
    -25 1 7 44.37
    -23 1 7 9.84
    -23 -1 7 6.57
    23 -1 -7 8.57
    23 1 -7 15.31
    -23 -1 7 22
    -23 1 7 6.48
    23 1 -7 4.65
    23 -1 -7 12.33
    -21 1 7 80.77
    -21 -1 7 69.86
    21 -1 -7 80.36
    21 1 -7 107.2
    -21 -1 7 70.95
    -21 1 7 85.62
    21 1 -7 100.1
    21 -1 -7 89.7
    -19 1 7 288.04
    -19 -1 7 288.55
    19 -1 -7 327.86
    19 1 -7 329.7
    -19 -1 7 238
    -19 1 7 242.06
    19 1 -7 336.48
    19 -1 -7 284.87
    17 -1 -7 4.93
    -17 1 7 13.23
    -17 -1 7 12.02
    17 -1 -7 6.64
    17 1 -7 12.69
    -17 -1 7 1.05
    -17 1 7 18.7
    17 1 -7 13.22
    -15 1 7 38.61
    15 -1 -7 36.16
    -15 -1 7 36.3
    15 -1 -7 50.24
    15 1 -7 44.28
    -15 -1 7 48.23
    -15 1 7 43.91
    15 1 -7 27.91
    13 1 -7 6.07
    -13 1 7 15.81
    13 -1 -7 8.85
    -13 -1 7 6.8
    13 -1 -7 5.62
    13 1 -7 10.01
    -13 -1 7 16.42
    -13 1 7 3.88
    11 1 -7 17.55
    -11 1 7 13.64
    -11 -1 7 -0.64
    11 -1 -7 -9.16
    11 -1 -7 1.87
    11 1 -7 10.43
    -11 -1 7 1.18
    -11 1 7 14.77
    9 1 -7 378.08
    -9 1 7 338.96
    -9 -1 7 356.81
    9 -1 -7 343.74
    9 -1 -7 403.44
    9 1 -7 408.76
    -9 -1 7 331.44
    -9 1 7 369.11
    -7 1 7 288.87
    7 1 -7 275.7
    -7 1 7 274.34
    -7 -1 7 274.96
    7 -1 -7 270.85
    7 -1 -7 306.65
    7 1 -7 299.76
    -7 -1 7 266.19
    -5 1 7 11.22
    -5 1 7 22.29
    5 1 -7 28.33
    -5 -1 7 16.51
    5 -1 -7 15.8
    5 -1 -7 15.27
    5 1 -7 16.58
    -5 -1 7 -2.35
    -3 1 7 14.6
    -3 1 7 20.02
    3 1 -7 6.98
    -3 -1 7 2.67
    3 -1 -7 22.35
    3 -1 -7 16.2
    3 1 -7 5.09
    -3 -1 7 0.71
    -1 1 7 5.37
    -1 1 7 1.68
    1 1 -7 8.98
    -1 -1 7 -6.87
    1 -1 -7 -8.81
    1 -1 -7 -0.71
    1 1 -7 4.04
    -1 -1 7 -7.91
    1 1 7 32.58
    -1 1 -7 17.45
    1 1 7 42.25
    1 -1 7 16.61
    -1 -1 -7 12.2
    -1 -1 -7 26.18
    -1 1 -7 23.44
    1 -1 7 23.52
    3 -1 7 479.24
    3 1 7 435.91
    -3 1 -7 429.15
    3 -1 7 461.24
    3 1 7 504.8
    -3 -1 -7 392.11
    -3 -1 -7 492.68
    -3 1 -7 509.15
    5 -1 7 13.07
    5 1 7 15.47
    5 -1 7 16.29
    -5 1 -7 5.65
    5 1 7 23.38
    -5 -1 -7 7.95
    -5 -1 -7 21.62
    -5 1 -7 25.66
    7 -1 7 67.62
    7 1 7 57.68
    7 -1 7 48.75
    -7 1 -7 43.27
    7 1 7 53.33
    -7 -1 -7 27.69
    -7 -1 -7 51.35
    -7 1 -7 60.66
    9 1 7 15.57
    9 -1 7 5.61
    9 -1 7 6.09
    -9 1 -7 3.23
    -9 -1 -7 14.92
    9 1 7 11.9
    -9 -1 -7 16.82
    -9 1 -7 -1.73
    11 1 7 126.91
    11 -1 7 134.09
    11 -1 7 120.21
    -11 1 -7 118.47
    -11 -1 -7 114.69
    11 1 7 175.39
    -11 -1 -7 163.99
    -11 1 -7 144.46
    13 1 7 60.27
    13 -1 7 49.18
    -13 1 -7 47.53
    13 -1 7 86.01
    -13 -1 -7 62.01
    -13 -1 -7 67.02
    13 1 7 73.02
    15 1 7 477.84
    15 -1 7 485.88
    -15 1 -7 418.71
    15 -1 7 509.93
    -15 -1 -7 384.59
    15 1 7 572.91
    17 1 7 42.13
    17 -1 7 17.39
    -17 1 -7 23.5
    -17 -1 -7 16.27
    17 -1 7 51.18
    17 1 7 44.76
    -26 -2 7 9.84
    26 -2 -7 -5.53
    26 2 -7 3.22
    -26 -2 7 -4.06
    26 2 -7 -1.18
    26 -2 -7 3.13
    -26 2 7 9.37
    -26 2 7 9.27
    -24 -2 7 230.91
    24 -2 -7 249.14
    24 2 -7 238.53
    -24 -2 7 176.2
    24 2 -7 236.31
    -24 2 7 211.02
    24 -2 -7 235.96
    -24 2 7 247.22
    -22 -2 7 7.09
    22 -2 -7 -2.82
    22 2 -7 25.77
    -22 -2 7 15.57
    22 2 -7 -0.41
    -22 2 7 8.07
    22 -2 -7 11.23
    -22 2 7 7.18
    20 -2 -7 55.07
    -20 -2 7 56.7
    20 -2 -7 49.47
    20 2 -7 37.03
    -20 -2 7 27.36
    20 2 -7 56.18
    -20 2 7 37.35
    -20 2 7 39.58
    -18 2 7 63.01
    18 -2 -7 88.07
    -18 -2 7 78.61
    18 -2 -7 90
    18 2 -7 81.98
    -18 -2 7 47.8
    18 2 -7 88.31
    -18 2 7 51.8
    -16 2 7 28.58
    16 -2 -7 16.89
    -16 -2 7 22.2
    16 -2 -7 19.19
    16 2 -7 31.14
    -16 -2 7 22.1
    16 2 -7 38.43
    -16 2 7 41.6
    -14 2 7 210.18
    -14 2 7 244.84
    14 -2 -7 213.64
    -14 -2 7 221.45
    14 -2 -7 225.9
    14 2 -7 228.8
    -14 -2 7 216.17
    14 2 -7 233.18
    -12 2 7 676.24
    -12 2 7 683.71
    -12 -2 7 723.75
    12 -2 -7 690.43
    12 -2 -7 783.42
    12 2 -7 768.07
    -12 -2 7 608.05
    12 2 -7 739.93
    10 2 -7 10.06
    -10 2 7 -7.03
    -10 2 7 -4.02
    -10 -2 7 -0.22
    10 -2 -7 10.77
    10 -2 -7 6.26
    10 2 -7 -1.32
    -10 -2 7 6.63
    8 2 -7 46.29
    -8 2 7 35.84
    -8 2 7 40.08
    -8 -2 7 44.11
    8 -2 -7 38.93
    8 -2 -7 49.45
    8 2 -7 48.54
    -8 -2 7 41.73
    6 2 -7 10.7
    -6 2 7 9.35
    -6 2 7 5.96
    -6 -2 7 2.1
    6 -2 -7 5.99
    6 -2 -7 -6.95
    6 2 -7 -1.11
    -6 -2 7 7.9
    4 2 -7 5.83
    -4 2 7 4.9
    -4 -2 7 8.03
    -4 2 7 11.23
    4 -2 -7 15.06
    4 -2 -7 -1.83
    4 2 -7 9.54
    -4 -2 7 11.93
    -2 2 7 167.95
    2 2 -7 188.47
    -2 -2 7 199.2
    -2 2 7 232.1
    2 -2 -7 194.98
    2 -2 -7 202.48
    2 2 -7 213.99
    -2 -2 7 180.08
    0 2 7 208.76
    0 2 -7 181.82
    0 -2 7 187.13
    0 2 7 250.21
    0 -2 -7 162.47
    0 -2 -7 214.95
    0 2 -7 228.62
    0 -2 7 189.8
    2 2 7 467.44
    -2 2 -7 477.34
    2 -2 7 495.98
    2 2 7 539.26
    -2 -2 -7 495.1
    -2 -2 -7 392.21
    -2 2 -7 546.24
    2 -2 7 475.09
    4 2 7 39.08
    -4 2 -7 27.41
    4 -2 7 49.21
    -4 -2 -7 45.55
    -4 -2 -7 39.52
    4 2 7 35.4
    -4 2 -7 30.47
    4 -2 7 31.77
    6 -2 7 66.44
    6 2 7 56.94
    -6 2 -7 56.43
    6 -2 7 54.2
    -6 -2 -7 33.25
    -6 -2 -7 73.17
    6 2 7 67.61
    -6 2 -7 59.71
    8 -2 7 186.72
    8 2 7 163.16
    -8 2 -7 176.83
    8 -2 7 173.25
    -8 -2 -7 145.41
    -8 -2 -7 189.62
    8 2 7 206.46
    -8 2 -7 199.29
    10 2 7 100.7
    10 -2 7 117.46
    -10 2 -7 118.24
    10 -2 7 127.44
    -10 -2 -7 94.77
    -10 -2 -7 126.91
    10 2 7 126.74
    12 2 7 155.52
    12 -2 7 179
    -12 2 -7 162.85
    12 -2 7 151.99
    -12 -2 -7 119.91
    -12 -2 -7 161.78
    12 2 7 183.53
    14 2 7 193.14
    -14 2 -7 197.75
    14 -2 7 200.68
    14 -2 7 240.19
    -14 -2 -7 162.71
    -14 -2 -7 205.41
    14 2 7 196.55
    -16 -2 -7 53.81
    -23 -3 7 17.58
    -23 3 7 22.92
    23 -3 -7 7.94
    -23 -3 7 13.77
    23 3 -7 11.88
    23 3 -7 26.5
    23 -3 -7 18.49
    -23 3 7 7.55
    -21 -3 7 27.51
    -21 3 7 55.56
    21 -3 -7 42.21
    -21 -3 7 25.79
    21 3 -7 42.82
    21 3 -7 51.2
    -21 3 7 39.8
    21 -3 -7 62.15
    19 -3 -7 184.94
    -19 -3 7 207.35
    -19 3 7 190.35
    19 -3 -7 218.11
    -19 -3 7 179.17
    19 3 -7 205.08
    19 3 -7 229.89
    -19 3 7 199.8
    17 -3 -7 41.66
    -17 -3 7 27.59
    -17 3 7 38.77
    17 -3 -7 44.2
    -17 -3 7 37.22
    17 3 -7 45.16
    17 3 -7 38.9
    -17 3 7 44.38
    15 -3 -7 10.03
    -15 -3 7 4.94
    -15 3 7 6.87
    15 -3 -7 1.06
    -15 -3 7 1.47
    15 3 -7 16.69
    15 3 -7 -3.8
    -15 3 7 6.6
    -13 3 7 47.05
    -13 -3 7 45.93
    13 -3 -7 51.19
    -13 3 7 58.3
    13 -3 -7 48.4
    -13 -3 7 36.85
    13 3 -7 50.12
    13 3 -7 48.02
    -11 3 7 2.25
    -11 -3 7 7.42
    11 -3 -7 3.55
    11 -3 -7 5.27
    -11 3 7 4.39
    -11 -3 7 7.62
    11 3 -7 6.2
    11 3 -7 1.76
    -9 3 7 194.44
    -9 -3 7 188.57
    9 -3 -7 174.7
    9 -3 -7 201.83
    -9 3 7 198.29
    -9 -3 7 176.13
    9 3 -7 211.54
    9 3 -7 189.21
    -7 3 7 215.94
    -7 -3 7 213.42
    7 -3 -7 226.64
    7 -3 -7 184.84
    -7 3 7 268.27
    7 3 -7 243.06
    -7 -3 7 185.89
    7 3 -7 223.04
    5 3 -7 84.96
    -5 3 7 94.23
    -5 -3 7 93.55
    5 -3 -7 84.39
    5 -3 -7 80.95
    -5 3 7 112.23
    5 3 -7 101.59
    -5 -3 7 59.01
    3 3 -7 62.23
    -3 3 7 66.98
    -3 -3 7 59.91
    3 -3 -7 84.94
    3 -3 -7 61.45
    -3 3 7 74.32
    3 3 -7 91.03
    -3 -3 7 77.07
    1 3 -7 5.58
    -1 3 7 13.5
    -1 -3 7 7.91
    1 -3 -7 11.31
    1 -3 -7 12.26
    -1 3 7 14.93
    1 3 -7 6.83
    -1 -3 7 2.11
    1 3 7 9.42
    -1 3 -7 9.93
    1 -3 7 -4.77
    -1 -3 -7 -0.32
    -1 -3 -7 8.57
    1 3 7 -6.05
    -1 3 -7 0.55
    1 -3 7 12.46
    3 3 7 207.09
    -3 3 -7 230.67
    3 -3 7 212.44
    -3 -3 -7 228.82
    -3 -3 -7 181.14
    -3 3 -7 245.19
    3 3 7 263.87
    3 -3 7 219.81
    5 3 7 16.84
    -5 3 -7 6.67
    5 -3 7 18.75
    -5 -3 -7 14.2
    -5 -3 -7 5.05
    -5 3 -7 16.72
    5 3 7 33.5
    5 -3 7 13.31
    7 3 7 122.92
    -7 3 -7 142.42
    7 -3 7 94.82
    -7 -3 -7 138.27
    -7 -3 -7 106.61
    7 3 7 150.38
    7 -3 7 120.44
    9 -3 7 58.68
    9 3 7 45.46
    -9 3 -7 47.19
    9 -3 7 35.06
    -9 -3 -7 44.44
    -9 -3 -7 32.63
    9 3 7 62.03
    11 3 7 101.15
    11 3 7 95.03
    11 -3 7 113.68
    -11 3 -7 107.73
    11 -3 7 123.35
    -11 -3 -7 122.89
    -11 -3 -7 84.32
    13 3 7 6.88
    13 3 7 2.21
    -13 3 -7 13.09
    13 -3 7 24.77
    13 -3 7 11.64
    -13 -3 -7 11.34
    -13 -3 -7 -1.59
    18 -4 -7 52.72
    -18 -4 7 71.41
    18 -4 -7 68.3
    -18 -4 7 56.42
    -18 4 7 53.25
    18 4 -7 73.6
    18 4 -7 39.36
    -18 4 7 56.1
    16 -4 -7 2.07
    -16 -4 7 12.95
    16 -4 -7 7.2
    -16 -4 7 4.58
    -16 4 7 14.78
    16 4 -7 14.61
    16 4 -7 12.57
    -16 4 7 5.34
    -14 -4 7 142.01
    14 -4 -7 129.45
    14 -4 -7 139.68
    -14 -4 7 136.65
    -14 4 7 155.44
    14 4 -7 178.37
    14 4 -7 169.94
    -14 4 7 146.68
    -12 -4 7 389.21
    12 -4 -7 379.39
    12 -4 -7 418.25
    -12 -4 7 350.01
    -12 4 7 460.45
    12 4 -7 428.8
    12 4 -7 389.68
    -12 4 7 399.34
    -10 -4 7 17.42
    10 -4 -7 1.35
    10 -4 -7 16.23
    -10 -4 7 20.09
    10 4 -7 14.31
    -10 4 7 4.34
    10 4 -7 8.64
    -10 4 7 0.97
    -8 -4 7 7.64
    8 -4 -7 3.22
    8 -4 -7 18.99
    -8 -4 7 13.49
    8 4 -7 7.76
    -8 4 7 5.55
    8 4 -7 1.02
    -8 4 7 6.39
    -6 -4 7 6.89
    6 -4 -7 8.57
    6 -4 -7 11.07
    -6 -4 7 -10.15
    6 4 -7 -9.26
    -6 4 7 22.01
    6 4 -7 18.73
    -6 4 7 7.73
    -4 4 7 10.22
    -4 -4 7 -3.02
    4 -4 -7 5.59
    4 -4 -7 12.12
    -4 -4 7 -8.15
    4 4 -7 -6.4
    -4 4 7 12.29
    4 4 -7 -5.67
    -2 4 7 71.14
    -2 -4 7 58.43
    2 -4 -7 77.41
    2 -4 -7 57.6
    -2 -4 7 63.75
    2 4 -7 78.82
    -2 4 7 100.01
    2 4 -7 72.14
    0 4 7 61.08
    0 -4 7 52.89
    0 -4 -7 59.6
    0 -4 -7 36.99
    0 4 -7 67.75
    0 -4 7 59.32
    0 4 7 58.21
    0 4 -7 78.78
    -2 4 -7 186.31
    2 4 7 147.83
    2 -4 7 162.96
    -2 -4 -7 174.4
    -2 -4 -7 126.25
    -2 4 -7 176.53
    2 -4 7 138.52
    2 4 7 185.92
    -4 4 -7 -0.92
    4 4 7 6.76
    4 4 7 8.52
    4 -4 7 -0.35
    -4 -4 -7 -0.12
    -4 -4 -7 6.75
    4 -4 7 9.68
    6 4 7 58.56
    -6 4 -7 66.09
    6 4 7 85.65
    6 -4 7 63.55
    -6 -4 -7 60.36
    -6 -4 -7 57.19
    6 -4 7 55.4
    8 4 7 68.31
    -8 4 -7 93.37
    8 4 7 81.99
    8 -4 7 78.01
    -8 -4 -7 96.31
    -8 -4 -7 61.21
    8 -4 7 71.74
    -9 5 7 171.64
    -9 -5 7 143.96
    9 -5 -7 173.73
    9 -5 -7 139.49
    -9 -5 7 128.13
    9 5 -7 191.52
    9 5 -7 194.81
    -9 5 7 141.99
    -7 5 7 94.08
    -7 -5 7 121.37
    7 -5 -7 86.39
    7 -5 -7 76.18
    -7 -5 7 68.17
    7 5 -7 107.22
    7 5 -7 109.59
    -7 5 7 69.43
    -5 5 7 -2.19
    -5 -5 7 6.24
    5 -5 -7 -4.2
    5 -5 -7 5.3
    -5 -5 7 2.92
    5 5 -7 1.88
    5 5 -7 6.7
    -5 5 7 -1.53
    -3 5 7 9.82
    -3 -5 7 5.48
    3 -5 -7 14.54
    3 -5 -7 -1.64
    -3 -5 7 -5.55
    3 5 -7 -0.13
    3 5 -7 9.73
    -3 5 7 10.88
    -1 5 7 12.18
    -1 -5 7 -5.49
    1 -5 -7 -2.43
    1 -5 -7 10.1
    -1 -5 7 -3.11
    1 5 -7 8.39
    -1 5 7 6.49
    -20 0 8 199.09
    20 0 -8 205.63
    -20 0 8 173.07
    20 0 -8 210.22
    -18 0 8 5.16
    18 0 -8 13.29
    -18 0 8 5.43
    18 0 -8 -0.84
    16 0 -8 -0.44
    -16 0 8 5.81
    16 0 -8 -10.31
    -16 0 8 4.96
    14 0 -8 11.94
    -14 0 8 9.92
    14 0 -8 14.18
    -14 0 8 12.63
    12 0 -8 2.34
    -12 0 8 -8.15
    12 0 -8 9.21
    -12 0 8 3.59
    10 0 -8 420.55
    -10 0 8 398.55
    10 0 -8 445.29
    -10 0 8 399.4
    -8 0 8 154.36
    8 0 -8 138.2
    8 0 -8 146.63
    -8 0 8 139.98
    -6 0 8 35.52
    6 0 -8 49.28
    6 0 -8 34.13
    -6 0 8 30.27
    -4 0 8 21.27
    -4 0 8 0.49
    4 0 -8 39.01
    4 0 -8 37.26
    -2 0 8 226.74
    -2 0 8 203.73
    2 0 -8 170.25
    2 0 -8 214.93
    0 0 8 105.31
    0 0 8 76.87
    0 0 -8 84.8
    0 0 -8 106.04
    2 0 8 183.04
    2 0 8 164.19
    -2 0 -8 149.4
    -2 0 -8 192.58
    4 0 8 51.42
    4 0 8 48.1
    -4 0 -8 48.56
    -4 0 -8 46.9
    6 0 8 265.96
    6 0 8 303.3
    -6 0 -8 219.94
    -6 0 -8 323.83
    8 0 8 0.9
    -8 0 -8 -1.17
    8 0 8 -0.44
    -8 0 -8 -0.59
    -21 1 8 10.73
    -21 -1 8 28.85
    21 -1 -8 43.6
    21 1 -8 43.04
    -21 -1 8 33.21
    -21 1 8 36.95
    21 1 -8 62.29
    21 -1 -8 40.9
    -19 1 8 1.67
    -19 -1 8 -3.01
    19 -1 -8 16.56
    19 1 -8 -2.49
    -19 -1 8 -19.25
    -19 1 8 7.31
    19 1 -8 -8.56
    19 -1 -8 8.27
    17 -1 -8 23.83
    -17 1 8 11.15
    -17 -1 8 -0.91
    17 -1 -8 -2.28
    17 1 -8 15.99
    -17 -1 8 12.47
    -17 1 8 -3.4
    17 1 -8 11.82
    -15 1 8 306.43
    15 -1 -8 323.93
    -15 -1 8 339.37
    15 -1 -8 382.14
    15 1 -8 389.92
    -15 -1 8 305.76
    -15 1 8 325.54
    15 1 -8 313.36
    13 1 -8 71.97
    -13 1 8 59.41
    13 -1 -8 49.75
    -13 -1 8 46.36
    13 -1 -8 51.45
    13 1 -8 60.98
    -13 -1 8 56.4
    -13 1 8 63.26
    11 1 -8 38.78
    -11 1 8 47.47
    -11 -1 8 51.72
    11 -1 -8 63.16
    11 -1 -8 65.56
    11 1 -8 67.74
    -11 -1 8 57.3
    -11 1 8 42.54
    -9 1 8 -9.18
    9 1 -8 8.68
    -9 1 8 -9.66
    -9 -1 8 -3.03
    9 -1 -8 4.19
    9 -1 -8 6.75
    9 1 -8 17.02
    -9 -1 8 7.18
    -7 1 8 119.96
    7 1 -8 130.58
    -7 1 8 125.03
    -7 -1 8 130.57
    7 -1 -8 121.77
    7 -1 -8 136.98
    7 1 -8 122.8
    -7 -1 8 128.22
    -5 1 8 76.78
    -5 1 8 84.59
    5 1 -8 69.71
    -5 -1 8 70.2
    5 -1 -8 72.88
    5 -1 -8 91.45
    5 1 -8 97.8
    -5 -1 8 78.55
    -3 1 8 414.33
    3 1 -8 385.6
    -3 1 8 452.62
    -3 -1 8 437.74
    3 -1 -8 356.63
    3 -1 -8 441.23
    3 1 -8 473.74
    -3 -1 8 416.36
    -1 1 8 45.18
    1 1 -8 50.1
    -1 -1 8 41.23
    -1 1 8 42.64
    1 -1 -8 43.67
    1 -1 -8 45.91
    1 1 -8 50.8
    -1 -1 8 54.89
    1 -1 8 112.39
    1 1 8 91.51
    -1 1 -8 97.06
    1 -1 8 116.15
    1 1 8 103.77
    -1 -1 -8 105.38
    -1 -1 -8 109.03
    -1 1 -8 121.41
    3 -1 8 5.17
    3 1 8 5.8
    -3 1 -8 -4.48
    3 -1 8 3.12
    3 1 8 4.42
    -3 -1 -8 10.92
    -3 -1 -8 2.47
    -3 1 -8 4.82
    5 -1 8 -1.88
    5 1 8 -7.88
    5 -1 8 14.94
    -5 1 -8 -3.06
    -5 -1 -8 10.08
    5 1 8 12.78
    -5 -1 -8 3.9
    -5 1 -8 0.25
    7 1 8 182.59
    7 -1 8 223.39
    7 -1 8 188.6
    -7 1 -8 187.62
    -7 -1 -8 162.03
    7 1 8 236.85
    -7 -1 -8 219.01
    -7 1 -8 178.54
    9 1 8 39.11
    9 -1 8 47.84
    -9 1 -8 57.31
    9 -1 8 65.9
    -9 -1 -8 26.51
    -9 -1 -8 55.97
    -18 2 8 17.78
    -18 2 8 23.4
    18 -2 -8 20.9
    -18 -2 8 32.94
    18 -2 -8 11.45
    18 2 -8 17.49
    -18 -2 8 20.3
    18 2 -8 21.08
    -16 2 8 41.73
    -16 2 8 45.37
    16 -2 -8 39.25
    -16 -2 8 20.17
    16 -2 -8 47.34
    16 2 -8 37.35
    -16 -2 8 33.67
    16 2 -8 51.25
    -14 2 8 7.89
    -14 2 8 21.42
    14 -2 -8 30.49
    -14 -2 8 11.35
    14 -2 -8 20.5
    14 2 -8 10.72
    -14 -2 8 14.72
    14 2 -8 7.41
    -12 2 8 -1.22
    -12 2 8 9.84
    -12 -2 8 8.49
    12 -2 -8 4.92
    12 -2 -8 19.1
    12 2 -8 -0.6
    -12 -2 8 8.59
    12 2 -8 22.7
    10 2 -8 251.69
    -10 2 8 259.38
    -10 -2 8 256.55
    -10 2 8 274.52
    10 -2 -8 234.44
    10 -2 -8 275.15
    10 2 -8 265.63
    -10 -2 8 229.65
    8 2 -8 67.55
    -8 2 8 74.23
    -8 -2 8 61.17
    -8 2 8 68.98
    8 -2 -8 65.83
    8 -2 -8 75.5
    8 2 -8 85.22
    -8 -2 8 61.09
    6 2 -8 77.31
    -6 2 8 60.38
    -6 -2 8 59.43
    -6 2 8 66.62
    6 -2 -8 58.82
    6 -2 -8 58.21
    6 2 -8 91.79
    -6 -2 8 59.38
    4 2 -8 109.1
    -4 2 8 128.13
    -4 -2 8 114.64
    4 -2 -8 98.18
    -4 2 8 136.53
    4 -2 -8 125.82
    4 2 -8 116.39
    -4 -2 8 103.72
    -2 2 8 82.81
    2 2 -8 57.88
    -2 -2 8 64.47
    2 -2 -8 70.9
    -2 2 8 84.46
    2 -2 -8 67.61
    2 2 -8 91.38
    -2 -2 8 89.41
    0 2 8 67.62
    0 2 -8 79.08
    0 -2 8 49.93
    0 -2 -8 52.73
    0 2 8 83.99
    0 -2 -8 56.05
    0 2 -8 69.39
    0 -2 8 54.69
    2 2 8 36.28
    -2 2 -8 44.92
    2 -2 8 43.24
    -2 -2 -8 45.31
    2 2 8 37.65
    -2 -2 -8 44.17
    -2 2 -8 30.44
    2 -2 8 30.58
    4 -2 8 27.24
    4 2 8 17.32
    -4 2 -8 -5.56
    4 -2 8 18.09
    -4 -2 -8 2.23
    -4 -2 -8 11.8
    4 2 8 13.8
    -4 2 -8 7.82
    6 -2 8 279.49
    6 2 8 277.75
    -6 2 -8 243.84
    6 -2 8 257.26
    -6 -2 -8 206.84
    -6 -2 -8 268.11
    6 2 8 316.41
    -6 2 -8 293.33
    -13 3 8 21.74
    -13 -3 8 20.19
    13 -3 -8 27.01
    -13 3 8 29.13
    13 -3 -8 23.47
    13 3 -8 30.28
    -13 -3 8 41.51
    13 3 -8 41.94
    -11 3 8 45.37
    -11 -3 8 60.31
    11 -3 -8 46.3
    11 -3 -8 70.37
    -11 3 8 66.26
    11 3 -8 82.22
    -11 -3 8 42.32
    11 3 -8 67.66
    -9 3 8 10.06
    -9 -3 8 21.24
    9 -3 -8 32.02
    9 -3 -8 12.09
    -9 3 8 20.94
    9 3 -8 15.46
    -9 -3 8 -3.04
    9 3 -8 24.74
    -7 3 8 63.64
    -7 -3 8 61.91
    7 -3 -8 42.05
    7 -3 -8 61.63
    -7 3 8 75.21
    7 3 -8 61.88
    -7 -3 8 35.47
    7 3 -8 63.17
    5 3 -8 45.47
    -5 3 8 15.93
    -5 -3 8 22.14
    5 -3 -8 14.74
    5 -3 -8 29.26
    -5 3 8 10.31
    5 3 -8 17.91
    -5 -3 8 15.08
    3 3 -8 170.85
    -3 3 8 162.11
    -3 -3 8 162.21
    3 -3 -8 164.21
    3 -3 -8 154.98
    -3 3 8 203.02
    3 3 -8 170.45
    -3 -3 8 166.2
    1 3 -8 12.68
    -1 3 8 -8.01
    -1 -3 8 11.01
    1 -3 -8 21.38
    1 -3 -8 10.33
    -1 3 8 37.79
    1 3 -8 18.95
    -1 -3 8 -8.74
    1 3 8 78.95
    -1 3 -8 75.39
    1 -3 8 95.22
    -1 -3 -8 76.14
    -1 -3 -8 87.57
    -1 3 -8 117.83
    1 3 8 102.49
    1 -3 8 85.18
_refine_special_details     ?
_reflns_number_total     1630
_reflns_number_gt     1380
_reflns_threshold_expression     I>2\s(I)
_refine_ls_structure_factor_coef     Fsqd
_refine_ls_matrix_type     full
_refine_ls_R_factor_all     0.0376
_refine_ls_R_factor_gt     0.0279
_refine_ls_wR_factor_gt     0.0648
_refine_ls_wR_factor_ref     0.0674
_refine_ls_goodness_of_fit_ref     1.002
_refine_ls_restrained_S_all     1.001
_refine_ls_number_reflns     1630
_refine_ls_number_parameters     126
_refine_ls_number_restraints     2
_refine_ls_hydrogen_treatment     mixed
_refine_ls_weighting_scheme     calc
_refine_ls_weighting_details
                      'w=1/[\s^2^(Fo^2^)+(0.0395P)^2^] where P=(Fo^2^+2Fc^2^)/3'
_atom_sites_solution_hydrogens     mixed
_atom_sites_solution_primary     direct
_atom_sites_solution_secondary     ?
_refine_ls_shift/su_max     0.001
_refine_ls_shift/su_mean     0.000
_refine_diff_density_max     0.379
_refine_diff_density_min     -0.355
_refine_ls_extinction_method     none
_refine_ls_extinction_coef     .
loop_
    _atom_type_symbol
    _atom_type_description
    _atom_type_scat_dispersion_real
    _atom_type_scat_dispersion_imag
    _atom_type_scat_source
    'C' 'C' 0.0033 0.0016
                         'International Tables Vol C Tables 4.2.6.8 and 6.1.1.4'
    'H' 'H' 0.0000 0.0000
                         'International Tables Vol C Tables 4.2.6.8 and 6.1.1.4'
    'N' 'N' 0.0061 0.0033
                         'International Tables Vol C Tables 4.2.6.8 and 6.1.1.4'
    'O' 'O' 0.0106 0.0060
                         'International Tables Vol C Tables 4.2.6.8 and 6.1.1.4'
    'S' 'S' 0.1246 0.1234
                         'International Tables Vol C Tables 4.2.6.8 and 6.1.1.4'
    'Cl' 'Cl' 0.1484 0.1585
                         'International Tables Vol C Tables 4.2.6.8 and 6.1.1.4'
    'Fe' 'Fe' 0.3463 0.8444
                         'International Tables Vol C Tables 4.2.6.8 and 6.1.1.4'
_computing_data_collection
;
X-AREA (Stoe & Cie, 2002)
;
_computing_cell_refinement
;
X-AREA (Stoe & Cie, 2002)
;
_computing_data_reduction
;
X-RED (Stoe & Cie, 2002)
;
_computing_structure_solution
;
SHELXS97 (Sheldrick, 2008)
;
_computing_structure_refinement
;
SHELXL2014 (Sheldrick, 2015)
;
_computing_molecular_graphics
;
OLEX2 (Dolomanov <i>et al.</i>,  2009)
;
_computing_publication_material
;
publCIF (Westrip, 2010)
;
loop_
    _atom_site_type_symbol
    _atom_site_label
    _atom_site_fract_x
    _atom_site_fract_y
    _atom_site_fract_z
    _atom_site_U_iso_or_equiv
    _atom_site_adp_type
    _atom_site_calc_flag
    _atom_site_occupancy
    _atom_site_disorder_assembly
    _atom_site_disorder_group
    Fe Fe1 0.5000 0.0000 0.5000 0.01386(13) Uani d 1 . .
    Cl Cl1 0.68495(2) 0.0000 0.84806(9) 0.02791(16) Uani d 1 . .
    O O1 0.51119(5) 0.2190(3) 0.7183(2) 0.0399(4) Uani d 1 . .
    N N1 0.57111(7) 0.0000 0.4870(3) 0.0161(4) Uani d 1 . .
    N N2 0.66150(7) 0.0000 0.4683(3) 0.0206(4) Uani d 1 . .
    C C1 0.60191(8) 0.0000 0.6491(3) 0.0171(5) Uani d 1 . .
    H H1 0.5932 0.0000 0.7741 0.021 Uiso calc 1 . .
    C C2 0.64619(8) 0.0000 0.6350(3) 0.0184(5) Uani d 1 . .
    C C3 0.58590(8) 0.0000 0.3161(3) 0.0192(5) Uani d 1 . .
    H H3 0.5652 0.0000 0.1977 0.023 Uiso calc 1 . .
    C C4 0.63061(8) 0.0000 0.3081(3) 0.0211(5) Uani d 1 . .
    H H4 0.6396 0.0000 0.1839 0.025 Uiso calc 1 . .
    S S1 0.41620(2) 0.5000 0.91435(8) 0.01630(14) Uani d 1 . .
    O O2 0.45581(6) 0.5000 0.8231(2) 0.0206(4) Uani d 1 . .
    O O3 0.41275(4) 0.32011(19) 1.02718(16) 0.0237(3) Uani d 1 . .
    C C5 0.37118(8) 0.5000 0.7189(3) 0.0165(5) Uani d 1 . .
    C C6 0.32788(8) 0.5000 0.7567(3) 0.0223(5) Uani d 1 . .
    H H6 0.3226 0.5000 0.8876 0.027 Uiso calc 1 . .
    C C7 0.29303(8) 0.5000 0.6040(4) 0.0239(5) Uani d 1 . .
    H H7 0.2637 0.5000 0.6308 0.029 Uiso calc 1 . .
    C C8 0.29970(8) 0.5000 0.4102(3) 0.0205(5) Uani d 1 . .
    C C9 0.34283(8) 0.5000 0.3749(3) 0.0211(5) Uani d 1 . .
    H H9 0.3480 0.5000 0.2438 0.025 Uiso calc 1 . .
    C C10 0.37849(8) 0.5000 0.5263(3) 0.0188(5) Uani d 1 . .
    H H10 0.4078 0.5000 0.4993 0.023 Uiso calc 1 . .
    C C11 0.26090(9) 0.5000 0.2452(4) 0.0283(6) Uani d 1 . .
    H H11A 0.2351 0.4424 0.2904 0.042 Uiso calc 0.5 . .
    H H11B 0.2681 0.4209 0.1364 0.042 Uiso calc 0.5 . .
    H H11C 0.2542 0.6367 0.2013 0.042 Uiso calc 0.5 . .
    H H1A 0.4925(10) 0.299(5) 0.740(5) 0.080 Uiso d 1 . .
    H H1B 0.5338(8) 0.251(5) 0.791(4) 0.080 Uiso d 1 . .
loop_
    _atom_site_aniso_label
    _atom_site_aniso_U_11
    _atom_site_aniso_U_22
    _atom_site_aniso_U_33
    _atom_site_aniso_U_12
    _atom_site_aniso_U_13
    _atom_site_aniso_U_23
    Fe1 0.0130(2) 0.0152(2) 0.0129(2) 0.000 0.00075(16) 0.000
    Cl1 0.0162(3) 0.0456(4) 0.0203(3) 0.000 -0.0017(2) 0.000
    O1 0.0192(7) 0.0481(10) 0.0481(9) 0.0068(7) -0.0063(6) -0.0343(7)
    N1 0.0165(10) 0.0157(10) 0.0159(9) 0.000 0.0021(7) 0.000
    N2 0.0182(10) 0.0241(11) 0.0202(9) 0.000 0.0051(8) 0.000
    C1 0.0183(12) 0.0194(12) 0.0139(10) 0.000 0.0033(9) 0.000
    C2 0.0178(12) 0.0194(12) 0.0168(10) 0.000 -0.0002(9) 0.000
    C3 0.0212(13) 0.0210(12) 0.0155(10) 0.000 0.0032(9) 0.000
    C4 0.0216(13) 0.0255(13) 0.0170(11) 0.000 0.0054(9) 0.000
    S1 0.0149(3) 0.0189(3) 0.0142(3) 0.000 -0.0001(2) 0.000
    O2 0.0143(8) 0.0235(9) 0.0240(8) 0.000 0.0030(7) 0.000
    O3 0.0224(7) 0.0263(7) 0.0203(6) -0.0031(5) -0.0025(5) 0.0066(5)
    C5 0.0163(12) 0.0173(11) 0.0155(10) 0.000 0.0014(9) 0.000
    C6 0.0190(13) 0.0338(15) 0.0139(10) 0.000 0.0025(9) 0.000
    C7 0.0138(12) 0.0354(15) 0.0229(12) 0.000 0.0040(9) 0.000
    C8 0.0183(12) 0.0234(13) 0.0181(11) 0.000 -0.0018(9) 0.000
    C9 0.0211(13) 0.0268(13) 0.0153(11) 0.000 0.0028(9) 0.000
    C10 0.0176(12) 0.0223(12) 0.0171(10) 0.000 0.0046(9) 0.000
    C11 0.0217(13) 0.0391(16) 0.0216(12) 0.000 -0.0030(10) 0.000
_geom_special_details
;
All e.s.d.'s (except the e.s.d. in the dihedral angle between two l.s. planes)
are estimated using the full covariance matrix. The cell e.s.d.'s are taken
into account individually in the estimation of e.s.d.'s in distances, angles
and torsion angles; correlations between e.s.d.'s in cell parameters are only
used when they are defined by crystal symmetry. An approximate (isotropic)
treatment of cell e.s.d.'s is used for estimating e.s.d.'s involving l.s.
planes.
;
loop_
    _geom_bond_atom_site_label_1
    _geom_bond_atom_site_label_2
    _geom_bond_site_symmetry_2
    _geom_bond_distance
    _geom_bond_publ_flag
    Fe1 O1 5_656 2.1004(14) ?
    Fe1 O1 2_656 2.1004(14) ?
    Fe1 O1 6 2.1004(14) ?
    Fe1 O1 . 2.1004(14) ?
    Fe1 N1 5_656 2.200(2) ?
    Fe1 N1 . 2.200(2) ?
    Cl1 C2 . 1.733(2) ?
    O1 H1A . 0.820(18) ?
    O1 H1B . 0.814(18) ?
    N1 C1 . 1.341(3) ?
    N1 C3 . 1.341(3) ?
    N2 C2 . 1.321(3) ?
    N2 C4 . 1.333(3) ?
    C1 H1 . 0.9500 ?
    C1 C2 . 1.379(3) ?
    C3 H3 . 0.9500 ?
    C3 C4 . 1.383(4) ?
    C4 H4 . 0.9500 ?
    S1 O2 . 1.4632(17) ?
    S1 O3 6_565 1.4560(12) ?
    S1 O3 . 1.4560(12) ?
    S1 C5 . 1.764(2) ?
    C5 C6 . 1.398(3) ?
    C5 C10 . 1.393(3) ?
    C6 H6 . 0.9500 ?
    C6 C7 . 1.372(3) ?
    C7 H7 . 0.9500 ?
    C7 C8 . 1.395(3) ?
    C8 C9 . 1.387(3) ?
    C8 C11 . 1.506(3) ?
    C9 H9 . 0.9500 ?
    C9 C10 . 1.383(3) ?
    C10 H10 . 0.9500 ?
    C11 H11A . 0.9800 ?
    C11 H11B . 0.9800 ?
    C11 H11C . 0.9800 ?
loop_
    _geom_angle_atom_site_label_1
    _geom_angle_atom_site_label_2
    _geom_angle_atom_site_label_3
    _geom_angle_site_symmetry_1
    _geom_angle_site_symmetry_3
    _geom_angle
    _geom_angle_publ_flag
    O1 Fe1 O1 5_656 6 90.83(11) ?
    O1 Fe1 O1 5_656 . 180.0 ?
    O1 Fe1 O1 6 . 89.17(11) ?
    O1 Fe1 O1 6 2_656 180.0 ?
    O1 Fe1 O1 5_656 2_656 89.17(11) ?
    O1 Fe1 O1 2_656 . 90.83(11) ?
    O1 Fe1 N1 6 . 89.32(5) ?
    O1 Fe1 N1 2_656 5_656 89.32(5) ?
    O1 Fe1 N1 5_656 5_656 89.32(5) ?
    O1 Fe1 N1 2_656 . 90.68(5) ?
    O1 Fe1 N1 . . 89.32(5) ?
    O1 Fe1 N1 5_656 . 90.68(5) ?
    O1 Fe1 N1 6 5_656 90.68(5) ?
    O1 Fe1 N1 . 5_656 90.68(5) ?
    N1 Fe1 N1 5_656 . 180.0 ?
    Fe1 O1 H1A . . 124(3) ?
    Fe1 O1 H1B . . 131(2) ?
    H1A O1 H1B . . 105(3) ?
    C1 N1 Fe1 . . 121.88(15) ?
    C1 N1 C3 . . 116.5(2) ?
    C3 N1 Fe1 . . 121.60(16) ?
    C2 N2 C4 . . 115.0(2) ?
    N1 C1 H1 . . 119.9 ?
    N1 C1 C2 . . 120.2(2) ?
    C2 C1 H1 . . 119.9 ?
    N2 C2 Cl1 . . 116.93(19) ?
    N2 C2 C1 . . 124.4(2) ?
    C1 C2 Cl1 . . 118.71(18) ?
    N1 C3 H3 . . 119.2 ?
    N1 C3 C4 . . 121.6(2) ?
    C4 C3 H3 . . 119.2 ?
    N2 C4 C3 . . 122.4(2) ?
    N2 C4 H4 . . 118.8 ?
    C3 C4 H4 . . 118.8 ?
    O2 S1 C5 . . 105.44(10) ?
    O3 S1 O2 6_565 . 112.02(6) ?
    O3 S1 O2 . . 112.02(6) ?
    O3 S1 O3 . 6_565 112.56(10) ?
    O3 S1 C5 . . 107.14(7) ?
    O3 S1 C5 6_565 . 107.14(7) ?
    C6 C5 S1 . . 120.03(17) ?
    C10 C5 S1 . . 120.37(18) ?
    C10 C5 C6 . . 119.6(2) ?
    C5 C6 H6 . . 120.1 ?
    C7 C6 C5 . . 119.7(2) ?
    C7 C6 H6 . . 120.1 ?
    C6 C7 H7 . . 119.3 ?
    C6 C7 C8 . . 121.5(2) ?
    C8 C7 H7 . . 119.3 ?
    C7 C8 C11 . . 120.5(2) ?
    C9 C8 C7 . . 118.2(2) ?
    C9 C8 C11 . . 121.4(2) ?
    C8 C9 H9 . . 119.3 ?
    C10 C9 C8 . . 121.4(2) ?
    C10 C9 H9 . . 119.3 ?
    C5 C10 H10 . . 120.2 ?
    C9 C10 C5 . . 119.6(2) ?
    C9 C10 H10 . . 120.2 ?
    C8 C11 H11A . . 109.5 ?
    C8 C11 H11B . . 109.5 ?
    C8 C11 H11C . . 109.5 ?
    H11A C11 H11B . . 109.5 ?
    H11A C11 H11C . . 109.5 ?
    H11B C11 H11C . . 109.5 ?
loop_
    _geom_torsion_atom_site_label_1
    _geom_torsion_atom_site_label_2
    _geom_torsion_atom_site_label_3
    _geom_torsion_atom_site_label_4
    _geom_torsion_site_symmetry_1
    _geom_torsion_site_symmetry_2
    _geom_torsion_site_symmetry_3
    _geom_torsion_site_symmetry_4
    _geom_torsion
    _geom_torsion_publ_flag
    Fe1 N1 C1 C2 . . . . 180.000000 ?
    Fe1 N1 C3 C4 . . . . 180.000000 ?
    N1 C1 C2 Cl1 . . . . 180.000000 ?
    N1 C1 C2 N2 . . . . 0.0000(10)
                                 ?
    N1 C3 C4 N2 . . . . 0.000000 ?
    C1 N1 C3 C4 . . . . 0.000000 ?
    C2 N2 C4 C3 . . . . 0.000000 ?
    C3 N1 C1 C2 . . . . 0.000000 ?
    C4 N2 C2 Cl1 . . . . 180.000000 ?
    C4 N2 C2 C1 . . . . 0.000000 ?
    S1 C5 C6 C7 . . . . 180.000000 ?
    S1 C5 C10 C9 . . . . 180.000000 ?
    O2 S1 C5 C6 . . . . 180.000000 ?
    O2 S1 C5 C10 . . . . 0.000000 ?
    O3 S1 C5 C6 6_565 . . . -60.51(6) ?
    O3 S1 C5 C6 . . . . 60.51(6) ?
    O3 S1 C5 C10 6_565 . . . 119.49(6) ?
    O3 S1 C5 C10 . . . . -119.49(6) ?
    C5 C6 C7 C8 . . . . 0.0000(10)
                                 ?
    C6 C5 C10 C9 . . . . 0.000000 ?
    C6 C7 C8 C9 . . . . 0.000000 ?
    C6 C7 C8 C11 . . . . 180.000000 ?
    C7 C8 C9 C10 . . . . 0.000000 ?
    C8 C9 C10 C5 . . . . 0.000000 ?
    C10 C5 C6 C7 . . . . 0.0000(10)
                                  ?
    C11 C8 C9 C10 . . . . 180.000000 ?
loop_
    _geom_hbond_atom_site_label_D
    _geom_hbond_atom_site_label_H
    _geom_hbond_atom_site_label_A
    _geom_hbond_site_symmetry_A
    _geom_hbond_distance_DH
    _geom_hbond_distance_HA
    _geom_hbond_distance_DA
    _geom_hbond_angle_DHA
    O1 H1A O2 . 0.820(18) 1.911(19) 2.7238(19) 171(4)
    O1 H1B O3 2_657 0.814(18) 1.949(18) 2.7624(19) 177(3)
_shelxl_version_number        2.014
_iucr_refine_instructions_details
;
TITL sh-262 in C2/m
CELL 0.71073 30.6905 6.7321 6.9435 90 99.811 90
ZERR 2 0.0027 0.0003 0.0006 0 0.007 0
LATT 7
SYMM -X,+Y,-Z
SFAC C H N O S Cl Fe
UNIT 44 56 8 20 4 4 2
EQIV $1 1-X,+Y,2-Z
DFIX 0.82 O1 H1a O1 H1b
L.S. 10
PLAN  5
TEMP -140
HTAB O1 O2
HTAB O1 O3_$1
MORE -1
BOND $H
CONF
fmap 2
acta
MERG 2
REM <olex2.extras>
REM <HklSrc "%.\\sh-262.hkl">
REM </olex2.extras>
WGHT    0.039500
FVAR       0.40376
FE1   7    0.500000    0.000000    0.500000    10.25000    0.01300    0.01519 =
         0.01289    0.00000    0.00075    0.00000
CL1   6    0.684949    0.000000    0.848063    10.50000    0.01622    0.04558 =
         0.02027    0.00000   -0.00165    0.00000
O1    4    0.511188    0.219012    0.718283    11.00000    0.01924    0.04811 =
         0.04805   -0.03430   -0.00627    0.00684
N1    3    0.571114    0.000000    0.487050    10.50000    0.01654    0.01569 =
         0.01594    0.00000    0.00212    0.00000
N2    3    0.661498    0.000000    0.468302    10.50000    0.01817    0.02407 =
         0.02025    0.00000    0.00512    0.00000
C1    1    0.601908    0.000000    0.649141    10.50000    0.01833    0.01944 =
         0.01388    0.00000    0.00329    0.00000
AFIX  43
H1    2    0.593207    0.000000    0.774053    10.50000   -1.20000
AFIX   0
C2    1    0.646189    0.000000    0.634974    10.50000    0.01776    0.01944 =
         0.01680    0.00000   -0.00025    0.00000
C3    1    0.585900    0.000000    0.316087    10.50000    0.02118    0.02104 =
         0.01554    0.00000    0.00317    0.00000
AFIX  43
H3    2    0.565167    0.000000    0.197686    10.50000   -1.20000
AFIX   0
C4    1    0.630606    0.000000    0.308091    10.50000    0.02158    0.02551 =
         0.01698    0.00000    0.00544    0.00000
AFIX  43
H4    2    0.639640    0.000000    0.183857    10.50000   -1.20000
AFIX   0
S1    5    0.416202    0.500000    0.914351    10.50000    0.01494    0.01888 =
         0.01418    0.00000   -0.00009    0.00000
O2    4    0.455805    0.500000    0.823118    10.50000    0.01428    0.02352 =
         0.02398    0.00000    0.00302    0.00000
O3    4    0.412746    0.320109    1.027176    11.00000    0.02237    0.02633 =
         0.02035    0.00661   -0.00248   -0.00314
C5    1    0.371185    0.500000    0.718861    10.50000    0.01627    0.01731 =
         0.01549    0.00000    0.00143    0.00000
C6    1    0.327875    0.500000    0.756679    10.50000    0.01897    0.03384 =
         0.01391    0.00000    0.00247    0.00000
AFIX  43
H6    2    0.322605    0.500000    0.887589    10.50000   -1.20000
AFIX   0
C7    1    0.293028    0.500000    0.604010    10.50000    0.01379    0.03536 =
         0.02286    0.00000    0.00397    0.00000
AFIX  43
H7    2    0.263690    0.500000    0.630819    10.50000   -1.20000
AFIX   0
C8    1    0.299704    0.500000    0.410217    10.50000    0.01827    0.02337 =
         0.01813    0.00000   -0.00182    0.00000
C9    1    0.342829    0.500000    0.374855    10.50000    0.02111    0.02677 =
         0.01528    0.00000    0.00276    0.00000
AFIX  43
H9    2    0.347983    0.500000    0.243773    10.50000   -1.20000
AFIX   0
C10   1    0.378488    0.500000    0.526347    10.50000    0.01761    0.02225 =
         0.01713    0.00000    0.00463    0.00000
AFIX  43
H10   2    0.407802    0.500000    0.499252    10.50000   -1.20000
AFIX   0
C11   1    0.260897    0.500000    0.245165    10.50000    0.02172    0.03908 =
         0.02163    0.00000   -0.00301    0.00000
AFIX 137
H11A  2    0.235104    0.442428    0.290427    10.50000   -1.50000
H11B  2    0.268116    0.420891    0.136371    10.50000   -1.50000
H11C  2    0.254211    0.636681    0.201262    10.50000   -1.50000
AFIX   0
H1A   2    0.492517    0.299204    0.739884    11.00000   10.08000
H1B   2    0.533786    0.251462    0.790802    11.00000   10.08000
HKLF 4
REM  sh-262 in C2/m
REM R1 =  0.0279 for    1380 Fo > 4sig(Fo)  and  0.0376 for all    1630 data
REM    126 parameters refined using      2 restraints
END
WGHT      0.0395      0.0000
REM Highest difference peak  0.379,  deepest hole -0.355,  1-sigma level  0.058
Q1    1   0.3910  0.5000  0.8124  10.50000  0.05    0.38
Q2    1   0.4309  0.5000  0.8232  10.50000  0.05    0.31
Q3    1   0.3499  0.5000  0.7282  10.50000  0.05    0.30
Q4    1   0.2994  0.5000  0.5101  10.50000  0.05    0.30
Q5    1   0.3736  0.5000  0.6146  10.50000  0.05    0.29
REM The information below was added by Olex2.
REM
REM R1 = 0.0279 for 1380 Fo > 4sig(Fo) and 0.0376 for all 9102 data
REM n/a parameters refined using n/a restraints
REM Highest difference peak 0.38, deepest hole -0.36
REM Mean Shift 0, Max Shift 0.001.
REM +++ Tabular Listing of Refinement Information +++
REM R1_all = 0.0376
REM R1_gt = 0.0279
REM wR_ref = 0.0674
REM GOOF = 1.002
REM Shift_max = 0.001
REM Shift_mean = 0
REM Reflections_all = 9102
REM Reflections_gt = 1380
REM Parameters = n/a
REM Hole = -0.36
REM Peak = 0.38
REM Flack = n/a
;
