# Supplementary material for: Crystal structure of high-spin tetra­aqua­bis­(2-chloro­pyrazine-κN 4)iron(II) bis­(4-methyl­benzene­sulfonate)
Source: Acta Crystallogr E Crystallogr Commun. 2015 Jun 13;71(Pt 7):776–8. doi: 10.1107/S2056989015010713 (PMC4518969; doi:10.1107/S2056989015010713)
Supplement: Supplementary file 2 [file e-71-00776-Isup2.hkl]

data_I


_publ_section_acknowledgements
;
SIS and IAG aknowledge DAAD for Leonhard Euler fellowship and a kind
hospitality of Prof. Franc Meyer group. Authors also appreciate some useful
comments on the manuscript from Prof. Igor O. Fritsky.
;
#Added by publCIF


_publ_requested_journal 'Acta Crystallographica Section E'
_publ_section_abstract
;
The title compound [Fe^II^(2-chloropyrazine)~2~(H~2~O)~4~](OTs)~2~, where
OTs^--^ = tosylate anion, crystalizes in the C2/m space group with Z = 2. The
Fe^II^ cation is located on a special position 2/m and is hexacoordinated by
four water and two 2-chloropyrazine molecules in a <i>trans</i> arrangement
forming a distorted octahedron FeN~2~O~4~. A three-dimensional supramolecular
structure is supported by intermolecular O---H...O hydrogen bonds and \p-\p
interactions. Methyl H-atoms of the tosylate anion are disordered between two
positions with a 0.5:0.5 ocupancy ratio.
;
#Added by publCIF


_publ_section_title_footnote
.
#Added by publCIF


loop_
_geom_extra_tableA_col_1
_geom_extra_tableA_col_2

 'centroid (2-chloropyrazine)---centroid (tosylate anion)' '3.7098 (1)'

;centroid (2-chloropyrazine)---centroid (tosylate anion)---centroid
(2-chloropyrazine)
;
'130.283 (1)'

_geom_extra_table_head_A
;
Geometric parameters of \p --\p stacking (\%A, \%) for (sh-262)
;

# Loop of author details

loop_
_publ_author_name
_publ_author_address
_publ_author_footnote
_publ_author_email
'Golub, Bohdan O.'
;
Department of Chemistry, Taras Shevchenko National University of Kyiv,
Volodymyrska st. 64/13, Kyiv 01601,
Ukraine
;
.
;
bohdan.golub.knu@gmail.com
;
'Shylin, Sergii I.'
;
Department of Chemistry, Taras Shevchenko National University of Kyiv,
Volodymyrska st. 64/13, Kyiv 01601,
Ukraine
;
.
;
shylin@univ.kiev.ua
;
'Dechert, Sebastian'
;
Institute of Inorganic Chemistry, Georg-August-University G\"ottingen,
Tammannstrasse 4, G\"ottingen D-37077,
Germany
;
.
;
sebastian.dechert@chemie.uni-goettingen.de
;
'Malysheva, Maria L.'
;
Department of Chemistry, Taras Shevchenko National University of Kyiv,
Volodymyrska st. 64/13, Kyiv 01601,
Ukraine
;
.
;
maria_malysheva@univ.kiev.ua
;
'Gural`skiy, Il`ya A.'
;
Department of Chemistry, Taras Shevchenko National University of Kyiv,
Volodymyrska st. 64/13, Kyiv 01601,
Ukraine
;
.
;
illia.guralskyi@univ.kiev.ua
;


_publ_section_figure_captions
;


Molecular structure of the title compound, with displacement ellipsoids drawn
at the 50% probability level. Symmetry codes: i: 1 - <i>x</i>, -<i>y</i>, 1 -
<i>z</i>; ii: 1 - <i>x</i>, <i>y</i>, 1 - <i>z</i> ; iii: <i>x</i>, -<i>y</i>,
<i>z</i>; iv: <i>x</i>, 1 - <i>y</i>, <i>z</i>; v: 1 - <i>x</i>, -1 +
<i>y</i>, 1 - <i>z</i>.

Crystal structure of the title compound, showing hydrogen bonds as dashed cyan
lines and \p-\p contacts as green lines. Colour key: orange Fe, yellow S, blue
N, grey C, green Cl, red O and white H.
;


#Added by publCIF


_publ_section_synopsis
;
In the octahedral complex of iron(II) with 2-chloropyrazines as ligands weak
O---H...O and \p-\p interactions play important roles in the molecular
self-assembly, resulting in the formation of three-dimensional molecular
structure.
;

#Added by publCIF


_publ_section_keywords
;
crystal structure; iron(II) complex; 2-chloropyrazine; hydrogen bonding; \p-\p
contacts
;
#Added by publCIF


_publ_section_title
;
Crystal structure of high-spin tetraaquabis(2-chloropyrazine-\k<i>N</i>)iron(II)
tosylate
;
#Added by publCIF


_audit_update_record
;
2015-03-30 # Formatted by publCIF

;
_publcif_datablock.id '{67e69a6d-8c1d-4081-97d9-5af64d768e22}'

# publcif _publ_body_element loop start
loop_
_publ_body_element
_publ_body_title
_publ_body_contents

 section 
;
Chemical context
; 
;
Transition metal complexes containing pyrazine or substituted pyrazines as
ligands are of current interest due to their supramolecular arrangements and
probability to be spin crossover compounds. Spin crossover, sometimes referred
as a spin transition or a spin equilibrium behaviour, is a phenomenon that
occurs in some metal complexes wherein the spin state of a compound changes
<i>via</i> influence of external stimuli such as temperature, pressure, light
irradiation, magnetic field or guest effect (G\"utlich & Goodwin, 2004). Due
to such appearances as thermochromic effect, magnetic susceptibility changes,
the change of material volume, etc. that accompany the molecular switching
between high-spin and low-spin states, they can be applied in the developement
of micro-thermometers and photonic devices (Gural'skiy <i>et al.</i>, 2012).

Aromatic ligands bearing two or more N atoms are known for their ability to
form different coordination polymers and molecular complexes. Thus, a number
of mononuclear high-spin Fe(II) complexes with substituted pyrazines have been
recently reported (Shylin <i>et al.</i>, 2015). These heterocyclic ligands are
also known for their abillity to create 3D metal-organic frameworks, so called
Hofmann clathrates of general formula {Fe(L)~x~[M~y~(CN)~z~]}~\\infty~ where M
= Ni, Pd, Pt, etc. There are also known series of thiocyanato coordination
polymers [M(NCS)~2~L~2~]~\\infty~ (with M = Mn, Fe, Co, Ni, and L = pyrazine)
in which the small-sized thiocyanato anions are terminally N-bonded and
therefore not involved into any magnetic exchange interactions (Wriedt <i>et
al.</i>, 2011). Although 2-chloropyrazine could possess a N,N'-manner of
coordination, it is frequently found to act as a monodentate ligand due to the
bulky chlorine atom being directly neighbored to one of the coordinated
nitrogen atoms (W\"ohlert <i>et al.</i>, 2013). In this paper, we report on
the crystal structure of a descrite iron (II) complex whith 2-chloropyrazine
and a tosylate as an anion.
;
 section 
;
Structural commentary
; 
;
The compound consists of a complex cation
[Fe(2-chloropyrazine)~2~(H~2~O)~4~]^2+^ and two tosylate anions. The Fe^II^
ion is sixfold coordinated by two N atoms of 2-chloropyrazines occupying axial
positions and four O atoms of four H~2~O molecules forming the equatorial
plane (Fig. 1). The distances between Fe^II^ ion and O atoms [2,1004 (14) \%A]
of the H~2~O molecules are shorter than those between Fe^II^ and N [2,200 (2)
\%A] atoms of 2-chloropyrazine ligands (Table 1), hence FeO~4~N~2~ octahedron
is slightly distorted. The metal to ligand distances clearly signalize
high-spin nature of the complex described in here (Shylin <i>et al.</i>,
2015). Similar structure features have been reported for the related compound
(Shylin <i>et al.</i>, 2013). The angles between coordinated O atoms
[O1^i^---Fe1---O1^iii^ = 90,83 (11)\%], and coordinated N and O atoms
[O1^ii^---Fe1---N1 = 90,68 (5)\%] are distorted that can be explained by
Jahn-Teller effect as well.
;
 section 
;
Supramolecular features
; 
;
In the title compound, the crystal packing is stabilized by O1---H1A...O2 and
O1---H1B...O3^i^ hydrogen bonds (Table 2) between the complex cations and the
counter-anions (Fig. 2). Only two O atoms of tosylate are involved in hydrogen
bonding. \p --\p stacking interactions [centroid--centroid distance = 3.7098
(1) \%A] [centoid-centroid-centroid angle = 130.283 (1)\%] (Table 3) between
the pyrazine and toluenesulphonate rings contribute to the stabilization of a
three-dimensional network (Fig. 2) (Fritsky <i>et al.</i>, 2004).
;
 section 
;
Synthesis and crystallization
; 
;
Crystals of the title compound were obtained by adding 2-chloropyrazine (0.046
g, 0.4 mmol) to Fe(OTs)~2~\\cdot6H~2~O (0.096 g, 0.2 mmol) (OTs =
p-toluenesulphonate) and ascorbic acid (0,001 g) in water (5 ml). In seven
days this yielded colorless blocks that were collected, washed with water and
dried in air. Yield is 0,090 g (64%).
;
 section 
;
Refinement
;
;
Crystal data, data collection and structure refinement details are summarized
in Table 1. All non-water H atoms were positioned geometrically and allowed to
ride on their parent atoms, with d(C---H) = 0.95 \%A for aromatic and 0.98 \%A
for CH~3~ hydrogen atoms. Methyl H atoms were solved as disordered over two
sets of cites and have a refined occupancy ratio of 0.5:0.5. The H atoms of
the water molecules were located from the difference Fourier map and refined
isotropically. The O--H bonds distances were constrained to 0.82 \%A. The
U~iso~ values were constrained to be 1.5U~eq~ of the carrier atom for methyl H
atoms and 1.2U~eq~ for the remaining H atoms.
;


# publcif _publ_body_element loop end
_audit_creation_date              2014-12-29
_audit_creation_method
;
Olex2 1.2
(compiled 2014.12.26 svn.r3119 for OlexSys, GUI svn.r4973)
;
_shelxl_version_number            2014-3
_publ_contact_author_address      


;
Department of Chemistry, Taras Shevchenko National University of Kyiv,
Volodymyrska 64, Kyiv 01601,
Ukraine
;

_publ_contact_author_email        'bohdan.golub.knu@gmail.com'
_publ_contact_author_name         'Bohdan O. Golub'
_publ_contact_author_phone        ?
_publ_section_references
;
Dolomanov, O. V., Bourhis, L. J., Gildea, R. J., Howard, J. A. K. & Puschmann,
H. (2009). <i>J. Appl. Cryst.</i> <b>42</b>, 339--341.

Fritsky, I. O., Swiatek-Kozlowska, J., Dobosz, A., Sliva, T. Y. & Dudarenko, N.
M. (2004). <i>Inorg. Chim. Acta</i>, <b>357</b>, 3746--3752.

Gural'skiy, I. A., Quintero, C. M., Abdul-Kader, K., Lopes, M., Bartual-Murgui,
C., Salmon, L., Zhao, P., Molnar, G., Astruc, D. & Bousseksou, A. (2012).
<i>J. Nanophoton.</i> <b>6</b>, 063517.

G\"utlich, P. & Goodwin, H. (2004). <i>Spin Crossover in Transition Metal
Compounds I</i>, pp. 1--6. Berlin, Heidelberg: Springer-Verlag.

Sheldrick, G. M. (2008). <i>Acta Cryst.</i> A<b>64</b>, 112--122.

Sheldrick, G. M. (2015). <i>Acta Cryst.</i> C<b>71</b>, 3--8.

Shylin, S. I., Gural'skiy, I. A., Bykov, D., Demeshko, S., Dechert, S., Meyer,
F., Hauka, M. & Fritsky, I. O. (2015). <i>Polyhedron</i>, <b>87</b>, 147--155.

Shylin, S. I., Gural'skiy, I. A., Haukka, M. & Golenya, I. A. (2013). <i>Acta
Cryst.</i> E<b>69</b>, m280.

Stoe & Cie (2002). <i>X-RED</i> and <i>X-AREA</i>. Stoe & Cie, Darmstadt,
Germany.

Westrip, S. P. (2010). <i>J. Appl. Cryst.</i> <b>43</b>, 920--925.

W\"ohlert, S. & N\"ather, C. (2013). <i>Inorg. Chim. Acta</i>, <b>406</b>,
196--204.

Wriedt, M. & N\"ather, C. (2011). <i>Z. Anorg. Allg. Chem.</i> <b>637</b>,
666--671.
;
_chemical_name_common             ?
_chemical_name_systematic
?
_chemical_formula_moiety          'C8 H14 Cl2 Fe N4 O4, 2(C7 H7 O3 S)'
_chemical_formula_sum             'C22 H28 Cl2 Fe N4 O10 S2'
_chemical_formula_weight          699.35
_chemical_melting_point           ?
loop_
  _atom_type_symbol
  _atom_type_description
  _atom_type_scat_dispersion_real
  _atom_type_scat_dispersion_imag
  _atom_type_scat_source
 'C' 'C' 0.0033 0.0016 'International Tables Vol C Tables 4.2.6.8 and 6.1.1.4'
 'H' 'H' 0.0000 0.0000 'International Tables Vol C Tables 4.2.6.8 and 6.1.1.4'
 'N' 'N' 0.0061 0.0033 'International Tables Vol C Tables 4.2.6.8 and 6.1.1.4'
 'O' 'O' 0.0106 0.0060 'International Tables Vol C Tables 4.2.6.8 and 6.1.1.4'
 'S' 'S' 0.1246 0.1234 'International Tables Vol C Tables 4.2.6.8 and 6.1.1.4'
 'Cl' 'Cl' 0.1484 0.1585 'International Tables Vol C Tables 4.2.6.8 and 6.1.1.4'
 'Fe' 'Fe' 0.3463 0.8444 'International Tables Vol C Tables 4.2.6.8 and 6.1.1.4'

_shelx_space_group_comment
;
The symmetry employed for this shelxl refinement is uniquely defined
by the following loop, which should always be used as a source of
symmetry information in preference to the above space-group names.
They are only intended as comments.
;
_space_group_crystal_system       monoclinic
_space_group_IT_number            12
_space_group_name_H-M_alt         'C 1 2/m 1'
_space_group_name_Hall            '-C 2y'
loop_
  _space_group_symop_operation_xyz
 'x, y, z'
 '-x, y, -z'
 'x+1/2, y+1/2, z'
 '-x+1/2, y+1/2, -z'
 '-x, -y, -z'
 'x, -y, z'
 '-x+1/2, -y+1/2, -z'
 'x+1/2, -y+1/2, z'

_cell_length_a                    30.691(3)
_cell_length_b                    6.7321(3)
_cell_length_c                    6.9435(6)
_cell_angle_alpha                 90
_cell_angle_beta                  99.811(7)
_cell_angle_gamma                 90
_cell_volume                      1413.63(19)
_cell_formula_units_Z             2
_cell_measurement_reflns_used     ?
_cell_measurement_temperature     133(2)
_cell_measurement_theta_max       ?
_cell_measurement_theta_min       ?
_shelx_estimated_absorpt_T_max    ?
_shelx_estimated_absorpt_T_min    ?
_exptl_absorpt_coefficient_mu     0.931
_exptl_absorpt_correction_T_max   0.9254
_exptl_absorpt_correction_T_min   0.6971
_exptl_absorpt_correction_type    numerical
_exptl_absorpt_process_details    'X-RED (Stoe & Cie, 2002)'
_exptl_crystal_colour             colourless
_exptl_crystal_colour_primary     colourless
_exptl_crystal_density_diffrn     1.643
_exptl_crystal_density_meas       ?
_exptl_crystal_density_method     ?
_exptl_crystal_description        block
_exptl_crystal_F_000              720
_exptl_crystal_size_max           0.26
_exptl_crystal_size_mid           0.14
_exptl_crystal_size_min           0.06
_exptl_special_details
?
_exptl_transmission_factor_max    ?
_exptl_transmission_factor_min    ?
_diffrn_reflns_av_R_equivalents   0.0656
_diffrn_reflns_av_unetI/netI      0.0395
_diffrn_reflns_Laue_measured_fraction_full 0.999
_diffrn_reflns_Laue_measured_fraction_max 0.998
_diffrn_reflns_limit_h_max        38
_diffrn_reflns_limit_h_min        -38
_diffrn_reflns_limit_k_max        6
_diffrn_reflns_limit_k_min        -8
_diffrn_reflns_limit_l_max        8
_diffrn_reflns_limit_l_min        -8
_diffrn_reflns_number             9102
_diffrn_reflns_point_group_measured_fraction_full 0.999
_diffrn_reflns_point_group_measured_fraction_max 0.998
_diffrn_reflns_theta_full         25.242
_diffrn_reflns_theta_max          26.732
_diffrn_reflns_theta_min          1.347
_diffrn_ambient_temperature       133.15
_diffrn_detector_area_resol_mean  ?
_diffrn_measured_fraction_theta_full 0.999
_diffrn_measured_fraction_theta_max 0.998
_diffrn_measurement_device_type   'Stoe IPDS II'
_diffrn_measurement_method        '\f scans and \w scans with \k offset'
_diffrn_radiation_type            MoK\a
_diffrn_radiation_wavelength      0.71073
_diffrn_source                    ?
_reflns_Friedel_coverage          0.000
_reflns_Friedel_fraction_full     .
_reflns_Friedel_fraction_max      .
_reflns_number_gt                 1380
_reflns_number_total              1630
_reflns_special_details
;
 Reflections were merged by SHELXL according to the crystal
 class for the calculation of statistics and refinement.
 
 _reflns_Friedel_fraction is defined as the number of unique
 Friedel pairs measured divided by the number that would be
 possible theoretically, ignoring centric projections and
 systematic absences.
;
_reflns_threshold_expression      'I > 2\s(I)'
_computing_cell_refinement        'X-AREA (Stoe & Cie, 2002)'
_computing_data_collection        'X-AREA (Stoe & Cie, 2002)'
_computing_data_reduction         'X-RED (Stoe & Cie, 2002)'
_computing_molecular_graphics     'OLEX2 (Dolomanov et al., 2009)'
_computing_publication_material   'publCIF (Westrip, 2010)'
_computing_structure_refinement   'SHELXL2014 (Sheldrick, 2015)'
_computing_structure_solution     'SHELXS97 (Sheldrick, 2008)'
_refine_diff_density_max          0.379
_refine_diff_density_min          -0.355
_refine_diff_density_rms          0.058
_refine_ls_extinction_coef        .
_refine_ls_extinction_method      none
_refine_ls_goodness_of_fit_ref    1.002
_refine_ls_hydrogen_treatment     mixed
_refine_ls_matrix_type            full
_refine_ls_number_parameters      126
_refine_ls_number_reflns          1630
_refine_ls_number_restraints      2
_refine_ls_R_factor_all           0.0376
_refine_ls_R_factor_gt            0.0279
_refine_ls_restrained_S_all       1.001
_refine_ls_shift/su_max           0.001
_refine_ls_shift/su_mean          0.000
_refine_ls_structure_factor_coef  Fsqd
_refine_ls_weighting_details
'w=1/[\s^2^(Fo^2^)+(0.0395P)^2^] where P=(Fo^2^+2Fc^2^)/3'
_refine_ls_weighting_scheme       calc
_refine_ls_wR_factor_gt           0.0648
_refine_ls_wR_factor_ref          0.0674
_refine_special_details
?
_olex2_refinement_description
;
1. Fixed Uiso
 At 1.2 times of:
  All C(H) groups
 At 1.5 times of:
  All C(H,H,H) groups
2. Restrained distances
 O1-H1A = O1-H1B
 0.82 with sigma of 0.02
3. Others
 Fixed Sof: H11A(0.5) H11B(0.5) H11C(0.5)
 Fixed Uiso: H1A(0.08) H1B(0.08)
4.a Aromatic/amide H refined with riding coordinates:
 C1(H1), C3(H3), C4(H4), C6(H6), C7(H7), C9(H9), C10(H10)
4.b Idealised Me refined as rotating group:
 C11(H11A,H11B,H11C)
;
_atom_sites_solution_hydrogens    mixed
_atom_sites_solution_primary      direct
_atom_sites_solution_secondary    ?
loop_
  _atom_site_label
  _atom_site_type_symbol
  _atom_site_fract_x
  _atom_site_fract_y
  _atom_site_fract_z
  _atom_site_U_iso_or_equiv
  _atom_site_adp_type
  _atom_site_occupancy
  _atom_site_site_symmetry_order
  _atom_site_calc_flag
  _atom_site_refinement_flags_posn
  _atom_site_refinement_flags_adp
  _atom_site_refinement_flags_occupancy
  _atom_site_disorder_assembly
  _atom_site_disorder_group
 Fe1 Fe 0.5000 0.0000 0.5000 0.01386(13) Uani 1 4 d S T P . .
 Cl1 Cl 0.68495(2) 0.0000 0.84806(9) 0.02791(16) Uani 1 2 d S T P . .
 O1 O 0.51119(5) 0.2190(3) 0.7183(2) 0.0399(4) Uani 1 1 d D . . . .
 N1 N 0.57111(7) 0.0000 0.4870(3) 0.0161(4) Uani 1 2 d S T P . .
 N2 N 0.66150(7) 0.0000 0.4683(3) 0.0206(4) Uani 1 2 d S T P . .
 C1 C 0.60191(8) 0.0000 0.6491(3) 0.0171(5) Uani 1 2 d S T P . .
 H1 H 0.5932 0.0000 0.7741 0.021 Uiso 1 2 calc RS T P . .
 C2 C 0.64619(8) 0.0000 0.6350(3) 0.0184(5) Uani 1 2 d S T P . .
 C3 C 0.58590(8) 0.0000 0.3161(3) 0.0192(5) Uani 1 2 d S T P . .
 H3 H 0.5652 0.0000 0.1977 0.023 Uiso 1 2 calc RS T P . .
 C4 C 0.63061(8) 0.0000 0.3081(3) 0.0211(5) Uani 1 2 d S T P . .
 H4 H 0.6396 0.0000 0.1839 0.025 Uiso 1 2 calc RS T P . .
 S1 S 0.41620(2) 0.5000 0.91435(8) 0.01630(14) Uani 1 2 d S T P . .
 O2 O 0.45581(6) 0.5000 0.8231(2) 0.0206(4) Uani 1 2 d S T P . .
 O3 O 0.41275(4) 0.32011(19) 1.02718(16) 0.0237(3) Uani 1 1 d . . . . .
 C5 C 0.37118(8) 0.5000 0.7189(3) 0.0165(5) Uani 1 2 d S T P . .
 C6 C 0.32788(8) 0.5000 0.7567(3) 0.0223(5) Uani 1 2 d S T P . .
 H6 H 0.3226 0.5000 0.8876 0.027 Uiso 1 2 calc RS T P . .
 C7 C 0.29303(8) 0.5000 0.6040(4) 0.0239(5) Uani 1 2 d S T P . .
 H7 H 0.2637 0.5000 0.6308 0.029 Uiso 1 2 calc RS T P . .
 C8 C 0.29970(8) 0.5000 0.4102(3) 0.0205(5) Uani 1 2 d S T P . .
 C9 C 0.34283(8) 0.5000 0.3749(3) 0.0211(5) Uani 1 2 d S T P . .
 H9 H 0.3480 0.5000 0.2438 0.025 Uiso 1 2 calc RS T P . .
 C10 C 0.37849(8) 0.5000 0.5263(3) 0.0188(5) Uani 1 2 d S T P . .
 H10 H 0.4078 0.5000 0.4993 0.023 Uiso 1 2 calc RS T P . .
 C11 C 0.26090(9) 0.5000 0.2452(4) 0.0283(6) Uani 1 2 d S T P . .
 H11A H 0.2351 0.4424 0.2904 0.042 Uiso 0.5 1 calc GR . . . .
 H11B H 0.2681 0.4209 0.1364 0.042 Uiso 0.5 1 calc GR . . . .
 H11C H 0.2542 0.6367 0.2013 0.042 Uiso 0.5 1 calc GR . . . .
 H1A H 0.4925(10) 0.299(5) 0.740(5) 0.080 Uiso 1 1 d D . . . .
 H1B H 0.5338(8) 0.251(5) 0.791(4) 0.080 Uiso 1 1 d D . . . .

loop_
  _atom_site_aniso_label
  _atom_site_aniso_U_11
  _atom_site_aniso_U_22
  _atom_site_aniso_U_33
  _atom_site_aniso_U_23
  _atom_site_aniso_U_13
  _atom_site_aniso_U_12
 Fe1 0.0130(2) 0.0152(2) 0.0129(2) 0.000 0.00075(16) 0.000
 Cl1 0.0162(3) 0.0456(4) 0.0203(3) 0.000 -0.0017(2) 0.000
 O1 0.0192(7) 0.0481(10) 0.0481(9) -0.0343(7) -0.0063(6) 0.0068(7)
 N1 0.0165(10) 0.0157(10) 0.0159(9) 0.000 0.0021(7) 0.000
 N2 0.0182(10) 0.0241(11) 0.0202(9) 0.000 0.0051(8) 0.000
 C1 0.0183(12) 0.0194(12) 0.0139(10) 0.000 0.0033(9) 0.000
 C2 0.0178(12) 0.0194(12) 0.0168(10) 0.000 -0.0002(9) 0.000
 C3 0.0212(13) 0.0210(12) 0.0155(10) 0.000 0.0032(9) 0.000
 C4 0.0216(13) 0.0255(13) 0.0170(11) 0.000 0.0054(9) 0.000
 S1 0.0149(3) 0.0189(3) 0.0142(3) 0.000 -0.0001(2) 0.000
 O2 0.0143(8) 0.0235(9) 0.0240(8) 0.000 0.0030(7) 0.000
 O3 0.0224(7) 0.0263(7) 0.0203(6) 0.0066(5) -0.0025(5) -0.0031(5)
 C5 0.0163(12) 0.0173(11) 0.0155(10) 0.000 0.0014(9) 0.000
 C6 0.0190(13) 0.0338(15) 0.0139(10) 0.000 0.0025(9) 0.000
 C7 0.0138(12) 0.0354(15) 0.0229(12) 0.000 0.0040(9) 0.000
 C8 0.0183(12) 0.0234(13) 0.0181(11) 0.000 -0.0018(9) 0.000
 C9 0.0211(13) 0.0268(13) 0.0153(11) 0.000 0.0028(9) 0.000
 C10 0.0176(12) 0.0223(12) 0.0171(10) 0.000 0.0046(9) 0.000
 C11 0.0217(13) 0.0391(16) 0.0216(12) 0.000 -0.0030(10) 0.000

_geom_special_details
;
 All esds (except the esd in the dihedral angle between two l.s. planes)
 are estimated using the full covariance matrix.  The cell esds are taken
 into account individually in the estimation of esds in distances, angles
 and torsion angles; correlations between esds in cell parameters are only
 used when they are defined by crystal symmetry.  An approximate (isotropic)
 treatment of cell esds is used for estimating esds involving l.s. planes.
;
loop_
  _geom_bond_atom_site_label_1
  _geom_bond_atom_site_label_2
  _geom_bond_distance
  _geom_bond_site_symmetry_2
  _geom_bond_publ_flag
 Fe1 O1 2.1004(14) 5_656 ?
 Fe1 O1 2.1004(14) 2_656 ?
 Fe1 O1 2.1004(14) 6 ?
 Fe1 O1 2.1004(14) . ?
 Fe1 N1 2.200(2) 5_656 ?
 Fe1 N1 2.200(2) . ?
 Cl1 C2 1.733(2) . ?
 O1 H1A 0.820(18) . ?
 O1 H1B 0.814(18) . ?
 N1 C1 1.341(3) . ?
 N1 C3 1.341(3) . ?
 N2 C2 1.321(3) . ?
 N2 C4 1.333(3) . ?
 C1 H1 0.9500 . ?
 C1 C2 1.379(3) . ?
 C3 H3 0.9500 . ?
 C3 C4 1.383(4) . ?
 C4 H4 0.9500 . ?
 S1 O2 1.4632(17) . ?
 S1 O3 1.4560(12) 6_565 ?
 S1 O3 1.4560(12) . ?
 S1 C5 1.764(2) . ?
 C5 C6 1.398(3) . ?
 C5 C10 1.393(3) . ?
 C6 H6 0.9500 . ?
 C6 C7 1.372(3) . ?
 C7 H7 0.9500 . ?
 C7 C8 1.395(3) . ?
 C8 C9 1.387(3) . ?
 C8 C11 1.506(3) . ?
 C9 H9 0.9500 . ?
 C9 C10 1.383(3) . ?
 C10 H10 0.9500 . ?
 C11 H11A 0.9800 . ?
 C11 H11B 0.9800 . ?
 C11 H11C 0.9800 . ?

loop_
  _geom_angle_atom_site_label_1
  _geom_angle_atom_site_label_2
  _geom_angle_atom_site_label_3
  _geom_angle
  _geom_angle_site_symmetry_1
  _geom_angle_site_symmetry_3
  _geom_angle_publ_flag
 O1 Fe1 O1 90.83(11) 5_656 6 ?
 O1 Fe1 O1 180.0 5_656 . ?
 O1 Fe1 O1 89.17(11) 6 . ?
 O1 Fe1 O1 180.0 6 2_656 ?
 O1 Fe1 O1 89.17(11) 5_656 2_656 ?
 O1 Fe1 O1 90.83(11) 2_656 . ?
 O1 Fe1 N1 89.32(5) 6 . ?
 O1 Fe1 N1 89.32(5) 2_656 5_656 ?
 O1 Fe1 N1 89.32(5) 5_656 5_656 ?
 O1 Fe1 N1 90.68(5) 2_656 . ?
 O1 Fe1 N1 89.32(5) . . ?
 O1 Fe1 N1 90.68(5) 5_656 . ?
 O1 Fe1 N1 90.68(5) 6 5_656 ?
 O1 Fe1 N1 90.68(5) . 5_656 ?
 N1 Fe1 N1 180.0 5_656 . ?
 Fe1 O1 H1A 124(3) . . ?
 Fe1 O1 H1B 131(2) . . ?
 H1A O1 H1B 105(3) . . ?
 C1 N1 Fe1 121.88(15) . . ?
 C1 N1 C3 116.5(2) . . ?
 C3 N1 Fe1 121.60(16) . . ?
 C2 N2 C4 115.0(2) . . ?
 N1 C1 H1 119.9 . . ?
 N1 C1 C2 120.2(2) . . ?
 C2 C1 H1 119.9 . . ?
 N2 C2 Cl1 116.93(19) . . ?
 N2 C2 C1 124.4(2) . . ?
 C1 C2 Cl1 118.71(18) . . ?
 N1 C3 H3 119.2 . . ?
 N1 C3 C4 121.6(2) . . ?
 C4 C3 H3 119.2 . . ?
 N2 C4 C3 122.4(2) . . ?
 N2 C4 H4 118.8 . . ?
 C3 C4 H4 118.8 . . ?
 O2 S1 C5 105.44(10) . . ?
 O3 S1 O2 112.02(6) 6_565 . ?
 O3 S1 O2 112.02(6) . . ?
 O3 S1 O3 112.56(10) . 6_565 ?
 O3 S1 C5 107.14(7) . . ?
 O3 S1 C5 107.14(7) 6_565 . ?
 C6 C5 S1 120.03(17) . . ?
 C10 C5 S1 120.37(18) . . ?
 C10 C5 C6 119.6(2) . . ?
 C5 C6 H6 120.1 . . ?
 C7 C6 C5 119.7(2) . . ?
 C7 C6 H6 120.1 . . ?
 C6 C7 H7 119.3 . . ?
 C6 C7 C8 121.5(2) . . ?
 C8 C7 H7 119.3 . . ?
 C7 C8 C11 120.5(2) . . ?
 C9 C8 C7 118.2(2) . . ?
 C9 C8 C11 121.4(2) . . ?
 C8 C9 H9 119.3 . . ?
 C10 C9 C8 121.4(2) . . ?
 C10 C9 H9 119.3 . . ?
 C5 C10 H10 120.2 . . ?
 C9 C10 C5 119.6(2) . . ?
 C9 C10 H10 120.2 . . ?
 C8 C11 H11A 109.5 . . ?
 C8 C11 H11B 109.5 . . ?
 C8 C11 H11C 109.5 . . ?
 H11A C11 H11B 109.5 . . ?
 H11A C11 H11C 109.5 . . ?
 H11B C11 H11C 109.5 . . ?

loop_
  _geom_hbond_atom_site_label_D
  _geom_hbond_atom_site_label_H
  _geom_hbond_atom_site_label_A
  _geom_hbond_distance_DH
  _geom_hbond_distance_HA
  _geom_hbond_distance_DA
  _geom_hbond_angle_DHA
  _geom_hbond_site_symmetry_A
 O1 H1A O2 0.820(18) 1.911(19) 2.7238(19) 171(4) .
 O1 H1B O3 0.814(18) 1.949(18) 2.7624(19) 177(3) 2_657

loop_
  _geom_torsion_atom_site_label_1
  _geom_torsion_atom_site_label_2
  _geom_torsion_atom_site_label_3
  _geom_torsion_atom_site_label_4
  _geom_torsion
  _geom_torsion_site_symmetry_1
  _geom_torsion_site_symmetry_2
  _geom_torsion_site_symmetry_3
  _geom_torsion_site_symmetry_4
  _geom_torsion_publ_flag
 Fe1 N1 C1 C2 180.000(0) . . . . ?
 Fe1 N1 C3 C4 180.000(0) . . . . ?
 N1 C1 C2 Cl1 180.000(0) . . . . ?
 N1 C1 C2 N2 0.000(1) . . . . ?
 N1 C3 C4 N2 0.000(0) . . . . ?
 C1 N1 C3 C4 0.000(0) . . . . ?
 C2 N2 C4 C3 0.000(0) . . . . ?
 C3 N1 C1 C2 0.000(0) . . . . ?
 C4 N2 C2 Cl1 180.000(0) . . . . ?
 C4 N2 C2 C1 0.000(0) . . . . ?
 S1 C5 C6 C7 180.000(0) . . . . ?
 S1 C5 C10 C9 180.000(0) . . . . ?
 O2 S1 C5 C6 180.000(0) . . . . ?
 O2 S1 C5 C10 0.000(0) . . . . ?
 O3 S1 C5 C6 -60.51(6) 6_565 . . . ?
 O3 S1 C5 C6 60.51(6) . . . . ?
 O3 S1 C5 C10 119.49(6) 6_565 . . . ?
 O3 S1 C5 C10 -119.49(6) . . . . ?
 C5 C6 C7 C8 0.000(1) . . . . ?
 C6 C5 C10 C9 0.000(0) . . . . ?
 C6 C7 C8 C9 0.000(0) . . . . ?
 C6 C7 C8 C11 180.000(0) . . . . ?
 C7 C8 C9 C10 0.000(0) . . . . ?
 C8 C9 C10 C5 0.000(0) . . . . ?
 C10 C5 C6 C7 0.000(1) . . . . ?
 C11 C8 C9 C10 180.000(0) . . . . ?

_iucr_refine_instructions_details
;
TITL sh-262 in C2/m
CELL 0.71073 30.6905 6.7321 6.9435 90 99.811 90
ZERR 2 0.0027 0.0003 0.0006 0 0.007 0
LATT 7
SYMM -X,+Y,-Z
SFAC C H N O S Cl Fe
UNIT 44 56 8 20 4 4 2
EQIV $1 1-X,+Y,2-Z
DFIX 0.82 O1 H1a O1 H1b
 
L.S. 10
PLAN  5
TEMP -140
HTAB O1 O2
HTAB O1 O3_$1
MORE -1
BOND $H
CONF
fmap 2
acta
MERG 2
REM <olex2.extras>
REM <HklSrc "%.\\sh-262.hkl">
REM </olex2.extras>
 
WGHT    0.039500
FVAR       0.40376
FE1   7    0.500000    0.000000    0.500000    10.25000    0.01300    0.01519 =
         0.01289    0.00000    0.00075    0.00000
CL1   6    0.684949    0.000000    0.848063    10.50000    0.01622    0.04558 =
         0.02027    0.00000   -0.00165    0.00000
O1    4    0.511188    0.219012    0.718283    11.00000    0.01924    0.04811 =
         0.04805   -0.03430   -0.00627    0.00684
N1    3    0.571114    0.000000    0.487050    10.50000    0.01654    0.01569 =
         0.01594    0.00000    0.00212    0.00000
N2    3    0.661498    0.000000    0.468302    10.50000    0.01817    0.02407 =
         0.02025    0.00000    0.00512    0.00000
C1    1    0.601908    0.000000    0.649141    10.50000    0.01833    0.01944 =
         0.01388    0.00000    0.00329    0.00000
AFIX  43
H1    2    0.593207    0.000000    0.774053    10.50000   -1.20000
AFIX   0
C2    1    0.646189    0.000000    0.634974    10.50000    0.01776    0.01944 =
         0.01680    0.00000   -0.00025    0.00000
C3    1    0.585900    0.000000    0.316087    10.50000    0.02118    0.02104 =
         0.01554    0.00000    0.00317    0.00000
AFIX  43
H3    2    0.565167    0.000000    0.197686    10.50000   -1.20000
AFIX   0
C4    1    0.630606    0.000000    0.308091    10.50000    0.02158    0.02551 =
         0.01698    0.00000    0.00544    0.00000
AFIX  43
H4    2    0.639640    0.000000    0.183857    10.50000   -1.20000
AFIX   0
 
S1    5    0.416202    0.500000    0.914351    10.50000    0.01494    0.01888 =
         0.01418    0.00000   -0.00009    0.00000
O2    4    0.455805    0.500000    0.823118    10.50000    0.01428    0.02352 =
         0.02398    0.00000    0.00302    0.00000
O3    4    0.412746    0.320109    1.027176    11.00000    0.02237    0.02633 =
         0.02035    0.00661   -0.00248   -0.00314
C5    1    0.371185    0.500000    0.718861    10.50000    0.01627    0.01731 =
         0.01549    0.00000    0.00143    0.00000
C6    1    0.327875    0.500000    0.756679    10.50000    0.01897    0.03384 =
         0.01391    0.00000    0.00247    0.00000
AFIX  43
H6    2    0.322605    0.500000    0.887589    10.50000   -1.20000
AFIX   0
C7    1    0.293028    0.500000    0.604010    10.50000    0.01379    0.03536 =
         0.02286    0.00000    0.00397    0.00000
AFIX  43
H7    2    0.263690    0.500000    0.630819    10.50000   -1.20000
AFIX   0
C8    1    0.299704    0.500000    0.410217    10.50000    0.01827    0.02337 =
         0.01813    0.00000   -0.00182    0.00000
C9    1    0.342829    0.500000    0.374855    10.50000    0.02111    0.02677 =
         0.01528    0.00000    0.00276    0.00000
AFIX  43
H9    2    0.347983    0.500000    0.243773    10.50000   -1.20000
AFIX   0
C10   1    0.378488    0.500000    0.526347    10.50000    0.01761    0.02225 =
         0.01713    0.00000    0.00463    0.00000
AFIX  43
H10   2    0.407802    0.500000    0.499252    10.50000   -1.20000
AFIX   0
C11   1    0.260897    0.500000    0.245165    10.50000    0.02172    0.03908 =
         0.02163    0.00000   -0.00301    0.00000
AFIX 137
H11A  2    0.235104    0.442428    0.290427    10.50000   -1.50000
H11B  2    0.268116    0.420891    0.136371    10.50000   -1.50000
H11C  2    0.254211    0.636681    0.201262    10.50000   -1.50000
AFIX   0
 
H1A   2    0.492517    0.299204    0.739884    11.00000   10.08000
H1B   2    0.533786    0.251462    0.790802    11.00000   10.08000
HKLF 4
 
REM  sh-262 in C2/m
REM R1 =  0.0279 for    1380 Fo > 4sig(Fo)  and  0.0376 for all    1630 data
REM    126 parameters refined using      2 restraints
 
END  
     
WGHT      0.0395      0.0000 

REM Highest difference peak  0.379,  deepest hole -0.355,  1-sigma level  0.058
Q1    1   0.3910  0.5000  0.8124  10.50000  0.05    0.38
Q2    1   0.4309  0.5000  0.8232  10.50000  0.05    0.31
Q3    1   0.3499  0.5000  0.7282  10.50000  0.05    0.30
Q4    1   0.2994  0.5000  0.5101  10.50000  0.05    0.30
Q5    1   0.3736  0.5000  0.6146  10.50000  0.05    0.29

REM The information below was added by Olex2.
REM
REM R1 = 0.0279 for 1380 Fo > 4sig(Fo) and 0.0376 for all 9102 data
REM n/a parameters refined using n/a restraints
REM Highest difference peak 0.38, deepest hole -0.36
REM Mean Shift 0, Max Shift 0.001.

REM +++ Tabular Listing of Refinement Information +++
REM R1_all = 0.0376
REM R1_gt = 0.0279
REM wR_ref = 0.0674
REM GOOF = 1.002
REM Shift_max = 0.001
REM Shift_mean = 0
REM Reflections_all = 9102
REM Reflections_gt = 1380
REM Parameters = n/a
REM Hole = -0.36
REM Peak = 0.38
REM Flack = n/a

;
_olex2_submission_special_instructions 'No special instructions were received'
loop_
  _refln_index_h
  _refln_index_k
  _refln_index_l
  _refln_F_squared_meas
  _refln_F_squared_sigma
  _refln_scale_group_code
 -2 0 0 1533.96 42.36 0
 2 0 0 1496.58 41.88 0
 2 0 0 1234.52 38.6 0
 4 0 0 522.14 21.69 0
 4 0 0 627.11 22.95 0
 -4 0 0 630.66 23.16 0
 -6 0 0 284.33 17.22 0
 6 0 0 281.14 17.25 0
 6 0 0 228.99 16.02 0
 8 0 0 5.6 13.72 0
 8 0 0 0.64 12.26 0
 -8 0 0 2.77 13.63 0
 -10 0 0 2630.43 25.49 0
 10 0 0 2818.4 26.2 0
 10 0 0 2326 24.02 0
 12 0 0 3829.47 27.25 0
 -12 0 0 4353.06 29.26 0
 14 0 0 469.08 12.76 0
 -14 0 0 515.08 13.53 0
 16 0 0 171.29 10.76 0
 -16 0 0 181.68 11.38 0
 18 0 0 261.11 10.96 0
 -18 0 0 285.96 11.45 0
 -20 0 0 54.77 10.67 0
 20 0 0 48.66 9.63 0
 22 0 0 1034.86 14.57 0
 -22 0 0 1068.96 15.22 0
 -24 0 0 883.52 14.55 0
 24 0 0 792.07 14 0
 26 0 0 252.19 11.56 0
 -26 0 0 265.49 12.1 0
 28 0 0 40.47 10.82 0
 -28 0 0 33.26 11.2 0
 30 0 0 97.7 11.41 0
 -30 0 0 110.83 11.88 0
 32 0 0 35.7 11.64 0
 -32 0 0 36.84 12.27 0
 -34 0 0 51.9 12.52 0
 -34 0 0 61.74 12.95 0
 34 0 0 49.07 12.15 0
 -36 0 0 0.42 13.24 0
 36 0 0 -3.44 12.81 0
 -36 0 0 -1.63 12.51 0
 -38 0 0 123.34 13.82 0
 -38 0 0 129.26 14.31 0
 38 0 0 129.76 14.04 0
 3 -1 0 176.76 26.79 0
 -3 -1 0 197.2 16.9 0
 -3 -1 0 174.7 22.94 0
 -5 -1 0 1051.58 21.13 0
 5 1 0 933.41 39.67 0
 -7 -1 0 1855.86 37.7 0
 7 -1 0 2116.31 41.08 0
 7 1 0 2036.57 40.32 0
 -7 -1 0 2114.99 23.57 0
 -7 1 0 1874.16 40.15 0
 9 -1 0 3.66 10.6 0
 9 1 0 2.91 14.47 0
 -9 -1 0 12.1 11.7 0
 9 -1 0 2.73 14.29 0
 -9 1 0 2.4 15.09 0
 11 -1 0 1187.19 23.47 0
 11 -1 0 957.56 14.92 0
 11 1 0 996.5 20.54 0
 -11 -1 0 1121.18 16.27 0
 -11 1 0 1047.07 22.8 0
 -13 -1 0 106.34 10.85 0
 -13 1 0 96.28 11.77 0
 13 1 0 96.62 13.72 0
 13 -1 0 84.85 7.68 0
 -15 1 0 507.01 16.42 0
 15 1 0 488.75 14.3 0
 15 -1 0 462.62 9.67 0
 -15 -1 0 562.46 12.67 0
 -17 -1 0 954.51 14.37 0
 17 -1 0 822.33 13.35 0
 -17 1 0 874.74 16.22 0
 17 1 0 858.91 15.87 0
 -19 -1 0 102.04 10.49 0
 19 1 0 85.85 12.62 0
 19 -1 0 85.36 10.31 0
 -19 1 0 99.73 11.24 0
 21 1 0 258.86 11.94 0
 -21 -1 0 291.85 11.61 0
 21 -1 0 260.1 11.01 0
 -21 1 0 264.46 12.51 0
 -23 1 0 73.71 13.7 0
 -23 -1 0 68.31 10.49 0
 23 1 0 59.66 10.64 0
 23 -1 0 64.7 10.6 0
 25 -1 0 367.6 11.56 0
 -25 1 0 393.03 13.52 0
 -25 -1 0 401.35 12.3 0
 25 1 0 380.34 14.79 0
 -27 -1 0 830.18 11.84 0
 -27 1 0 831.77 17.59 0
 27 -1 0 794.49 13.41 0
 27 1 0 792.06 14.51 0
 -29 1 0 137.33 14.83 0
 -29 -1 0 127.64 11.7 0
 29 -1 0 129.9 11.45 0
 29 1 0 140.52 11.71 0
 31 -1 0 319.53 12.67 0
 -31 -1 0 335.54 13.29 0
 -31 1 0 325.35 13.94 0
 31 1 0 327.51 13.28 0
 -33 1 0 54.9 13.03 0
 -33 -1 0 65.16 12.21 0
 -33 1 0 61.55 12.16 0
 33 1 0 57.87 12.11 0
 33 -1 0 63.81 12 0
 35 1 0 84.37 12.83 0
 -35 1 0 83.62 16.63 0
 -35 1 0 87.3 15.56 0
 35 -1 0 93.61 12.8 0
 -35 -1 0 82.59 13.35 0
 -37 1 0 60.71 14.4 0
 37 1 0 66 13.62 0
 -37 -1 0 66.46 13.38 0
 -37 1 0 52.86 13.27 0
 37 -1 0 67.56 13.05 0
 -37 -1 0 69.49 13.25 0
 2 -2 0 762.59 20.48 0
 -2 -2 0 807.68 17.85 0
 4 -2 0 1637.39 31.68 0
 -4 -2 0 1619.58 27.77 0
 -4 -2 0 1723.64 20.7 0
 -6 -2 0 86.58 11.74 0
 -6 -2 0 84.52 16.47 0
 6 -2 0 76.74 20.22 0
 -8 -2 0 507.79 13.43 0
 10 -2 0 -2.35 6.62 0
 -10 -2 0 -0.35 10.52 0
 -12 -2 0 186.48 11.5 0
 -12 2 0 161.68 24.7 0
 12 2 0 174.58 18.9 0
 12 -2 0 157.01 7.99 0
 14 2 0 20.16 13.92 0
 -14 2 0 13.75 18.71 0
 14 -2 0 22.1 9.58 0
 -14 -2 0 21.83 10.04 0
 -16 -2 0 303.39 8.74 0
 16 -2 0 261.78 10.53 0
 -16 2 0 251.38 17.92 0
 16 2 0 275.21 17.9 0
 -18 -2 0 37.25 7.47 0
 18 2 0 26.06 12.99 0
 -18 2 0 24.57 15.11 0
 18 -2 0 27.13 9.78 0
 20 -2 0 8.68 9.5 0
 20 2 0 13.24 13.29 0
 -20 -2 0 13.83 7.18 0
 -20 2 0 12.34 14.8 0
 -22 -2 0 330.89 8.83 0
 -22 2 0 291.17 16.87 0
 22 2 0 327.48 16.25 0
 22 -2 0 317.52 11.04 0
 -24 2 0 346.49 17.44 0
 24 2 0 356.2 15.89 0
 24 -2 0 348.49 11.61 0
 -24 -2 0 382.1 9.45 0
 -26 2 0 314.38 16.87 0
 26 -2 0 338.3 11.31 0
 -26 2 0 325.5 15.37 0
 26 2 0 328.61 15.68 0
 -26 -2 0 344.15 9.17 0
 28 2 0 37.76 14.09 0
 -28 2 0 37.26 14.12 0
 -28 -2 0 45.33 7.93 0
 -28 2 0 31.33 15.43 0
 28 -2 0 49.64 10.91 0
 30 -2 0 -10.35 10.61 0
 -30 2 0 5.14 12.5 0
 -30 -2 0 2.94 8.09 0
 -30 2 0 8.92 14.17 0
 30 2 0 6.16 14.56 0
 32 2 0 86.55 13.16 0
 -32 2 0 73.85 16.89 0
 32 -2 0 84.45 11.85 0
 -32 -2 0 76.4 9.09 0
 -32 2 0 73.54 15.56 0
 34 -2 0 46.95 12.33 0
 -34 -2 0 48.33 12.94 0
 34 2 0 49.71 16.73 0
 -34 2 0 47.64 14.03 0
 -34 2 0 41.28 13.35 0
 36 2 0 7.6 16.82 0
 -36 -2 0 -2.36 13.46 0
 36 -2 0 14.49 12.9 0
 36 2 0 7.56 15.67 0
 -36 -2 0 19.57 13 0
 -36 2 0 -2.86 14.63 0
 -36 2 0 9.85 16.24 0
 1 -3 0 242.46 13 0
 -1 -3 0 245.46 11.93 0
 1 -3 0 250.01 14.65 0
 3 -3 0 5.34 11.37 0
 3 -3 0 5.56 10.71 0
 -3 -3 0 6.68 7.12 0
 -5 -3 0 10.06 11.91 0
 5 -3 0 13.82 13.13 0
 -5 -3 0 6.34 10.32 0
 5 -3 0 11.83 14.33 0
 -7 -3 0 77.29 10.84 0
 -7 -3 0 77.08 14.18 0
 7 -3 0 86.14 13.57 0
 7 -3 0 74.4 17.69 0
 -9 -3 0 2.51 17.07 0
 9 -3 0 0.08 6.59 0
 9 -3 0 1.89 16.64 0
 -9 -3 0 -3.03 7.1 0
 -9 -3 0 3.08 17.58 0
 9 -3 0 1.71 18.14 0
 -11 -3 0 1190.77 14.51 0
 11 -3 0 1002.15 13.19 0
 -13 -3 0 166.12 10.98 0
 13 -3 0 146.75 7.45 0
 -15 -3 0 79.16 7.93 0
 15 -3 0 71.51 9.98 0
 -17 -3 0 101.68 10.84 0
 17 -3 0 98.75 10.2 0
 -19 -3 0 3.06 10.21 0
 19 -3 0 7.64 6.99 0
 -21 -3 0 359.42 9.06 0
 21 -3 0 310.42 11.15 0
 -23 -3 0 13.95 10.4 0
 23 -3 0 9.78 10.16 0
 -25 -3 0 191.27 11.24 0
 25 3 0 170.16 22.89 0
 25 3 0 174.47 24.31 0
 25 -3 0 162.68 11.06 0
 27 3 0 431.96 26 0
 -27 3 0 379.99 33.26 0
 -27 3 0 330.06 33.18 0
 27 -3 0 400.04 12.34 0
 -27 -3 0 449.18 12.44 0
 27 3 0 399.84 24.12 0
 -29 -3 0 44.56 11.63 0
 29 -3 0 41.4 8.04 0
 -29 3 0 35.01 26.96 0
 -29 3 0 28.49 27.24 0
 29 3 0 36.35 19.89 0
 29 3 0 34.3 21.13 0
 31 -3 0 237.18 9.14 0
 31 3 0 225.58 22.55 0
 -31 3 0 213.96 29.98 0
 31 3 0 251.42 22.93 0
 -31 3 0 181.41 29.64 0
 -31 -3 0 255.53 12.88 0
 33 3 0 120.9 22.6 0
 -33 -3 0 128.04 12.87 0
 -33 3 0 95.42 32.45 0
 -33 3 0 111.28 31.13 0
 33 -3 0 133.49 13 0
 33 3 0 129.25 22.75 0
 -35 -3 0 15.25 13.11 0
 35 3 0 6.79 24.66 0
 35 -3 0 18.21 12.87 0
 35 3 0 5.31 22.78 0
 -35 -3 0 8.12 9.14 0
 0 -4 0 9999.99 37.05 0
 0 -4 0 9502.8 37.45 0
 2 -4 0 150.43 10.57 0
 2 -4 0 191.59 12.05 0
 2 -4 0 189.53 13.32 0
 -2 -4 0 194.14 10.86 0
 -4 -4 0 33.75 10.24 0
 4 -4 0 40.58 11.43 0
 4 -4 0 40.49 9.98 0
 -4 -4 0 33.68 11.8 0
 -4 -4 0 34.08 9.51 0
 4 -4 0 39.46 9.78 0
 6 -4 0 276.16 10.73 0
 6 -4 0 330.3 13.48 0
 -6 -4 0 316.93 14.84 0
 -6 -4 0 329.84 11.46 0
 -6 -4 0 280.76 14.94 0
 6 -4 0 304.22 16.67 0
 -8 -4 0 3.87 11.77 0
 -8 -4 0 3.48 12.47 0
 8 -4 0 4.37 12.32 0
 8 -4 0 -1.97 14.76 0
 8 -4 0 -6.97 9.37 0
 -8 -4 0 8.03 9.88 0
 10 -4 0 312.17 22.48 0
 -10 -4 0 379.13 11.41 0
 -10 -4 0 349.23 22.28 0
 -10 -4 0 347.04 19.89 0
 10 -4 0 340.21 10.79 0
 10 -4 0 383.72 20.21 0
 12 -4 0 510.89 11.45 0
 -12 -4 0 581.41 10.12 0
 -14 -4 0 178.96 10.98 0
 14 -4 0 144.7 7.63 0
 16 -4 0 168.97 10.4 0
 -16 -4 0 207.97 11.26 0
 -18 -4 0 28.75 7.58 0
 18 -4 0 26.25 10.31 0
 -20 -4 0 21.49 10.57 0
 20 -4 0 17.46 10.31 0
 -22 -4 0 261.74 8.86 0
 22 -4 0 232.89 8.32 0
 24 -4 0 301.44 11.65 0
 -24 -4 0 319.81 12.29 0
 26 -4 0 172.08 8.44 0
 -26 -4 0 197.73 11.92 0
 28 -4 0 1.44 11.41 0
 -28 -4 0 -3.34 8.07 0
 -30 -4 0 18.42 11.82 0
 30 -4 0 6.27 11.48 0
 -32 -4 0 15.51 12.84 0
 32 -4 0 16.5 12.45 0
 -1 -5 0 22.45 9.88 0
 1 -5 0 31.32 10.91 0
 -1 -5 0 22.38 10.57 0
 1 -5 0 16.14 10.1 0
 1 -5 0 24.56 9.96 0
 -1 -5 0 16.5 11.31 0
 3 -5 0 109.41 12.15 0
 -3 -5 0 100.55 11.29 0
 -3 -5 0 102.5 10.62 0
 -3 -5 0 101.2 10.47 0
 3 -5 0 101.38 10.67 0
 -3 -5 0 87.15 10.69 0
 3 -5 0 82.87 10.22 0
 -5 -5 0 569.12 10.55 0
 -5 -5 0 535.75 13.73 0
 -5 -5 0 608.04 12.65 0
 5 -5 0 596.15 15.36 0
 -5 -5 0 602.03 15.22 0
 5 -5 0 597.05 15.77 0
 5 -5 0 537.14 12.39 0
 7 -5 0 699.89 16.85 0
 -7 -5 0 678.12 10.66 0
 -7 -5 0 633.06 15.3 0
 -7 -5 0 706.01 16.8 0
 7 -5 0 610.83 10.34 0
 7 -5 0 668.4 16.51 0
 -9 -5 0 30.89 14.42 0
 9 -5 0 31.53 15.43 0
 -9 -5 0 40.87 10.51 0
 9 -5 0 25.57 10.04 0
 -9 -5 0 28.24 13.98 0
 9 -5 0 27.1 15.43 0
 -11 -5 0 179.66 18.2 0
 11 -5 0 164.37 10.46 0
 -11 -5 0 185.45 19.9 0
 -11 -5 0 190.42 11.04 0
 11 -5 0 155.7 21.27 0
 11 -5 0 191.44 18.7 0
 13 -5 0 21.19 10.16 0
 -13 -5 0 22.17 10.43 0
 15 -5 0 174.23 10.55 0
 -15 -5 0 194.86 11.25 0
 17 -5 0 419.93 11.83 0
 -17 -5 0 461.96 9.33 0
 -19 -5 0 104.39 11.15 0
 19 -5 0 101.19 7.66 0
 -21 -5 0 105.38 11.72 0
 21 -5 0 105.71 11.33 0
 -23 -5 0 48.53 8.25 0
 23 -5 0 38.17 10.94 0
 -25 -5 0 192.45 12.44 0
 25 -5 0 157.67 11.94 0
 27 -5 0 346.32 12.83 0
 -27 -5 0 318.98 10.1 0
 29 -5 0 97.91 12.41 0
 -29 -5 0 115.2 13.11 0
 -29 -5 0 87.46 9.34 0
 0 -6 0 3350.69 21.36 0
 0 -6 0 3333.61 21.34 0
 0 -6 0 3361.28 22.84 0
 0 -6 0 3033.63 21.09 0
 2 -6 0 54.35 12.69 0
 -2 -6 0 40.99 10.75 0
 -2 -6 0 48.6 11.31 0
 -2 -6 0 48.11 10.44 0
 -2 -6 0 51.38 10.31 0
 2 -6 0 39.54 10.51 0
 2 -6 0 55.87 11.78 0
 4 -6 0 161.49 11.37 0
 4 -6 0 144.12 10.75 0
 -4 -6 0 158.87 11.94 0
 -4 -6 0 156.29 11.3 0
 4 -6 0 170.38 15.36 0
 -4 -6 0 157.72 11.18 0
 -4 -6 0 135.9 13.73 0
 -6 -6 0 11.28 10.48 0
 6 -6 0 10.86 12.2 0
 -6 -6 0 12.25 10.5 0
 -6 -6 0 4.28 7.9 0
 -6 -6 0 14.53 12.76 0
 6 -6 0 -4.97 10.27 0
 6 -6 0 2.8 12.65 0
 8 -6 0 13.73 10.65 0
 8 -6 0 26.09 13.07 0
 -8 -6 0 26.04 11.09 0
 -8 -6 0 24.26 13.39 0
 -8 -6 0 35.44 10.61 0
 -8 -6 0 22.46 12.97 0
 8 -6 0 26.22 15.02 0
 -10 -6 0 184.01 11.83 0
 10 -6 0 200.41 16.83 0
 -10 -6 0 198.18 11.42 0
 10 -6 0 188.74 11.41 0
 10 -6 0 193.6 16.98 0
 -10 -6 0 200.28 15.05 0
 -10 -6 0 194.07 18.16 0
 -12 -6 0 362.68 26.97 0
 -12 -6 0 356.9 12.73 0
 12 -6 0 377.46 21.42 0
 -12 -6 0 352.04 25.15 0
 12 -6 0 303.03 22.36 0
 12 -6 0 306.88 8.96 0
 -12 -6 0 376.22 9.6 0
 14 -6 0 67.65 11.29 0
 -14 -6 0 81.42 11.21 0
 -14 -6 0 82.07 11.74 0
 16 -6 0 22.76 10.94 0
 -16 -6 0 14.66 10.72 0
 -16 -6 0 15.91 11.49 0
 18 -6 0 65.53 11.23 0
 -18 -6 0 51.15 11.49 0
 -18 -6 0 74.99 11.23 0
 -20 -6 0 11 11.6 0
 20 -6 0 16.67 11.4 0
 -20 -6 0 6.54 11.88 0
 -22 -6 0 205.98 12.86 0
 -22 -6 0 228.13 9.43 0
 22 -6 0 230.77 12.29 0
 -24 -6 0 261.68 13.33 0
 24 -6 0 279.69 9.77 0
 -24 -6 0 267.98 13.21 0
 -26 -6 0 87.06 12.98 0
 26 -6 0 97.1 12.98 0
 -26 -6 0 119.56 12.9 0
 -1 -7 0 -2.64 10.81 0
 -1 -7 0 -1.46 11.14 0
 -1 -7 0 -1.39 11.25 0
 -1 -7 0 10.24 11.92 0
 1 -7 0 -0.32 11.19 0
 1 -7 0 0.95 11.17 0
 1 -7 0 -3.59 10.61 0
 1 -7 0 9.82 12.3 0
 -3 -7 0 5.86 11.12 0
 -3 -7 0 -2.97 11.35 0
 3 -7 0 2 10.86 0
 3 -7 0 15.18 15.33 0
 3 -7 0 1.97 11.02 0
 -3 -7 0 5.72 13.43 0
 -3 -7 0 5.37 11.93 0
 3 -7 0 5.48 13.4 0
 5 -7 0 54.74 10.97 0
 5 -7 0 60.12 13.25 0
 -5 -7 0 56.49 11.49 0
 5 -7 0 48.31 11.65 0
 -5 -7 0 40.97 14.47 0
 -5 -7 0 60.01 11.27 0
 -5 -7 0 55.48 12.4 0
 5 -7 0 49.06 11.45 0
 -7 -7 0 92.64 14.07 0
 7 -7 0 76.65 16.08 0
 -7 -7 0 81.76 11.5 0
 -7 -7 0 80.11 12.37 0
 -7 -7 0 80.89 9.09 0
 7 -7 0 90.95 11.91 0
 7 -7 0 84 11.59 0
 9 -7 0 4.46 16.32 0
 -9 -7 0 7.27 14.92 0
 9 -7 0 5.48 14.13 0
 -9 -7 0 4.75 11.27 0
 -9 -7 0 0.91 15.89 0
 -9 -7 0 0.97 12.32 0
 9 -7 0 -3.08 11.67 0
 -11 -7 0 58.91 18.31 0
 11 -7 0 58.6 17.17 0
 11 -7 0 43.35 8.26 0
 11 -7 0 35 19.32 0
 -11 -7 0 58.27 8.22 0
 -11 -7 0 54.8 12.41 0
 -11 -7 0 54.07 18.86 0
 -13 -7 0 -10.42 11.47 0
 13 -7 0 7.6 11.71 0
 -13 -7 0 0.87 8.74 0
 -15 -7 0 22.01 12.02 0
 -15 -7 0 26.5 12.95 0
 15 -7 0 29.23 11.83 0
 17 -7 0 76.43 8.95 0
 -17 -7 0 96.79 13.27 0
 -17 -7 0 78.28 8.81 0
 19 -7 0 17.35 12.85 0
 -19 -7 0 26.31 12.25 0
 -19 -7 0 26.26 13.32 0
 -21 -7 0 45.28 12.96 0
 21 -7 0 46.32 13.07 0
 -21 -7 0 57.16 13.3 0
 0 -8 0 841.4 16.27 0
 0 -8 0 877.52 16.1 0
 0 -8 0 856.09 17.41 0
 0 -8 0 806.96 18.62 0
 2 -8 0 20.48 12.57 0
 -2 -8 0 14.46 15.04 0
 -2 -8 0 21.68 12.29 0
 -2 -8 0 13.14 13.26 0
 -2 -8 0 15.63 12.27 0
 2 -8 0 14.5 16.85 0
 2 -8 0 21.26 12.02 0
 2 -8 0 17.38 8.48 0
 4 -8 0 8.92 12.46 0
 -4 -8 0 8.76 12.86 0
 4 -8 0 14.86 14.11 0
 4 -8 0 5.35 12.71 0
 -4 -8 0 17.29 13.44 0
 -4 -8 0 11.92 15.57 0
 -4 -8 0 9.78 12.16 0
 4 -8 0 1.87 12.21 0
 6 -8 0 19.81 15.26 0
 6 -8 0 5.66 12.41 0
 -6 -8 0 19.23 12.27 0
 -6 -8 0 17.16 13.55 0
 6 -8 0 21.82 14.45 0
 -6 -8 0 16.75 15.04 0
 6 -8 0 24.3 12.2 0
 -6 -8 0 20.53 16.41 0
 -8 -8 0 -7.44 13.71 0
 8 -8 0 -2.37 12.55 0
 8 -8 0 1.03 15.78 0
 8 -8 0 -1.43 17.54 0
 -8 -8 0 5.45 12.24 0
 -8 -8 0 16.59 16.34 0
 8 -8 0 4.57 12.88 0
 -8 -8 0 -0.42 15.38 0
 -10 -8 0 30.75 19.88 0
 10 -8 0 33.38 12.79 0
 -10 -8 0 35.59 18.44 0
 10 -8 0 27.61 18.7 0
 10 -8 0 21.85 18.06 0
 -10 -8 0 28.65 12.58 0
 -10 -8 0 36.93 10.15 0
 10 -8 0 16.58 12.24 0
 -12 -8 0 47.69 9.39 0
 12 -8 0 44.28 26.89 0
 -12 -8 0 59.49 10.18 0
 12 -8 0 54.84 26.22 0
 12 -8 0 49.64 9.51 0
 12 -8 0 26.85 12.92 0
 -38 0 1 7.77 13.32 0
 -38 0 1 1 16.36 0
 38 0 -1 12.62 13.25 0
 36 0 -1 40.45 12.53 0
 -36 0 1 27.21 12.9 0
 -36 0 1 36.54 13.27 0
 34 0 -1 156.17 12.34 0
 -34 0 1 144.13 12.74 0
 -34 0 1 167.01 13.25 0
 32 0 -1 47.82 11.46 0
 -32 0 1 37 11.6 0
 -32 0 1 44.66 12.05 0
 -30 0 1 845.8 14.96 0
 -30 0 1 767.77 14.54 0
 30 0 -1 754.6 14.03 0
 -28 0 1 407.56 13.03 0
 28 0 -1 385.45 12.11 0
 -28 0 1 378.06 12.59 0
 -26 0 1 76.33 11.28 0
 26 0 -1 65.31 10.61 0
 -26 0 1 73.19 11.33 0
 -24 0 1 18.64 10.96 0
 -24 0 1 18.52 10.83 0
 24 0 -1 12.56 10.21 0
 22 0 -1 159.05 8.22 0
 -22 0 1 187.98 11.21 0
 -22 0 1 162.81 11.52 0
 -20 0 1 703.02 13.88 0
 20 0 -1 692.34 13.29 0
 -20 0 1 790.76 14.29 0
 -18 0 1 2346.88 20.4 0
 -18 0 1 2729.03 21.64 0
 18 0 -1 2289.34 19.36 0
 -18 0 1 2368.84 19.49 0
 -16 0 1 571.09 13.95 0
 16 0 -1 577 13.03 0
 -16 0 1 589.38 13.59 0
 -16 0 1 685.52 14.57 0
 14 0 -1 2246.08 20.24 0
 -14 0 1 2222.57 21.63 0
 -14 0 1 2298.78 20.8 0
 12 0 -1 243.7 12.12 0
 -12 0 1 256.38 13.38 0
 -12 0 1 247.45 12.61 0
 10 0 -1 -6.7 11.39 0
 -10 0 1 1.67 12.42 0
 -10 0 1 -1.66 11.82 0
 8 0 -1 3516.86 32.27 0
 -8 0 1 3336.4 30.19 0
 8 0 -1 3486.35 29.85 0
 -8 0 1 3450.04 28.4 0
 -6 0 1 5860.42 40.13 0
 6 0 -1 5627.17 41.62 0
 -6 0 1 5528.73 43.3 0
 6 0 -1 5993.55 40.61 0
 4 0 -1 242.47 18.92 0
 -4 0 1 224.5 18.91 0
 4 0 -1 251.07 16.93 0
 -4 0 1 244.04 13.53 0
 2 0 -1 86.69 18.36 0
 -2 0 1 102.19 12.29 0
 2 0 -1 99.35 16.51 0
 -2 0 1 90.87 18.45 0
 0 0 1 706.83 18.16 0
 0 0 1 621.9 23.1 0
 0 0 -1 727.57 21.33 0
 0 0 -1 619.84 23.4 0
 2 0 1 64.32 14.22 0
 -2 0 -1 62.69 14.12 0
 2 0 1 55.77 12.63 0
 -2 0 -1 62.13 12.52 0
 -4 0 -1 1992.93 27.67 0
 4 0 1 2119.05 27.2 0
 -4 0 -1 1197.14 19.86 0
 4 0 1 2269.25 27.67 0
 6 0 1 1438.77 21.97 0
 6 0 1 1499.27 21.78 0
 -6 0 -1 1397.17 22.99 0
 8 0 1 1355.03 19.05 0
 -8 0 -1 1245.96 19.59 0
 8 0 1 1331.13 19.1 0
 -10 0 -1 44.68 11.39 0
 10 0 1 36.96 10.67 0
 12 0 1 1431.19 17.01 0
 -12 0 -1 1243.03 16.8 0
 14 0 1 202.2 10.77 0
 -14 0 -1 190.11 11.35 0
 -16 0 -1 272.36 9.2 0
 16 0 1 293.89 11.37 0
 18 0 1 576.44 12.51 0
 -18 0 -1 499.28 12.88 0
 18 0 1 467.24 11.64 0
 20 0 1 200.94 11.05 0
 -20 0 -1 177.45 11.45 0
 20 0 1 162.12 10.5 0
 22 0 1 3312.36 21.12 0
 22 0 1 2667.59 19.73 0
 -22 0 -1 2767.29 20.12 0
 24 0 1 12.74 10.07 0
 24 0 1 10.39 10.74 0
 -24 0 -1 7.68 11.04 0
 -26 0 -1 318.18 12.5 0
 26 0 1 313.03 11.9 0
 -28 0 -1 15.19 11.34 0
 28 0 1 8.42 10.61 0
 30 0 1 574.47 13.57 0
 -30 0 -1 555.92 14.34 0
 -32 0 -1 19.89 12.51 0
 32 0 1 20.61 11.81 0
 34 0 1 204.69 12.91 0
 -34 0 -1 174.76 14.18 0
 34 0 1 165.84 12.76 0
 36 0 1 1.53 12.88 0
 -36 0 -1 4.89 13.71 0
 36 0 1 -1.33 15.87 0
 -37 -1 1 50.87 13.59 0
 -37 -1 1 29.59 9.42 0
 -37 1 1 39.66 13.82 0
 -37 1 1 33.84 16.67 0
 37 1 -1 48.23 16.43 0
 37 -1 -1 44.71 13.03 0
 -35 1 1 224.94 14.32 0
 -35 -1 1 197.19 13.3 0
 -35 1 1 186.02 16.44 0
 -35 -1 1 214.25 13.5 0
 35 1 -1 229.68 13.33 0
 35 -1 -1 206.14 12.92 0
 -33 1 1 4.46 12.09 0
 -33 -1 1 -2.88 8.61 0
 -33 1 1 1.69 12.49 0
 -33 -1 1 -2.31 12.02 0
 33 -1 -1 -0.15 11.56 0
 33 1 -1 -2.17 15.06 0
 -31 -1 1 -8 11.55 0
 31 1 -1 4.27 11.41 0
 -31 -1 1 0.41 11.53 0
 31 -1 -1 7.43 11.03 0
 -31 1 1 4.13 14.16 0
 -31 1 1 11.62 11.77 0
 -29 1 1 343.46 13.03 0
 29 1 -1 353.23 12.82 0
 -29 1 1 356.77 13.28 0
 -29 -1 1 377.65 12.75 0
 -29 -1 1 343.94 12.65 0
 29 -1 -1 340.34 11.99 0
 -27 1 1 46.86 11.33 0
 -27 -1 1 48.32 10.87 0
 27 -1 -1 37.99 7.63 0
 -27 1 1 37.12 11.18 0
 27 1 -1 42.41 13.51 0
 -27 -1 1 40.39 11.18 0
 25 1 -1 401.6 12.89 0
 -25 1 1 429.47 13.55 0
 -25 1 1 385.15 13.18 0
 -25 -1 1 440.92 12.68 0
 25 -1 -1 412.01 12.05 0
 -25 -1 1 395.04 12.38 0
 -23 1 1 1049.1 16.73 0
 23 -1 -1 1093.64 14.21 0
 23 1 -1 1118.65 15.73 0
 -23 -1 1 1092.33 14.7 0
 -23 -1 1 1206.79 15.13 0
 -23 1 1 1211.54 18.92 0
 -21 1 1 2.49 10.49 0
 -21 -1 1 -2.28 10.86 0
 -21 1 1 5.93 10.88 0
 -21 -1 1 4.11 10.75 0
 21 1 -1 2.52 10.15 0
 21 -1 -1 10.98 10.18 0
 -19 -1 1 26.62 10.56 0
 -19 -1 1 31.82 10.37 0
 -19 -1 1 26.36 10.02 0
 -19 1 1 25.52 13.77 0
 19 1 -1 25.79 10.09 0
 -19 1 1 21.57 10.48 0
 19 -1 -1 19.28 9.75 0
 -17 -1 1 16.55 10.8 0
 17 -1 -1 16.59 6.81 0
 -17 1 1 7.76 12.68 0
 -17 1 1 8.68 11.06 0
 -17 -1 1 10.73 10.03 0
 17 1 -1 7.18 10.17 0
 -17 -1 1 6.41 7.49 0
 -15 1 1 217.5 12.36 0
 -15 -1 1 188.45 8.6 0
 -15 1 1 196.88 14.96 0
 -15 1 1 179.41 8.3 0
 -15 -1 1 190.71 11.98 0
 15 -1 -1 200.56 10.71 0
 -15 -1 1 224.9 11.59 0
 15 1 -1 197.22 12.06 0
 -13 -1 1 3936.4 24.47 0
 -13 -1 1 4046.67 29.91 0
 13 1 -1 4163.91 30.27 0
 -13 1 1 3800.96 22.73 0
 -13 1 1 3968.48 36.02 0
 13 -1 -1 3978.13 23.83 0
 -11 1 1 1826.95 18.86 0
 11 1 -1 1986.99 23.36 0
 -11 -1 1 1916.15 19.76 0
 -11 -1 1 1901.57 23.28 0
 11 -1 -1 1846.04 17.05 0
 -11 1 1 1883.58 29.52 0
 -9 -1 1 206.52 13.95 0
 9 1 -1 209.16 13 0
 -9 1 1 194.4 12.39 0
 9 -1 -1 199.33 9.51 0
 9 -1 -1 217.39 18.05 0
 -9 1 1 187.6 19.57 0
 -9 -1 1 201.36 10.14 0
 7 -1 -1 879.88 27.5 0
 -7 1 1 822.2 14.91 0
 7 -1 -1 826.28 14.59 0
 -7 1 1 748.08 25.37 0
 7 1 -1 880.29 20.45 0
 -7 -1 1 865.3 15.74 0
 -7 -1 1 869.4 18.95 0
 -5 -1 1 1680.59 24.63 0
 -5 -1 1 1690.55 24.62 0
 -5 1 1 1490.81 32.33 0
 5 1 -1 1700.34 24.41 0
 -5 1 1 1658.11 20.85 0
 5 1 -1 1706.25 24.4 0
 5 -1 -1 1477.75 34.06 0
 5 -1 -1 1649.47 22.72 0
 3 -1 -1 3515.54 30.85 0
 3 1 -1 3684.14 33.67 0
 -3 1 1 3603.72 33.27 0
 3 -1 -1 3018.81 38.14 0
 -3 -1 1 3537.53 33.39 0
 -3 1 1 3381.09 39.76 0
 3 1 -1 3525.37 32.59 0
 -3 -1 1 3385.16 32.11 0
 1 -1 -1 6341.35 45.47 0
 -1 -1 1 6047.96 43.73 0
 1 -1 -1 5629.68 43.88 0
 -1 1 1 6086.78 45.24 0
 -1 1 1 6018.58 44.81 0
 1 1 -1 6311.67 41.22 0
 1 1 -1 6067.87 42.12 0
 -1 -1 1 5967.72 38.98 0
 -1 -1 -1 1033.68 21.78 0
 -1 1 -1 1095.14 20.39 0
 1 1 1 1065.46 19.15 0
 1 -1 1 962.71 24.42 0
 -1 1 -1 1039.66 25.39 0
 1 1 1 1046.09 26.05 0
 -1 -1 -1 1065.07 23.56 0
 1 -1 1 1118.11 20.6 0
 -3 -1 -1 417.07 18.03 0
 -3 1 -1 375.75 21.44 0
 3 1 1 406.72 20.84 0
 3 -1 1 423.57 15.8 0
 3 -1 1 348.42 20.56 0
 3 1 1 431.71 17.1 0
 -3 -1 -1 421.17 17.67 0
 5 1 1 548.75 16.11 0
 -5 -1 -1 539.76 20.56 0
 5 -1 1 518.2 15.07 0
 -5 1 -1 457.69 20 0
 -5 -1 -1 518.07 13.32 0
 5 -1 1 462.14 19.03 0
 5 1 1 510.8 20.23 0
 7 1 1 785.01 13.02 0
 7 -1 1 735.02 18.34 0
 7 1 1 752.29 21.16 0
 -7 1 -1 639.33 19.05 0
 -7 -1 -1 763.52 15.82 0
 9 1 1 505.53 13.25 0
 9 1 1 494.75 17.64 0
 9 -1 1 497.06 15.52 0
 -9 1 -1 434.54 16.8 0
 -9 -1 -1 458.92 13.38 0
 -11 -1 -1 151.89 8.55 0
 11 1 1 152.31 13.43 0
 -11 1 -1 130.5 13.06 0
 11 1 1 155.32 8.44 0
 11 -1 1 156.43 14.05 0
 -13 -1 -1 1660.17 15.23 0
 13 1 1 1858.1 15.67 0
 13 -1 1 1885.88 20.1 0
 13 1 1 1400.61 19.46 0
 -13 1 -1 1650.13 22.18 0
 15 1 1 157.94 12.64 0
 -15 -1 -1 171.32 11.02 0
 15 -1 1 184.02 10.97 0
 -15 1 -1 176.05 12.38 0
 15 1 1 142.56 12.64 0
 15 1 1 195.25 10.91 0
 -17 -1 -1 87.76 7.77 0
 -17 1 -1 83.26 11.29 0
 17 1 1 89.3 10.3 0
 17 1 1 85.14 10.33 0
 17 -1 1 97.9 10.06 0
 19 -1 1 62.49 10.39 0
 19 1 1 54.76 10.19 0
 -19 -1 -1 60.9 10.42 0
 19 1 1 65.57 7.21 0
 -19 1 -1 58.6 11.56 0
 21 1 1 460.69 12.87 0
 -21 -1 -1 462.45 12.9 0
 21 1 1 582.66 12.83 0
 -21 1 -1 483.52 13.84 0
 21 -1 1 457.3 11.76 0
 21 -1 1 543.99 12.84 0
 -23 1 -1 102.7 12.09 0
 -23 -1 -1 96.61 8.45 0
 23 1 1 94.98 11.15 0
 23 1 1 123.09 8.12 0
 23 -1 1 100.16 10.71 0
 23 -1 1 120.88 10.99 0
 -25 1 -1 224.78 12.72 0
 25 1 1 235.63 11.71 0
 25 -1 1 253.41 11.3 0
 -25 -1 -1 269.62 11.73 0
 -27 1 -1 36.27 11.97 0
 27 1 1 10.3 10.51 0
 27 -1 1 36.13 10.48 0
 -27 -1 -1 34.47 11.27 0
 27 1 1 36.57 11.1 0
 -29 -1 -1 81 11.86 0
 29 1 1 77.44 11.55 0
 29 -1 1 82.9 8.33 0
 29 1 1 86.51 13.56 0
 -29 1 -1 84.14 12.9 0
 -31 -1 -1 40.58 12.02 0
 31 -1 1 37 11.57 0
 31 1 1 33.12 11.72 0
 -31 1 -1 33.39 15.77 0
 31 1 1 31.63 13.78 0
 -33 1 -1 -3.72 13.18 0
 -33 -1 -1 6.79 12.69 0
 33 -1 1 -4.18 12.45 0
 33 1 1 8.39 11.71 0
 33 1 1 -0.16 12.16 0
 -35 -1 -1 125.08 13.99 0
 35 -1 1 137.04 9.64 0
 -35 1 -1 118.52 16.93 0
 35 1 1 157.28 16.05 0
 35 1 1 154.54 13.63 0
 -36 -2 1 30.85 13.2 0
 -36 2 1 32.66 16.9 0
 36 2 -1 25.67 17.04 0
 -36 -2 1 24.37 13.48 0
 36 -2 -1 31.68 12.53 0
 -36 2 1 18.09 18.96 0
 -34 -2 1 179.3 12.9 0
 -34 2 1 157.11 16.94 0
 -34 2 1 174.06 17.34 0
 -34 -2 1 182.17 12.97 0
 34 -2 -1 180.02 12.39 0
 34 2 -1 185.19 16.63 0
 32 -2 -1 20.48 8.23 0
 -32 2 1 22.55 15.25 0
 -32 -2 1 24.1 11.87 0
 -32 -2 1 35.83 11.77 0
 -32 2 1 18.93 15.71 0
 32 2 -1 33.27 14.76 0
 30 2 -1 250.36 13.66 0
 -30 2 1 254.33 16.67 0
 -30 2 1 233.1 16.34 0
 -30 -2 1 284.09 12.93 0
 -30 -2 1 246.8 8.99 0
 30 -2 -1 253.83 12 0
 -28 2 1 2.09 14.58 0
 -28 2 1 12.07 16.25 0
 28 2 -1 11.49 14.03 0
 -28 -2 1 14.4 11.06 0
 28 -2 -1 10.36 7.71 0
 -28 -2 1 16.34 7.58 0
 -26 2 1 385.58 16.96 0
 -26 -2 1 386.22 12.29 0
 -26 2 1 335.28 18.83 0
 -26 -2 1 347.24 9.3 0
 26 -2 -1 349.66 11.74 0
 26 2 -1 370.41 13.47 0
 24 -2 -1 -4.23 9.78 0
 24 2 -1 7.13 13.15 0
 -24 2 1 6.36 14.34 0
 -24 -2 1 -2.78 7.73 0
 -24 2 1 2.35 16.31 0
 -24 -2 1 -3.2 10.96 0
 22 2 -1 108.7 11.38 0
 -22 2 1 107.2 15.42 0
 -22 -2 1 113.5 10.77 0
 22 -2 -1 103.17 7.6 0
 -22 -2 1 129.95 10.87 0
 -22 2 1 117.28 14.87 0
 -20 -2 1 113.98 10.68 0
 -20 -2 1 130.45 11.69 0
 -20 2 1 127.01 16.61 0
 20 2 -1 136.31 13.58 0
 -20 -2 1 153.25 11.18 0
 -20 2 1 121.81 17.73 0
 20 -2 -1 129.27 7.63 0
 -18 2 1 175.88 17.13 0
 -18 -2 1 194.3 11.18 0
 18 2 -1 183.71 13.65 0
 18 -2 -1 176.83 7.85 0
 -18 -2 1 165.07 8.12 0
 -18 -2 1 175.99 14.16 0
 -18 2 1 167.89 18.75 0
 -16 2 1 172.61 21.62 0
 -16 -2 1 184.72 14.65 0
 -16 2 1 186.09 18.71 0
 16 2 -1 182.53 12.25 0
 -16 -2 1 182.08 8.21 0
 16 -2 -1 177.5 10.33 0
 -16 -2 1 229.13 11.42 0
 14 2 -1 318.45 12.76 0
 14 -2 -1 303.51 11.05 0
 -14 -2 1 343.23 11.78 0
 -14 2 1 292.72 30.86 0
 -14 -2 1 328.12 15.76 0
 -14 2 1 320.81 25.35 0
 12 2 -1 121.04 12.69 0
 12 -2 -1 116.13 10.12 0
 -12 -2 1 122.88 11.57 0
 -12 -2 1 128.67 11.52 0
 -10 -2 1 9.27 8.01 0
 -10 -2 1 13.15 10.5 0
 -10 2 1 11.52 10.16 0
 10 -2 -1 8.05 10.39 0
 10 2 -1 15.56 9.74 0
 8 -2 -1 362.1 26.05 0
 8 2 -1 407.65 14.12 0
 -8 -2 1 396.07 16.51 0
 -8 2 1 366.78 12.36 0
 -8 2 1 402.77 23.74 0
 8 -2 -1 377.49 12.26 0
 -8 -2 1 396.7 13.15 0
 -6 2 1 83.03 11.3 0
 -6 -2 1 86.47 11.68 0
 -6 -2 1 96.09 12.24 0
 6 -2 -1 77.54 11.13 0
 -6 2 1 88.35 17.24 0
 6 2 -1 88.38 13.8 0
 6 -2 -1 72.99 16.75 0
 4 -2 -1 2377.68 29.72 0
 -4 2 1 2293.74 22.15 0
 4 -2 -1 2377.96 22.51 0
 -4 -2 1 2526.29 21.61 0
 -4 -2 1 2478.22 25.03 0
 4 2 -1 2598.43 25.41 0
 -4 2 1 2486.14 31.1 0
 -2 2 1 85.12 11.9 0
 2 -2 -1 87.58 11.87 0
 -2 2 1 91.63 12.38 0
 -2 -2 1 90.39 10.21 0
 2 -2 -1 77.79 15.8 0
 2 2 -1 99.31 11.23 0
 -2 -2 1 87.36 11.59 0
 2 2 -1 82.87 13.34 0
 0 2 -1 2114.95 24.06 0
 0 -2 -1 2087.52 25.24 0
 0 2 1 2170.71 21.66 0
 0 -2 -1 2106.19 23.15 0
 0 -2 1 2164.82 21.58 0
 0 -2 1 2143.91 24.54 0
 0 2 1 1950.58 24.13 0
 2 -2 1 652.85 18.64 0
 2 2 1 612.41 19.56 0
 -2 2 -1 653.43 17.66 0
 2 2 1 661.19 15.4 0
 2 -2 1 693.32 14.61 0
 -2 -2 -1 657.75 15.48 0
 -2 -2 -1 684.28 18.84 0
 4 -2 1 783.35 19.77 0
 -4 -2 -1 872.11 15.72 0
 -4 2 -1 929.03 20.55 0
 4 2 1 840.73 23.38 0
 -4 -2 -1 928.23 23.69 0
 4 2 1 961.72 15.7 0
 -6 -2 -1 134.92 8.53 0
 -6 -2 -1 134.42 18.03 0
 6 2 1 135.61 11.02 0
 6 2 1 125.41 17.42 0
 -6 2 -1 126.8 15.08 0
 6 -2 1 111.5 17.32 0
 8 2 1 915.62 14.25 0
 8 -2 1 757.8 18.41 0
 -8 2 -1 811.64 22.11 0
 -8 -2 -1 830.57 13.86 0
 -10 -2 -1 513.94 12.51 0
 -10 2 -1 459.54 17.45 0
 10 2 1 556.03 12.55 0
 10 -2 1 501.34 17.2 0
 12 -2 1 47.1 12.76 0
 12 2 1 43.55 18.01 0
 -12 2 -1 47.52 13.71 0
 12 2 1 54.65 10.29 0
 -12 -2 -1 48.97 10.03 0
 12 2 1 41.3 18.33 0
 14 -2 1 1236.16 20.36 0
 14 2 1 1093.83 27.21 0
 -14 2 -1 1045.25 23.21 0
 -14 -2 -1 1216.31 14.26 0
 14 2 1 1131.24 27.09 0
 14 2 1 1289.83 14.5 0
 16 -2 1 360.72 15.12 0
 16 2 1 344.15 18.37 0
 -16 2 -1 294.68 17.67 0
 16 2 1 382.83 9.05 0
 -16 -2 -1 337.83 9 0
 16 2 1 332.44 18.12 0
 -18 -2 -1 431.91 9.4 0
 18 2 1 421.36 15.8 0
 18 -2 1 470.38 15.34 0
 18 2 1 399.43 18.1 0
 -18 2 -1 370.65 15.75 0
 18 2 1 477.56 9.63 0
 20 2 1 577.65 10.1 0
 20 -2 1 449.62 11.47 0
 -20 -2 -1 488.34 9.65 0
 20 -2 1 560.12 14.18 0
 20 2 1 491.02 17.64 0
 20 2 1 474.27 17 0
 -20 2 -1 433.34 18.26 0
 -22 2 -1 614.81 16.52 0
 22 -2 1 656.5 9.86 0
 22 2 1 691.04 18.44 0
 22 2 1 733.76 18.8 0
 -22 -2 -1 763.9 13.05 0
 22 -2 1 824.48 15.53 0
 24 2 1 591.47 16.36 0
 -24 2 -1 497.37 15.83 0
 24 -2 1 582.7 12.16 0
 24 -2 1 713.34 14.87 0
 24 2 1 581.43 17.49 0
 -24 -2 -1 583.74 12.56 0
 -26 -2 -1 791.68 10.96 0
 26 -2 1 786.57 13.18 0
 26 2 1 818.03 19.13 0
 26 2 1 823.18 18.1 0
 -26 2 -1 709.19 19.37 0
 28 2 1 37.89 14.56 0
 28 2 1 37.97 13.37 0
 28 -2 1 39.47 11.17 0
 -28 2 -1 25.24 15.76 0
 -28 -2 -1 30.64 11.51 0
 30 2 1 623.02 18.84 0
 30 -2 1 584.99 13.26 0
 -30 -2 -1 615.52 11.15 0
 30 2 1 624.4 18.09 0
 -30 2 -1 499.72 16.01 0
 -32 -2 -1 142.74 12.74 0
 32 2 1 142.67 17.53 0
 32 2 1 159.06 16.65 0
 -32 2 -1 126.45 13.91 0
 32 -2 1 146.24 12.02 0
 34 2 1 5.46 15.18 0
 34 -2 1 13.35 9.03 0
 34 2 1 7.46 16.39 0
 -34 -2 -1 3.57 12.73 0
 -34 2 -1 8.95 14.03 0
 36 2 1 26.6 16.39 0
 -36 2 -1 40.83 18.01 0
 36 -2 1 44.32 13.27 0
 -36 -2 -1 20.99 13.98 0
 36 2 1 46.18 20.13 0
 -36 2 -1 39.81 13.71 0
 -35 -3 1 41.44 13.07 0
 35 -3 -1 52.69 9.35 0
 -35 -3 1 62.24 13.3 0
 35 3 -1 54.27 18.97 0
 33 3 -1 33.99 15.32 0
 -33 -3 1 35.05 12.69 0
 -33 -3 1 31.16 9.03 0
 33 -3 -1 26.7 12.08 0
 -31 -3 1 24.49 8.62 0
 31 3 -1 14.57 14.11 0
 31 -3 -1 13.57 8.28 0
 -31 -3 1 13.07 11.65 0
 29 -3 -1 347.48 12.07 0
 -29 -3 1 328.57 12.38 0
 -29 -3 1 355.78 12.89 0
 29 3 -1 326.88 18.37 0
 27 -3 -1 55.46 8.06 0
 -27 -3 1 51.22 8.02 0
 -27 -3 1 58.02 11.17 0
 27 3 -1 51.55 13.72 0
 -25 -3 1 123.09 11.43 0
 25 -3 -1 115.25 10.82 0
 -25 -3 1 140.24 11.26 0
 25 3 -1 117.43 13.82 0
 -23 -3 1 254.8 8.59 0
 -23 -3 1 237.22 11.23 0
 23 3 -1 232.16 14.48 0
 23 -3 -1 255.23 10.78 0
 -21 -3 1 152.87 11 0
 21 3 -1 124.75 13.23 0
 21 -3 -1 128.93 10.61 0
 -21 -3 1 150.42 10.97 0
 -19 -3 1 2.38 10.51 0
 19 3 -1 5.44 11.88 0
 -19 -3 1 4 13.23 0
 -19 -3 1 10.05 7.56 0
 19 -3 -1 17.65 9.86 0
 -17 -3 1 17.77 13.06 0
 -17 -3 1 17.23 10.77 0
 -17 -3 1 15.95 7.55 0
 17 3 -1 18.14 11.59 0
 17 -3 -1 18.25 9.74 0
 15 -3 -1 58.36 10.03 0
 -15 -3 1 53.92 15.15 0
 -15 -3 1 52.72 11.05 0
 -15 -3 1 56.83 10.92 0
 15 3 -1 54.73 13.87 0
 -13 -3 1 1163.81 21.81 0
 13 -3 -1 1062.96 11.74 0
 -13 -3 1 1144.23 12.67 0
 13 3 -1 1187.74 20.78 0
 -13 -3 1 1373.03 15.16 0
 -11 -3 1 70.91 12.61 0
 -11 -3 1 70.39 7.98 0
 11 3 -1 74.15 12.18 0
 11 -3 -1 68.71 9.98 0
 9 3 -1 390.93 14.54 0
 9 -3 -1 351.59 11.28 0
 -9 -3 1 372.16 12.42 0
 9 -3 -1 304.99 22.8 0
 -9 -3 1 367.27 14.65 0
 7 -3 -1 572.56 10.42 0
 -7 -3 1 609.51 15.86 0
 7 -3 -1 596.09 20.45 0
 -7 -3 1 627.18 13.81 0
 5 -3 -1 34.28 13.28 0
 5 -3 -1 35.58 6.94 0
 -5 -3 1 37.21 11.98 0
 -5 -3 1 38.73 11.3 0
 3 -3 -1 1647.79 20.31 0
 3 -3 -1 1542.94 17.48 0
 -3 3 1 1879.78 22.13 0
 -3 -3 1 1681.03 18.27 0
 -3 -3 1 1709.02 18.81 0
 1 -3 -1 1466.38 18.19 0
 1 -3 -1 1317.26 17.94 0
 -1 3 1 1545.59 19.18 0
 -1 -3 1 1492.86 18.53 0
 -1 -3 1 1452.6 17.06 0
 1 -3 1 2.85 9.2 0
 -1 -3 -1 6.61 10.29 0
 -1 -3 -1 6.88 10.09 0
 1 -3 1 4.02 11.55 0
 1 3 1 10.62 10.58 0
 3 3 1 258.17 11.38 0
 -3 -3 -1 228.98 8.57 0
 -3 -3 -1 235.18 14.72 0
 -3 3 -1 227.05 12.72 0
 3 -3 1 228.9 10.62 0
 3 -3 1 220.74 13.53 0
 5 3 1 10.11 9.98 0
 -5 3 -1 15.85 13.6 0
 5 -3 1 13.2 12.1 0
 -5 -3 -1 12.98 12.52 0
 -5 -3 -1 13.65 10.17 0
 -7 -3 -1 29.73 10.02 0
 -7 -3 -1 27.55 15.5 0
 7 -3 1 25.12 15.08 0
 -7 3 -1 29.31 13.94 0
 7 3 1 34.66 7.25 0
 -9 -3 -1 378.99 9.01 0
 9 3 1 429.11 9.42 0
 9 -3 1 321 14.51 0
 -9 3 -1 389.83 16.99 0
 -11 3 -1 19.91 14.54 0
 -11 -3 -1 18.71 9.89 0
 11 3 1 20.14 7.19 0
 11 -3 1 20.98 13.95 0
 13 3 1 775.05 10.77 0
 13 -3 1 681.2 18.67 0
 -13 -3 -1 703.55 12.75 0
 -13 3 -1 647.65 22.42 0
 -15 3 -1 348.59 18.53 0
 15 -3 1 385.8 17.68 0
 -15 -3 -1 384.6 11.77 0
 -17 -3 -1 68.98 10.72 0
 -17 3 -1 64.5 16.09 0
 17 -3 1 69.36 14.87 0
 19 -3 1 392.44 18.08 0
 -19 3 -1 311.72 18.63 0
 -19 -3 -1 375.9 11.48 0
 21 -3 1 482.32 16.97 0
 -21 -3 -1 449.51 12.09 0
 -21 3 -1 362.17 19 0
 21 -3 1 372.88 8.69 0
 23 -3 1 48.45 10.31 0
 -23 -3 -1 33.75 10.39 0
 -23 3 -1 28.92 18.09 0
 -25 -3 -1 200.53 8.38 0
 -25 3 -1 156.96 18.95 0
 25 -3 1 204.29 11.04 0
 -27 -3 -1 164.7 11.69 0
 -27 3 -1 119.32 16.4 0
 27 -3 1 152.38 8.24 0
 -29 3 -1 -2.48 18.69 0
 -29 -3 -1 2.97 8.39 0
 29 -3 1 1.56 11.38 0
 -31 3 -1 79.05 15.92 0
 -31 3 -1 70.96 19.62 0
 -31 -3 -1 99.55 12.49 0
 31 -3 1 105.37 12.65 0
 -33 3 -1 -1.7 18.04 0
 -33 -3 -1 4.91 9.21 0
 33 -3 1 -1.42 12.55 0
 -33 3 -1 -0.85 16.68 0
 -34 -4 1 100.14 13.56 0
 34 -4 -1 112.67 13.72 0
 -34 -4 1 103.7 13.97 0
 -32 -4 1 60.53 12.89 0
 -32 -4 1 52.91 12.88 0
 32 -4 -1 58.27 12.51 0
 -30 -4 1 343.2 13.54 0
 30 -4 -1 340.56 12.79 0
 -30 -4 1 318.68 13.01 0
 28 -4 -1 60.34 7.85 0
 -28 -4 1 73.19 8.86 0
 -28 -4 1 64.85 11.95 0
 26 -4 -1 99.7 11.3 0
 -26 -4 1 87.4 8.43 0
 -26 -4 1 97.99 8.22 0
 -24 -4 1 14.34 10.88 0
 -24 -4 1 16.89 7.93 0
 24 -4 -1 17.26 10.98 0
 -22 -4 1 207.25 8.54 0
 22 -4 -1 202.27 11.11 0
 -22 -4 1 190.31 8.43 0
 -20 -4 1 388.06 9.23 0
 20 -4 -1 351.47 11.58 0
 -20 -4 1 342.95 11.97 0
 -18 -4 1 569.67 25.66 0
 18 -4 -1 569.22 11.98 0
 -18 -4 1 566.35 12.8 0
 -18 -4 1 609.33 10.22 0
 -16 -4 1 21.52 7.97 0
 16 -4 -1 34.44 10.05 0
 -16 -4 1 23.31 17.26 0
 -16 -4 1 37.72 7.59 0
 14 -4 -1 453.14 9.13 0
 -14 -4 1 547.67 9.95 0
 -14 -4 1 482.41 17.54 0
 -14 -4 1 502.43 12.53 0
 -12 -4 1 301.81 8.99 0
 12 -4 -1 241.82 10.83 0
 -12 -4 1 267.5 11.73 0
 -12 -4 1 256.41 16.18 0
 -10 -4 1 74.42 12.48 0
 -10 -4 1 88 7.76 0
 10 -4 -1 76.34 9.69 0
 10 -4 -1 78.06 19.4 0
 -10 -4 1 82.29 11.16 0
 10 -4 -1 63.8 18.99 0
 8 -4 -1 937.56 22.91 0
 -8 -4 1 926.76 14.1 0
 8 -4 -1 877.62 13.05 0
 -8 -4 1 886.85 15.54 0
 8 -4 -1 877.83 20.11 0
 -6 -4 1 649.45 13.6 0
 6 -4 -1 570.88 10.11 0
 -6 -4 1 667.09 13.61 0
 6 -4 -1 644.95 15.5 0
 -4 -4 1 174.36 12.55 0
 4 -4 -1 152.21 11.08 0
 4 -4 -1 166.15 11.55 0
 -4 -4 1 179.47 10.25 0
 -2 -4 1 2.24 9.2 0
 2 -4 -1 8.43 10.05 0
 2 -4 -1 -1.25 9.61 0
 -2 -4 1 -0.97 8.35 0
 0 -4 1 638.35 14.65 0
 0 -4 -1 597.53 12.94 0
 0 -4 1 608.55 12.63 0
 0 -4 -1 572.42 13.31 0
 -2 -4 -1 205.23 11.65 0
 2 -4 1 229.37 12.57 0
 2 -4 1 217.42 10.66 0
 -2 -4 -1 209.07 11.32 0
 -4 -4 -1 527.91 16.58 0
 -4 -4 -1 507.4 10.08 0
 4 -4 1 540.09 12.02 0
 4 -4 1 510.18 14.53 0
 -6 -4 -1 136.02 10.26 0
 -6 -4 -1 122.79 14.01 0
 6 -4 1 116.47 15.51 0
 -8 -4 -1 257.08 16.97 0
 -8 -4 -1 243.96 19.06 0
 -8 -4 -1 263.47 10.8 0
 8 -4 1 222.83 13.76 0
 10 -4 1 22.45 14.65 0
 -10 -4 -1 34.3 10.01 0
 -12 -4 -1 47.38 7.55 0
 12 -4 1 45.95 14.63 0
 14 -4 1 253.85 17.69 0
 -14 -4 -1 246.82 11.18 0
 16 -4 1 100.19 17.69 0
 -16 -4 -1 101.47 11.1 0
 18 -4 1 164.84 22.56 0
 -18 -4 -1 140.63 11.32 0
 18 -4 1 140.41 10.51 0
 -20 -4 -1 104.16 11.16 0
 20 -4 1 92.82 10.65 0
 -22 -4 -1 940.91 13.91 0
 22 -4 1 890.14 12.93 0
 -24 -4 -1 98.34 11.77 0
 24 -4 1 87.33 11.24 0
 -26 -4 -1 275.68 12.46 0
 26 -4 1 273.57 11.71 0
 -28 -4 -1 11.19 12.25 0
 28 -4 1 9.2 11.57 0
 -30 -4 -1 290.81 13.49 0
 30 -4 1 285.82 12.92 0
 32 -4 1 29.06 12.46 0
 -32 -4 -1 23.91 9.72 0
 -31 -5 1 7.78 13 0
 31 -5 -1 -0.34 9.18 0
 -31 -5 1 14.09 13.17 0
 29 -5 -1 157.72 12.82 0
 -29 -5 1 141.3 12.97 0
 -29 -5 1 142.56 13.02 0
 27 -5 -1 53.75 12.01 0
 -27 -5 1 33.11 8.76 0
 -27 -5 1 53.45 12.15 0
 25 -5 -1 237.79 12.57 0
 -25 -5 1 227.58 12.63 0
 -25 -5 1 256.72 12.6 0
 -23 -5 1 596.19 13.24 0
 -23 -5 1 629.63 10.69 0
 23 -5 -1 585.19 12.7 0
 21 -5 -1 11.96 10.91 0
 -21 -5 1 22.02 7.89 0
 -21 -5 1 15.42 7.86 0
 19 -5 -1 9.97 10.13 0
 -19 -5 1 21.51 10.6 0
 -19 -5 1 12.31 8.2 0
 17 -5 -1 -2.64 10.01 0
 -17 -5 1 3.68 10.51 0
 -17 -5 1 -6.35 10.89 0
 -15 -5 1 6.42 10.86 0
 15 -5 -1 3.58 7.43 0
 -15 -5 1 4.18 16.89 0
 -15 -5 1 1.53 7.56 0
 13 -5 -1 1260.92 14.41 0
 -13 -5 1 1374.85 15.11 0
 -13 -5 1 1475.2 14.78 0
 -13 -5 1 1356.95 23.95 0
 -11 -5 1 622.13 16.69 0
 -11 -5 1 723.79 10.68 0
 11 -5 -1 609.85 12.32 0
 11 -5 -1 652.85 26.28 0
 -11 -5 1 654.76 13.56 0
 11 -5 -1 589.03 24.54 0
 9 -5 -1 2.97 14.72 0
 9 -5 -1 3.75 13.67 0
 -9 -5 1 15.9 10.49 0
 -9 -5 1 -1.89 9.54 0
 9 -5 -1 9.3 10.51 0
 -9 -5 1 5.97 11.4 0
 7 -5 -1 85.43 13.31 0
 7 -5 -1 79.96 14.35 0
 -7 -5 1 90.32 12.32 0
 7 -5 -1 79.29 10.33 0
 -7 -5 1 89.54 11.43 0
 -7 -5 1 83.85 8.22 0
 5 -5 -1 157.73 11.39 0
 -5 -5 1 191.67 11.11 0
 -5 -5 1 167.15 8.99 0
 -5 -5 1 161.3 10.97 0
 5 -5 -1 153.48 10.82 0
 -3 -5 1 688.27 13.32 0
 -3 -5 1 621.42 14.08 0
 3 -5 -1 621.81 13.72 0
 -3 -5 1 662.01 12.92 0
 3 -5 -1 596.11 12.83 0
 1 -5 -1 1408.19 16.4 0
 -1 -5 1 1432.98 15.73 0
 -1 -5 1 1478.39 17.5 0
 1 -5 -1 1356.2 16.41 0
 1 -5 1 304.09 13.3 0
 1 -5 1 307.03 10.88 0
 -1 -5 -1 297.56 12.45 0
 -1 -5 -1 296.77 11.47 0
 3 -5 1 92.07 12.3 0
 -3 -5 -1 84.49 11.13 0
 -3 -5 -1 97.18 10.35 0
 3 -5 1 93.36 10 0
 -5 -5 -1 158.33 10.95 0
 5 -5 1 145.06 13.26 0
 5 -5 1 160.49 10.59 0
 -5 -5 -1 157.52 14.09 0
 -7 -5 -1 116.87 11.03 0
 7 -5 1 113.39 12.96 0
 -7 -5 -1 121.38 13.69 0
 -7 -5 -1 125.31 16.58 0
 -9 -5 -1 107.37 17.98 0
 -9 -5 -1 114.42 17.54 0
 9 -5 1 101.54 15.75 0
 -9 -5 -1 123.06 10.75 0
 -11 -5 -1 152.11 10.62 0
 11 -5 1 118.95 15.88 0
 13 -5 1 576.43 20.23 0
 -13 -5 -1 468.34 9.31 0
 13 -5 1 442.83 20.22 0
 15 -5 1 22.7 20.57 0
 15 -5 1 16.36 7.16 0
 -15 -5 -1 36 10.55 0
 15 -5 1 28.04 20.17 0
 -17 -5 -1 109.37 10.91 0
 17 -5 1 93.2 10.24 0
 19 -5 1 4.31 10.55 0
 -19 -5 -1 10.08 7.81 0
 21 -5 1 172.17 11.54 0
 -21 -5 -1 162.89 8.37 0
 -23 -5 -1 74.84 8.76 0
 23 -5 1 65.52 8.19 0
 25 -5 1 84.16 11.62 0
 -25 -5 -1 91.59 12.1 0
 27 -5 1 11.74 11.92 0
 -27 -5 -1 24.4 12.29 0
 -29 -5 -1 67.65 12.9 0
 29 -5 1 64.75 12.44 0
 26 -6 -1 36.62 12.71 0
 -26 -6 1 37.11 13 0
 -26 -6 1 56.77 13.04 0
 -24 -6 1 8.67 8.61 0
 -24 -6 1 6.96 8.5 0
 24 -6 -1 12.18 12.16 0
 -22 -6 1 22.53 8.8 0
 -22 -6 1 17.63 11.86 0
 22 -6 -1 26.2 8.38 0
 -20 -6 1 112.04 8.65 0
 20 -6 -1 96.74 8.6 0
 -20 -6 1 87.52 9.16 0
 18 -6 -1 250.76 12.13 0
 -18 -6 1 224.13 9.54 0
 -18 -6 1 280.96 11.98 0
 -16 -6 1 16.21 10.9 0
 -16 -6 1 17.08 11.17 0
 16 -6 -1 14.14 7.76 0
 14 -6 -1 90.48 11.15 0
 -14 -6 1 85.53 16.25 0
 -14 -6 1 77.37 16.54 0
 -14 -6 1 84.33 8.24 0
 -14 -6 1 89.75 8.61 0
 -12 -6 1 4.11 15.41 0
 -12 -6 1 -4.53 11.18 0
 -12 -6 1 -2.46 13.17 0
 12 -6 -1 0.52 23.12 0
 12 -6 -1 12.09 10.88 0
 -12 -6 1 -2.48 8.48 0
 12 -6 -1 5.9 24.02 0
 -10 -6 1 9.69 10.62 0
 10 -6 -1 19.62 10.93 0
 -10 -6 1 12.48 11.61 0
 10 -6 -1 10.44 14.17 0
 10 -6 -1 11.92 17.59 0
 -10 -6 1 3.81 10.96 0
 8 -6 -1 247.34 16.23 0
 -8 -6 1 264.25 13.91 0
 8 -6 -1 248.84 15.15 0
 -8 -6 1 274.26 11.74 0
 8 -6 -1 234.36 11.64 0
 -8 -6 1 251.64 12.33 0
 6 -6 -1 333.4 12.13 0
 6 -6 -1 358.51 12.93 0
 -6 -6 1 341.68 12.15 0
 6 -6 -1 361.31 16.24 0
 -6 -6 1 369.52 11.86 0
 -6 -6 1 364.67 12.66 0
 -4 -6 1 42.71 10.86 0
 -4 -6 1 39.49 10.35 0
 4 -6 -1 41.26 13.91 0
 4 -6 -1 39.72 10.9 0
 4 -6 -1 44.16 10.88 0
 -4 -6 1 37.19 11.87 0
 2 -6 -1 15.32 10.51 0
 -2 -6 1 24.46 11.63 0
 2 -6 -1 9.44 11.12 0
 -2 -6 1 13.57 9.87 0
 -2 -6 1 20.26 10.69 0
 2 -6 -1 19.63 11.06 0
 0 -6 -1 33.01 10.76 0
 0 -6 1 45.48 12.29 0
 0 -6 1 43.3 10.04 0
 0 -6 1 38.31 10.4 0
 0 -6 -1 24.45 11.26 0
 -2 -6 -1 28.4 11.17 0
 2 -6 1 30.32 10.46 0
 2 -6 1 39.29 10.2 0
 -2 -6 -1 26.98 10.62 0
 2 -6 1 28.46 12.06 0
 -4 -6 -1 140.35 11.35 0
 4 -6 1 335.29 16.25 0
 4 -6 1 370.31 14.56 0
 4 -6 1 362.11 11.89 0
 -4 -6 -1 324.15 15.12 0
 -4 -6 -1 339.18 11.94 0
 -6 -6 -1 238.24 11.39 0
 -6 -6 -1 248.18 15.55 0
 6 -6 1 260.4 11.22 0
 6 -6 1 274.08 12.05 0
 -6 -6 -1 267.74 14.33 0
 6 -6 1 234.66 13.55 0
 -8 -6 -1 215.63 11.36 0
 8 -6 1 217.9 8.3 0
 -8 -6 -1 216.09 16.24 0
 -8 -6 -1 210.25 15.16 0
 8 -6 1 192.65 16.26 0
 8 -6 1 219.42 13.9 0
 10 -6 1 1.67 10.31 0
 10 -6 1 15.54 14.85 0
 10 -6 1 4.91 10.5 0
 -10 -6 -1 7.22 10.84 0
 -10 -6 -1 5.63 20.47 0
 10 -6 1 3.37 13.13 0
 -10 -6 -1 0.52 19.86 0
 -12 -6 -1 50.71 10.97 0
 12 -6 1 36.05 17.61 0
 12 -6 1 53.94 14.04 0
 12 -6 1 23.5 10.57 0
 -14 -6 -1 140.03 11.47 0
 14 -6 1 123.92 20.13 0
 14 -6 1 147.15 19.02 0
 14 -6 1 131.7 11.01 0
 -16 -6 -1 234.25 12.63 0
 16 -6 1 189.76 8.92 0
 18 -6 1 286.03 12.25 0
 -18 -6 -1 278.13 9.32 0
 20 -6 1 83.34 8.55 0
 -20 -6 -1 102.95 11.87 0
 -22 -6 -1 472.92 13.4 0
 22 -6 1 439.78 13.03 0
 -24 -6 -1 35.23 12.93 0
 24 -6 1 31.18 9.07 0
 -26 -6 -1 197.38 14.13 0
 21 -7 -1 8.5 12.98 0
 -21 -7 1 5.28 9.61 0
 -21 -7 1 2.39 12.38 0
 -19 -7 1 8.98 12.16 0
 19 -7 -1 12.51 12.73 0
 -19 -7 1 14.09 13.05 0
 -17 -7 1 18.38 12.87 0
 -17 -7 1 21.08 11.97 0
 17 -7 -1 13.72 12.39 0
 -15 -7 1 7.85 25.35 0
 -15 -7 1 -5.22 12.01 0
 -15 -7 1 6.89 23.45 0
 15 -7 -1 7.57 8.64 0
 -15 -7 1 6.12 12.92 0
 -13 -7 1 271.65 10.47 0
 13 -7 -1 277.31 9.69 0
 -13 -7 1 301.26 19.07 0
 -13 -7 1 289.36 19.96 0
 -13 -7 1 317.89 12.88 0
 11 -7 -1 90.27 18.37 0
 11 -7 -1 76.29 8.75 0
 -11 -7 1 102.68 11.81 0
 -11 -7 1 99.76 14.86 0
 -11 -7 1 84.84 9.31 0
 11 -7 -1 89.41 19.57 0
 -11 -7 1 82.8 15.25 0
 -9 -7 1 16.89 12.52 0
 9 -7 -1 14.04 14.78 0
 -9 -7 1 18.7 14.28 0
 -9 -7 1 15.05 13.55 0
 -9 -7 1 12.75 11.4 0
 9 -7 -1 13.21 16.27 0
 9 -7 -1 11.59 11.86 0
 7 -7 -1 12.13 11.55 0
 -7 -7 1 14.78 11.12 0
 -7 -7 1 22.32 11.26 0
 -7 -7 1 22.32 12.34 0
 -7 -7 1 14.57 14.05 0
 7 -7 -1 10.65 15.41 0
 7 -7 -1 6.39 11.68 0
 -5 -7 1 45.3 11.26 0
 5 -7 -1 46.44 14.03 0
 -5 -7 1 32.39 11.42 0
 5 -7 -1 43.2 12.48 0
 5 -7 -1 52.81 11.68 0
 -5 -7 1 43.69 13.58 0
 -5 -7 1 37.1 12.57 0
 -3 -7 1 236.9 12.11 0
 3 -7 -1 234.81 12.46 0
 -3 -7 1 217.06 13.33 0
 -3 -7 1 228.1 12.09 0
 -3 -7 1 203.94 12.05 0
 3 -7 -1 226.13 13.31 0
 3 -7 -1 216.26 12.59 0
 -1 -7 1 410.33 12.81 0
 1 -7 -1 392.36 13.38 0
 1 -7 -1 411.56 12.8 0
 -1 -7 1 343.14 12.65 0
 1 -7 -1 428.21 13.7 0
 -1 -7 1 390.34 14.3 0
 -1 -7 1 380.6 12.43 0
 1 -7 1 83.98 11.06 0
 1 -7 1 69.75 11.15 0
 -1 -7 -1 68.14 14.59 0
 1 -7 1 71.36 11.11 0
 -1 -7 -1 56.79 11.41 0
 -1 -7 -1 76.12 12.19 0
 1 -7 1 65.52 13.05 0
 -1 -7 -1 64.83 11.38 0
 -3 -7 -1 25.15 11.36 0
 3 -7 1 26.76 12.94 0
 3 -7 1 26.11 11.17 0
 3 -7 1 27 11.28 0
 3 -7 1 32.91 11.2 0
 -3 -7 -1 25.16 11.21 0
 -3 -7 -1 27.89 14.67 0
 -3 -7 -1 25.86 12.04 0
 -5 -7 -1 12.14 11.33 0
 5 -7 1 13.37 11.12 0
 5 -7 1 13.35 11.31 0
 5 -7 1 2.61 7.86 0
 -5 -7 -1 5.2 13.74 0
 -5 -7 -1 17.77 14.63 0
 -5 -7 -1 10.42 12.32 0
 5 -7 1 6.08 13.02 0
 7 -7 1 -4.23 15.84 0
 7 -7 1 4.73 13.7 0
 -7 -7 -1 6.74 8.22 0
 7 -7 1 2.82 11.27 0
 -7 -7 -1 -1.93 14.17 0
 7 -7 1 -11.48 11.38 0
 -7 -7 -1 3.61 15.48 0
 -9 -7 -1 98.5 17.4 0
 -9 -7 -1 89.1 20.19 0
 -9 -7 -1 85.59 11.71 0
 9 -7 1 98.42 12.21 0
 9 -7 1 97.75 11.4 0
 9 -7 1 75.93 11.67 0
 9 -7 1 84.78 16.04 0
 11 -7 1 87.47 11.46 0
 11 -7 1 78.31 16.58 0
 11 -7 1 91.9 15.05 0
 -11 -7 -1 70.2 12.13 0
 11 -7 1 80.25 11.77 0
 13 -7 1 223.29 9.79 0
 13 -7 1 230.88 23.29 0
 13 -7 1 283.86 21.96 0
 13 -7 1 286.03 12.45 0
 -13 -7 -1 252.08 9.43 0
 -15 -7 -1 31.61 12.47 0
 15 -7 1 41.6 8.52 0
 15 -7 1 49.76 8.45 0
 17 -7 1 0.41 12.23 0
 17 -7 1 -3.45 12.49 0
 -17 -7 -1 13.89 12.63 0
 19 -7 1 24.37 9.22 0
 19 -7 1 29.72 12.83 0
 -19 -7 -1 38.2 12.57 0
 12 -8 -1 26.36 9.32 0
 -12 -8 1 21.84 19.88 0
 -12 -8 1 26.67 14.2 0
 -12 -8 1 42.21 12.75 0
 -12 -8 1 24.2 16.44 0
 -10 -8 1 12.77 15.81 0
 -10 -8 1 17.05 16.73 0
 10 -8 -1 28.21 19.15 0
 -10 -8 1 35.58 13.84 0
 -10 -8 1 19.77 12.74 0
 10 -8 -1 14.54 12.9 0
 10 -8 -1 21.37 20.77 0
 -8 -8 1 110.19 13.63 0
 8 -8 -1 114.09 18.28 0
 8 -8 -1 108.15 16.33 0
 -8 -8 1 107.61 15.94 0
 -8 -8 1 119.12 14.27 0
 8 -8 -1 92.75 13.26 0
 -8 -8 1 118.38 12.95 0
 6 -8 -1 78.19 17.26 0
 6 -8 -1 67.64 16.05 0
 -6 -8 1 64.43 12.94 0
 -6 -8 1 81.47 12.42 0
 -6 -8 1 62.75 16.16 0
 6 -8 -1 58.15 12.98 0
 -6 -8 1 81.96 13.97 0
 4 -8 -1 39.07 13.82 0
 -4 -8 1 34.83 12.32 0
 -4 -8 1 33 12.37 0
 4 -8 -1 34.77 12.77 0
 4 -8 -1 24.61 13.32 0
 -4 -8 1 29.25 13.9 0
 -4 -8 1 31.28 12.53 0
 -2 -8 1 4.5 13.49 0
 2 -8 -1 -1.62 12.76 0
 -2 -8 1 7.98 12.53 0
 2 -8 -1 7.19 12.76 0
 2 -8 -1 -0.96 8.39 0
 -2 -8 1 6.96 11.72 0
 2 -8 -1 4.15 12.56 0
 -2 -8 1 -3.33 12.17 0
 0 -8 1 105.72 15.02 0
 0 -8 1 94.39 13 0
 0 -8 -1 108.03 14.12 0
 0 -8 -1 101.8 13.96 0
 0 -8 -1 111.35 12.41 0
 0 -8 1 110.2 13.03 0
 0 -8 -1 98.8 12.9 0
 0 -8 1 108.15 12.86 0
 2 -8 1 57.94 12.42 0
 2 -8 1 63.68 14.1 0
 -2 -8 -1 59.58 13.65 0
 -2 -8 -1 62.3 12.9 0
 2 -8 1 56.15 12.19 0
 -2 -8 -1 68.97 12.51 0
 -2 -8 -1 60.08 13.78 0
 2 -8 1 67.08 12.63 0
 4 -8 1 77.28 12.44 0
 -4 -8 -1 74.78 12.73 0
 -4 -8 -1 75.23 15.5 0
 4 -8 1 69.92 15.42 0
 4 -8 1 89.26 14.55 0
 4 -8 1 89.21 12.71 0
 -4 -8 -1 93.15 13.63 0
 -4 -8 -1 84.61 14.06 0
 -6 -8 -1 18.57 17.24 0
 6 -8 1 21.05 14.36 0
 6 -8 1 29.24 12.69 0
 6 -8 1 31.3 15.14 0
 -6 -8 -1 25.94 15.81 0
 -6 -8 -1 26.42 12.53 0
 6 -8 1 26.7 12.77 0
 -6 -8 -1 34.04 13.51 0
 -8 -8 -1 29.56 19.71 0
 8 -8 1 27.44 12.58 0
 8 -8 1 33.77 15.29 0
 8 -8 1 39.6 17.3 0
 -8 -8 -1 34.67 12.59 0
 -8 -8 -1 33.95 18.81 0
 8 -8 1 40.13 12.57 0
 -8 -8 -1 24.65 13.78 0
 -10 -8 -1 11.28 12.88 0
 10 -8 1 9.13 12.81 0
 10 -8 1 11.72 9.08 0
 10 -8 1 13.88 15.8 0
 10 -8 1 16.15 17.26 0
 -10 -8 -1 16.92 13.77 0
 -38 0 2 15.84 13.33 0
 -38 0 2 20.53 13.4 0
 38 0 -2 19.98 13.17 0
 -36 0 2 393.48 15.07 0
 -36 0 2 404.97 15.06 0
 36 0 -2 424.02 11.15 0
 -34 0 2 1.85 12.27 0
 -34 0 2 12.85 12.13 0
 34 0 -2 14.76 11.68 0
 32 0 -2 157.13 11.69 0
 -32 0 2 150.27 12.6 0
 -32 0 2 163.74 12.25 0
 30 0 -2 144.55 11.45 0
 -30 0 2 121.04 12.19 0
 -30 0 2 147.4 12.05 0
 -28 0 2 47.55 11.72 0
 -28 0 2 26.93 11.28 0
 28 0 -2 36.79 11.11 0
 -26 0 2 852.42 14.89 0
 -26 0 2 758.49 13.74 0
 -26 0 2 718.12 14.5 0
 26 0 -2 752.41 13.53 0
 -24 0 2 300.8 13.34 0
 -24 0 2 318.8 12.06 0
 24 0 -2 318.79 9.2 0
 -24 0 2 378.21 13.28 0
 -22 0 2 20.39 11.16 0
 -22 0 2 17.07 11.02 0
 -22 0 2 22.77 10.73 0
 22 0 -2 10.19 7.24 0
 20 0 -2 228.5 11.3 0
 -20 0 2 227.04 9.04 0
 -20 0 2 232.85 11.67 0
 -18 0 2 401.12 13.39 0
 -18 0 2 407.94 12.31 0
 18 0 -2 411.26 12.16 0
 -16 0 2 4.18 10.54 0
 -16 0 2 1.45 11.76 0
 16 0 -2 9.75 10.32 0
 14 0 -2 2325.96 18.22 0
 -14 0 2 2178.22 21.35 0
 14 0 -2 2473.81 21.79 0
 -14 0 2 2309.54 19.46 0
 12 0 -2 322.42 11.79 0
 -12 0 2 295.28 11.97 0
 -12 0 2 283.1 13.18 0
 12 0 -2 287.07 10.45 0
 -10 0 2 944.42 15.48 0
 -10 0 2 891.89 17.5 0
 10 0 -2 973.99 15.52 0
 10 0 -2 1015.27 17.45 0
 -8 0 2 37.51 8.1 0
 8 0 -2 33.05 9.56 0
 -8 0 2 32.07 13.79 0
 8 0 -2 30.39 10.95 0
 6 0 -2 1092.76 20.25 0
 -6 0 2 1107.99 15.11 0
 -6 0 2 1000.35 17.16 0
 6 0 -2 1213.78 17.38 0
 4 0 -2 115.39 12.46 0
 4 0 -2 112.06 16.27 0
 -4 0 2 103.42 16.51 0
 -4 0 2 110.49 9.5 0
 2 0 -2 435.66 14.34 0
 -2 0 2 364.3 13.91 0
 2 0 -2 356.78 14.12 0
 -2 0 2 424.46 14.37 0
 0 0 2 3.28 11.46 0
 0 0 -2 7.39 11.37 0
 0 0 -2 10.02 16.35 0
 0 0 2 -2.92 16.14 0
 2 0 2 240.9 15.68 0
 2 0 2 254.09 9.95 0
 -2 0 -2 217.87 16.01 0
 -2 0 -2 262.02 10.22 0
 4 0 2 2335.6 22.14 0
 -4 0 -2 2082.62 22.15 0
 4 0 2 2399.3 21.8 0
 -4 0 -2 2502.98 22.23 0
 6 0 2 485.1 13.81 0
 6 0 2 490.5 13.02 0
 -6 0 -2 432.61 14.61 0
 -6 0 -2 505.63 12.83 0
 -8 0 -2 491.84 11.33 0
 -8 0 -2 580.04 13.2 0
 8 0 2 537.89 10.99 0
 8 0 2 541.78 12.98 0
 10 0 2 384.9 12.15 0
 10 0 2 373.18 11.63 0
 -10 0 -2 338.98 13.04 0
 12 0 2 1293.35 15.84 0
 -12 0 -2 1208.8 16.02 0
 12 0 2 1310.62 15.37 0
 -14 0 -2 49.65 11.22 0
 14 0 2 53.36 9.59 0
 14 0 2 61.98 10.07 0
 -16 0 -2 288.13 12.5 0
 16 0 2 324.13 11.57 0
 16 0 2 297.69 10.55 0
 -18 0 -2 325.48 9.78 0
 18 0 2 368.62 11.46 0
 18 0 2 390.39 11.78 0
 20 0 2 -4.29 10.03 0
 20 0 2 2.89 9.43 0
 -20 0 -2 -2.15 11.11 0
 -22 0 -2 9.48 11.3 0
 22 0 2 5.39 7.24 0
 22 0 2 7.57 9.94 0
 24 0 2 486.29 12.17 0
 -24 0 -2 474.88 13.06 0
 24 0 2 637.57 12.65 0
 24 0 2 549.03 12.49 0
 26 0 2 11.61 10.81 0
 26 0 2 13.15 10.42 0
 26 0 2 12.84 10.52 0
 -26 0 -2 9.24 11.72 0
 -28 0 -2 12.94 12 0
 28 0 2 9.02 11.23 0
 28 0 2 4.52 10.96 0
 28 0 2 7.44 11.08 0
 30 0 2 13.47 11.66 0
 30 0 2 12.43 11.36 0
 -30 0 -2 8.34 12.65 0
 30 0 2 12.39 11.58 0
 -32 0 -2 32.72 12.98 0
 32 0 2 29.97 12.24 0
 32 0 2 36.28 11.89 0
 -34 0 -2 586.36 16.57 0
 34 0 2 667.4 15.82 0
 34 0 2 586.56 18.12 0
 37 -1 -2 24.95 12.57 0
 -37 1 2 19.03 13.47 0
 -37 -1 2 25.99 13.01 0
 37 1 -2 26.42 13.4 0
 -37 -1 2 19.59 13.19 0
 -37 1 2 22.29 16.29 0
 -35 1 2 16.61 12.55 0
 -35 1 2 16.39 12.96 0
 -35 -1 2 21.84 12.75 0
 35 1 -2 30.5 12.82 0
 -35 -1 2 23.59 12.6 0
 35 -1 -2 12.72 12.28 0
 33 -1 -2 9.2 11.67 0
 -33 1 2 -0.24 12.5 0
 -33 1 2 7.86 11.82 0
 -33 -1 2 -5.65 12.08 0
 -33 -1 2 8.66 12.3 0
 33 1 -2 13.27 14.67 0
 -31 -1 2 446.05 13.38 0
 -31 1 2 443.84 16.66 0
 31 1 -2 484.48 13.85 0
 31 -1 -2 476.82 12.97 0
 -31 1 2 509.31 14.59 0
 -31 -1 2 505.8 13.66 0
 29 -1 -2 185 11.58 0
 29 1 -2 179.02 14.35 0
 -29 1 2 194.12 12.69 0
 -29 -1 2 196.67 12 0
 -29 -1 2 162.15 12.02 0
 -29 1 2 159.77 13.03 0
 -27 1 2 71.5 11.86 0
 27 1 -2 83.14 11.44 0
 27 -1 -2 75.62 10.71 0
 -27 -1 2 92.28 11.56 0
 -27 -1 2 79.01 11.63 0
 -27 1 2 84.46 13.99 0
 -27 -1 2 69.28 11.46 0
 25 -1 -2 89.07 7.74 0
 -25 1 2 76.51 7.92 0
 -25 1 2 77.17 12.31 0
 -25 -1 2 104.69 11.5 0
 -25 1 2 98.97 11.71 0
 -25 -1 2 83.03 11.5 0
 -25 -1 2 89.43 11.66 0
 25 1 -2 92.23 11.21 0
 23 1 -2 7.47 10.75 0
 -23 -1 2 7.82 10.97 0
 -23 1 2 -3.82 7.53 0
 -23 -1 2 4.63 11.17 0
 -23 1 2 4.69 13.15 0
 -23 1 2 2.84 11.75 0
 -23 -1 2 7.07 10.59 0
 23 -1 -2 7.71 10.31 0
 -21 -1 2 468.68 10.32 0
 21 -1 -2 518.95 12.11 0
 -21 1 2 501.04 17.12 0
 -21 1 2 503.78 10.05 0
 21 1 -2 524.31 13.15 0
 -21 -1 2 487.21 13.09 0
 -21 1 2 606.72 14.76 0
 -19 -1 2 798.09 14.18 0
 19 -1 -2 866.95 12.99 0
 19 1 -2 881.39 14.62 0
 -19 -1 2 845.15 14.27 0
 -19 1 2 873.95 13.58 0
 -19 1 2 809.01 16.56 0
 17 1 -2 322.5 11.76 0
 -17 -1 2 309.29 12.15 0
 17 -1 -2 292.98 8.7 0
 -17 1 2 299.1 11.61 0
 -17 -1 2 306.09 9.83 0
 -17 1 2 291.74 13.69 0
 -15 -1 2 67.71 11.39 0
 15 1 -2 64.19 10.96 0
 -15 -1 2 66.99 7.95 0
 -15 1 2 57.65 15.3 0
 15 -1 -2 61.44 7.38 0
 -15 1 2 71.93 10.64 0
 -13 -1 2 11.79 7.83 0
 -13 1 2 3.4 12.1 0
 -13 -1 2 3.19 10.12 0
 13 1 -2 4.97 6.68 0
 13 -1 -2 6.49 13.69 0
 13 -1 -2 8.13 10.17 0
 -13 1 2 9.83 10.77 0
 11 -1 -2 7.96 10.5 0
 -11 1 2 -0.01 12.79 0
 -11 -1 2 8.57 10 0
 -11 -1 2 0.1 11.88 0
 11 -1 -2 4.34 11.66 0
 11 1 -2 9.01 11.08 0
 11 1 -2 0.78 9.74 0
 -11 1 2 1.08 10.88 0
 9 -1 -2 351.3 15.71 0
 -9 1 2 333.82 12.34 0
 -9 1 2 314.1 16.29 0
 -9 -1 2 336.54 12.57 0
 9 1 -2 344.56 10.64 0
 9 1 -2 351.53 12.22 0
 -9 -1 2 333.99 13.92 0
 9 -1 -2 358.74 12.38 0
 7 -1 -2 -0.69 13.83 0
 -7 -1 2 5.24 10.41 0
 7 1 -2 12.43 12.38 0
 -7 1 2 7.64 14.43 0
 7 1 -2 9.02 7.2 0
 -7 1 2 5.9 7.86 0
 7 -1 -2 2.3 7.74 0
 -7 -1 2 -1.31 12.8 0
 5 1 -2 1149.45 16.71 0
 5 -1 -2 1106.69 16.91 0
 5 1 -2 1096.98 18.81 0
 -5 -1 2 1041.59 18.81 0
 -5 -1 2 1049.87 16.49 0
 5 -1 -2 917 19.26 0
 -5 1 2 1094.09 14.93 0
 -5 1 2 979.05 19.86 0
 3 1 -2 45.58 10.89 0
 3 -1 -2 37.73 8.53 0
 -3 -1 2 39.6 10.72 0
 -3 1 2 48.3 11.92 0
 -3 -1 2 39.08 10.78 0
 3 -1 -2 37.28 14.34 0
 3 1 -2 37.55 14.77 0
 -3 1 2 36.36 9.87 0
 1 1 -2 490.37 17.43 0
 -1 1 2 494.14 16.21 0
 -1 1 2 507.23 14.84 0
 1 1 -2 517.94 13.56 0
 -1 -1 2 512.2 13.62 0
 1 -1 -2 533.41 14.67 0
 -1 -1 2 435.97 16.97 0
 1 -1 -2 421 16.49 0
 1 1 2 946.86 16.97 0
 1 -1 2 937.15 15.68 0
 -1 1 -2 1018.4 15.81 0
 -1 -1 -2 977.93 16.89 0
 1 1 2 958.59 14.81 0
 1 -1 2 853.21 18.78 0
 -1 -1 -2 876.99 17.54 0
 -1 1 -2 870.05 16.05 0
 3 1 2 1055.49 16.74 0
 3 1 2 1031.34 17.29 0
 3 -1 2 883.41 15.17 0
 -3 -1 -2 1076.4 18 0
 -3 1 -2 932.02 18.73 0
 -3 1 -2 1097.58 15.75 0
 -3 -1 -2 974.42 16.83 0
 3 -1 2 1091.79 15.63 0
 -5 -1 -2 1119.54 16.36 0
 5 -1 2 1225.45 15.73 0
 5 1 2 1109.5 17.83 0
 -5 1 -2 1178.39 13.7 0
 -5 1 -2 1009.73 18.03 0
 5 1 2 1274.15 16.39 0
 -5 -1 -2 1253.72 18.52 0
 5 -1 2 1057 17.59 0
 -7 -1 -2 3129.2 26.71 0
 7 -1 2 2877.46 23.3 0
 -7 -1 -2 2774.45 19.49 0
 7 -1 2 3036.33 20.07 0
 7 1 2 2974.63 25.39 0
 -7 1 -2 2519.05 23.26 0
 7 1 2 3128.01 21.28 0
 9 -1 2 1241.71 15.02 0
 9 -1 2 1372.22 15.47 0
 -9 -1 -2 1265.85 16.26 0
 9 1 2 1259.28 19.04 0
 -9 -1 -2 1326.65 18.11 0
 -9 1 -2 1047.2 17.1 0
 9 1 2 1357.46 15.82 0
 -11 -1 -2 387.07 9.7 0
 11 1 2 413.24 12.41 0
 11 -1 2 437.17 11.48 0
 -11 1 -2 364.31 14.13 0
 11 1 2 441.91 11.73 0
 11 -1 2 433.7 12.96 0
 -13 1 -2 874.39 15.88 0
 13 -1 2 1034.31 13.8 0
 13 1 2 975.3 15.66 0
 13 -1 2 1045.29 15.02 0
 13 1 2 1037.14 12 0
 -13 -1 -2 946.08 11.89 0
 15 1 2 1.25 9.14 0
 15 1 2 3.66 9.58 0
 -15 -1 -2 5.8 10.4 0
 15 -1 2 3.06 9.44 0
 15 -1 2 7.39 9.49 0
 -15 1 -2 -6.17 11.49 0
 17 1 2 1338.3 18.06 0
 -17 -1 -2 1249.01 12.94 0
 17 -1 2 1321.58 14.44 0
 17 -1 2 1431.97 15.85 0
 17 1 2 1457.94 13.09 0
 -17 1 -2 1162.29 16.73 0
 19 1 2 162.38 10.78 0
 19 -1 2 178.31 11.02 0
 -19 -1 -2 149.75 8.37 0
 19 1 2 144.47 12.6 0
 19 -1 2 167.64 10.64 0
 -19 1 -2 142.81 12.51 0
 21 -1 2 187.7 10.83 0
 21 1 2 275.02 11.74 0
 -21 -1 -2 265.06 12.37 0
 21 1 2 311.52 11.48 0
 21 -1 2 308.98 11.9 0
 -21 1 -2 248.4 13.59 0
 23 -1 2 1.26 7.26 0
 23 -1 2 8.85 10.24 0
 -23 -1 -2 5.47 11.25 0
 23 1 2 6.55 12.39 0
 23 1 2 3.84 10.14 0
 -23 1 -2 6.1 12 0
 23 1 2 11.14 10.36 0
 25 1 2 99.06 8.03 0
 25 -1 2 90.3 10.81 0
 25 -1 2 91.43 10.81 0
 -25 1 -2 67.74 12.03 0
 -25 -1 -2 85.62 11.5 0
 25 1 2 81.53 10.9 0
 25 1 2 79.79 10.96 0
 25 -1 2 72.43 7.75 0
 27 -1 2 456.47 12.55 0
 27 1 2 467.25 13.08 0
 -27 -1 -2 476.44 13.04 0
 27 1 2 469.49 13.41 0
 27 1 2 553 12.85 0
 27 -1 2 446.75 12.46 0
 27 -1 2 523.92 13.08 0
 -27 1 -2 399.69 14.6 0
 29 1 2 868.86 14.27 0
 29 -1 2 716.24 13.79 0
 -29 -1 -2 730.36 14.42 0
 29 1 2 714.47 14.89 0
 29 -1 2 766.03 14.09 0
 29 1 2 722.95 16.86 0
 29 -1 2 854.64 14.89 0
 -29 1 -2 634.86 15.66 0
 -31 -1 -2 7.01 12.64 0
 31 1 2 7.89 11.87 0
 31 -1 2 10.61 11.85 0
 -31 1 -2 0.99 13.4 0
 31 -1 2 5.66 11.67 0
 31 1 2 4.82 11.55 0
 33 -1 2 6.93 12.43 0
 33 1 2 8.61 15.53 0
 33 -1 2 1.26 12.37 0
 33 1 2 4.03 12.26 0
 -33 1 -2 -4.07 13.75 0
 -33 -1 -2 13.43 13.07 0
 35 1 2 44.87 13.35 0
 -35 -1 -2 52.52 14.3 0
 35 -1 2 41.48 13.45 0
 35 1 2 37.76 15.97 0
 35 -1 2 41.26 13.07 0
 -35 1 -2 29.96 15.11 0
 36 -2 -2 148.96 9.74 0
 -36 2 2 113.82 17.4 0
 -36 -2 2 132.41 13.64 0
 -36 2 2 133.91 17.65 0
 36 2 -2 150.01 17.39 0
 -36 -2 2 133.92 13.57 0
 -34 2 2 71.08 16.71 0
 -34 -2 2 96.71 12.69 0
 34 2 -2 83.57 13.41 0
 34 -2 -2 87.91 12.25 0
 -34 2 2 86.42 18.72 0
 -34 -2 2 74.53 9.18 0
 32 2 -2 11.18 15.54 0
 -32 2 2 6.15 14.77 0
 -32 -2 2 9.23 12.16 0
 -32 -2 2 12.59 12.15 0
 32 -2 -2 5.31 11.61 0
 -32 2 2 2.32 15.42 0
 -30 2 2 59.3 15.2 0
 -30 -2 2 64.37 11.77 0
 30 2 -2 59.06 12.58 0
 -30 -2 2 65.69 11.88 0
 30 -2 -2 63 11.21 0
 -30 2 2 63.9 14.72 0
 -28 2 2 66.41 14.66 0
 -28 -2 2 54.67 8.43 0
 -28 2 2 60.95 17.55 0
 28 2 -2 64.98 14.23 0
 28 -2 -2 58.89 10.94 0
 -28 -2 2 84.58 11.27 0
 -28 -2 2 55.22 11.53 0
 26 -2 -2 546.47 12.01 0
 -26 -2 2 541.58 13.98 0
 26 2 -2 560.06 13.9 0
 -26 -2 2 625.2 13.57 0
 -26 2 2 484.31 18.16 0
 -26 -2 2 564.99 12.99 0
 -26 2 2 572.79 17.53 0
 -24 -2 2 19.55 11.59 0
 -24 -2 2 28.66 11.47 0
 -24 2 2 15.5 15.72 0
 24 -2 -2 23.94 7.11 0
 24 2 -2 23.16 13.17 0
 -24 -2 2 21.82 13.47 0
 -24 2 2 23.6 13.85 0
 22 -2 -2 174.57 10.45 0
 -22 2 2 143.22 16.37 0
 -22 -2 2 168.16 12.44 0
 -22 -2 2 184.73 12.25 0
 -22 2 2 185.4 15.31 0
 -22 -2 2 144.94 11.66 0
 22 2 -2 173.58 11.4 0
 20 2 -2 30.16 10.48 0
 -20 2 2 31.57 15.5 0
 -20 2 2 30.95 7.26 0
 -20 -2 2 35.77 11.31 0
 -20 2 2 38.41 13.72 0
 20 -2 -2 36.41 10.07 0
 -20 -2 2 35.48 11.05 0
 18 -2 -2 74.75 10.29 0
 -18 2 2 75.85 16.24 0
 -18 -2 2 87.27 11.37 0
 -18 -2 2 75.09 10.84 0
 18 2 -2 84.08 10.49 0
 -18 2 2 90.89 10.79 0
 16 -2 -2 226.77 10.64 0
 -16 2 2 211.36 17.76 0
 -16 2 2 230.08 11.2 0
 -16 -2 2 255.82 11.84 0
 16 2 -2 236.07 11.01 0
 -16 -2 2 228.76 11.33 0
 14 -2 -2 2165.98 15.88 0
 -14 -2 2 2216.48 20.57 0
 14 2 -2 2255.6 20.5 0
 -14 2 2 2117.06 16.14 0
 -14 2 2 2048.55 30.15 0
 14 -2 -2 2425.43 29.52 0
 -14 -2 2 2174.79 16.45 0
 -12 -2 2 34.85 10.1 0
 12 2 -2 35.91 9.89 0
 -12 2 2 38.63 16.1 0
 12 -2 -2 34.26 7.33 0
 -12 2 2 40.15 10.65 0
 12 -2 -2 37.74 14.27 0
 -12 -2 2 31.32 8.08 0
 10 -2 -2 298.01 11.72 0
 -10 -2 2 288.49 11.74 0
 -10 2 2 291.95 17.75 0
 10 2 -2 299.55 11.5 0
 -10 2 2 283.24 12.06 0
 10 2 -2 287.61 9.69 0
 10 -2 -2 291.8 17.45 0
 -10 -2 2 297.62 12.83 0
 8 2 -2 172.56 9.03 0
 8 -2 -2 174.91 11.51 0
 -8 2 2 170.35 15.9 0
 8 2 -2 174.94 10.73 0
 -8 -2 2 170.28 10.71 0
 -8 -2 2 168.75 9.37 0
 -8 2 2 167.75 8.99 0
 8 -2 -2 156.2 16.08 0
 -6 -2 2 390.32 12.24 0
 -6 2 2 399.75 14.72 0
 6 -2 -2 330.18 14.61 0
 6 -2 -2 396.32 12.27 0
 6 2 -2 411.8 11.93 0
 -6 2 2 422.49 13.33 0
 6 2 -2 421 10.98 0
 -6 -2 2 407.06 14.37 0
 -4 -2 2 3662.33 25.33 0
 4 2 -2 3742.86 25.36 0
 -4 2 2 3791.34 25.68 0
 -4 2 2 3732.95 28.28 0
 4 -2 -2 3693.57 23.81 0
 4 -2 -2 3093.81 26.61 0
 -4 -2 2 3653.17 23.88 0
 4 2 -2 3802.67 24.23 0
 -2 2 2 1951.22 20.62 0
 -2 2 2 2052.27 20.88 0
 2 -2 -2 1960.34 20.38 0
 -2 -2 2 1896.17 18.16 0
 -2 -2 2 1834.44 20.46 0
 2 2 -2 1961.47 16.99 0
 2 -2 -2 1792.01 20.35 0
 2 2 -2 1958.53 20.65 0
 0 2 -2 137.73 10.54 0
 0 -2 2 132.83 10.52 0
 0 -2 -2 127.02 11.32 0
 0 -2 -2 115.85 11.89 0
 0 -2 2 123.8 13.22 0
 0 2 2 143 11.36 0
 0 2 2 131.78 11.61 0
 0 2 -2 128.31 13.03 0
 2 -2 2 624.2 11.09 0
 -2 2 -2 610.82 13.2 0
 -2 -2 -2 628.63 14.91 0
 2 -2 2 545.61 15.08 0
 -2 2 -2 656.11 13.02 0
 2 2 2 625.74 15.58 0
 2 2 2 674.18 13.65 0
 -2 -2 -2 585.73 13.74 0
 4 2 2 6.64 10.23 0
 -4 2 -2 2.23 12.58 0
 4 -2 2 1.05 11.92 0
 4 -2 2 7.57 9.71 0
 4 2 2 3.74 12.93 0
 -4 -2 -2 3.08 7.71 0
 -4 -2 -2 5.09 11.94 0
 6 -2 2 1258.87 14.67 0
 6 2 2 1234.21 15.09 0
 6 2 2 1148.51 20.87 0
 -6 -2 -2 1140.14 15.31 0
 -6 -2 -2 1187.6 19.09 0
 6 -2 2 1010.43 17.18 0
 -6 2 -2 1158.58 19.03 0
 -8 2 -2 572.71 16.32 0
 8 2 2 560.97 17 0
 8 2 2 653.89 12.8 0
 -8 -2 -2 612.28 16.85 0
 8 -2 2 629.08 12.26 0
 -8 -2 -2 563.19 12.7 0
 8 -2 2 512.5 16.82 0
 -10 -2 -2 878.8 13.64 0
 10 2 2 940.91 13.65 0
 -10 2 -2 797.92 17.62 0
 10 -2 2 829 15.48 0
 10 -2 2 914.11 12.99 0
 -10 -2 -2 931.61 20.19 0
 10 2 2 862.89 19.02 0
 12 -2 2 1077.18 11.55 0
 12 2 2 1120.47 11.88 0
 -12 2 -2 980.28 18.25 0
 12 2 2 1017.63 20.1 0
 -12 -2 -2 1019.1 11.64 0
 12 -2 2 1089.72 16.11 0
 14 2 2 206.35 10.58 0
 14 2 2 166.23 12.98 0
 14 -2 2 191.63 11.44 0
 -14 2 -2 159.63 13.9 0
 -14 -2 -2 187.04 10.98 0
 14 -2 2 181.72 10.23 0
 16 2 2 45.73 12 0
 16 2 2 57.95 10.3 0
 -16 2 -2 41.07 13.12 0
 -16 -2 -2 41.65 10.8 0
 16 -2 2 56.58 9.65 0
 16 -2 2 55.29 10.41 0
 18 2 2 1847.6 15.61 0
 18 2 2 1588.44 21.87 0
 18 -2 2 717.46 10.27 0
 -18 2 -2 1430.54 22.02 0
 -18 -2 -2 1675.84 15.69 0
 18 -2 2 1784.88 19.72 0
 20 -2 2 167.34 11.23 0
 -20 -2 -2 166.18 11.03 0
 20 -2 2 163.74 10.34 0
 20 2 2 151.85 13.1 0
 -20 2 -2 137.12 13.79 0
 20 2 2 143.29 13.65 0
 20 2 2 178.67 10.64 0
 22 -2 2 5.04 10.25 0
 22 2 2 8.52 12.28 0
 -22 -2 -2 11.71 10.75 0
 22 -2 2 9.14 12.61 0
 -22 2 -2 10.94 12.62 0
 22 2 2 7.79 12.92 0
 22 2 2 7.86 10.41 0
 24 2 2 259.59 14.73 0
 -24 2 -2 220.83 16.51 0
 24 2 2 249.86 14.86 0
 24 -2 2 281.14 11.57 0
 24 -2 2 296.77 12.07 0
 24 2 2 312.91 8.97 0
 -24 -2 -2 258.54 11.8 0
 26 2 2 13.32 12.98 0
 26 -2 2 24.55 10.71 0
 -26 -2 -2 -0 11.45 0
 26 2 2 15.46 13.71 0
 26 -2 2 19.97 10.85 0
 -26 2 -2 4.13 13.17 0
 26 -2 2 14.4 10.99 0
 26 2 2 28.58 11.18 0
 28 2 2 14.34 13.38 0
 28 -2 2 21.71 11.26 0
 -28 -2 -2 22.19 12.12 0
 28 -2 2 25.76 11.36 0
 -28 2 -2 17.56 13.34 0
 28 2 2 23.56 14.48 0
 28 -2 2 22.86 14.02 0
 30 -2 2 7.11 11.37 0
 30 -2 2 3.55 8.13 0
 30 2 2 14.41 15.11 0
 -30 -2 -2 -10.52 12.26 0
 30 2 2 14.74 14.35 0
 30 -2 2 6.73 12.25 0
 -30 2 -2 11.46 13.86 0
 32 2 2 23.38 14.77 0
 -32 2 -2 18.53 14.28 0
 32 2 2 16.4 15.83 0
 -32 -2 -2 11.63 9.29 0
 32 -2 2 8.13 8.99 0
 32 -2 2 16.52 12.63 0
 -34 2 -2 199.4 19.09 0
 34 -2 2 249.71 13.81 0
 -34 -2 -2 230.36 14.87 0
 34 2 2 263.39 18.51 0
 34 2 2 239.59 17.54 0
 34 -2 2 204.07 10.22 0
 35 -3 -2 39.22 12.94 0
 -35 -3 2 24.94 13.45 0
 -35 -3 2 18.04 13.36 0
 35 3 -2 22.2 13.25 0
 33 3 -2 6.5 15.29 0
 -33 -3 2 17.32 12.58 0
 33 -3 -2 1.62 12.18 0
 -33 -3 2 14.21 12.48 0
 31 3 -2 331.02 16.08 0
 -31 -3 2 293.85 9.8 0
 31 -3 -2 362.95 12.58 0
 -31 -3 2 343.52 13.66 0
 -29 -3 2 41.17 11.58 0
 29 -3 -2 30.26 11.27 0
 29 3 -2 40.23 13.95 0
 -29 -3 2 42.39 12.07 0
 -27 -3 2 210.11 15.47 0
 -27 -3 2 251.21 9.29 0
 27 -3 -2 236.2 11.19 0
 27 3 -2 216.04 14.28 0
 -27 -3 2 192.89 8.94 0
 25 3 -2 43.36 10.48 0
 -25 -3 2 54.78 10.93 0
 -25 -3 2 43.64 11.07 0
 -25 -3 2 46.96 11.59 0
 25 -3 -2 49.65 10.52 0
 -23 -3 2 78.09 11.09 0
 23 -3 -2 70.15 7.7 0
 -23 -3 2 68.85 11.66 0
 23 3 -2 64.98 10.58 0
 -23 -3 2 70.64 11.17 0
 21 3 -2 706.77 16.01 0
 -21 -3 2 836.15 13.64 0
 21 -3 -2 669.77 12.46 0
 -21 -3 2 650.2 13.05 0
 -21 -3 2 714.59 17.17 0
 -19 -3 2 519 12.74 0
 19 -3 -2 502.55 9.48 0
 19 3 -2 498.32 12.97 0
 -19 -3 2 506.66 13.79 0
 -17 -3 2 16.1 10.43 0
 -17 -3 2 11.36 8.07 0
 17 3 -2 25.35 11.89 0
 17 -3 -2 9.51 7.2 0
 -15 3 2 2 20.87 0
 -15 -3 2 6.02 9.99 0
 15 3 -2 1.04 9.5 0
 15 -3 -2 3.02 7.15 0
 -15 3 2 3.28 10.33 0
 -15 -3 2 3.93 8.11 0
 -13 3 2 97.83 10.57 0
 -13 -3 2 98.22 11.6 0
 13 3 -2 104.66 10 0
 13 -3 -2 105.27 17.68 0
 -13 3 2 106.82 17.69 0
 -13 -3 2 93.15 10.1 0
 13 -3 -2 102.39 10.04 0
 -11 3 2 519.58 19.37 0
 11 -3 -2 470.15 18.94 0
 -11 -3 2 522.9 12.8 0
 -11 3 2 484.23 12.14 0
 11 3 -2 561.57 12.65 0
 11 -3 -2 518.97 11.77 0
 -11 -3 2 533.19 12.78 0
 -9 3 2 974.95 19.98 0
 -9 -3 2 907.12 14.44 0
 -9 3 2 849.66 11.79 0
 9 -3 -2 765.63 20.06 0
 9 3 -2 950.19 14.55 0
 9 -3 -2 961.28 13.76 0
 -9 -3 2 940.28 14.87 0
 -7 3 2 -2.29 12.72 0
 -7 -3 2 9.31 9.15 0
 7 -3 -2 4.1 9.89 0
 7 3 -2 -1.32 9.4 0
 7 -3 -2 -0.36 13.99 0
 -7 3 2 3.53 7.29 0
 -7 -3 2 5.55 11.22 0
 -5 -3 2 125.99 12.4 0
 5 3 -2 129.89 11.66 0
 -5 -3 2 119.46 10.19 0
 -5 3 2 130.62 11.12 0
 5 -3 -2 107.98 14.11 0
 5 3 -2 127.16 10.24 0
 5 -3 -2 121.96 10.76 0
 -5 3 2 119.21 11.21 0
 -3 -3 2 45.99 11.94 0
 3 -3 -2 31.83 11.03 0
 -3 3 2 42.6 10.42 0
 -3 -3 2 37.77 9.52 0
 3 -3 -2 34.79 10.71 0
 3 3 -2 34.74 9.27 0
 3 3 -2 36.26 10.86 0
 -3 3 2 34.99 10.72 0
 1 -3 -2 22.88 10.46 0
 -1 -3 2 21.66 12.11 0
 1 3 -2 21.65 8.26 0
 -1 -3 2 23.12 9.48 0
 -1 3 2 18.47 10.3 0
 -1 3 2 22.79 10.63 0
 1 -3 -2 26.09 10.78 0
 1 -3 2 2365.69 21.91 0
 1 -3 2 2502.1 17.26 0
 -1 -3 -2 2555.82 20.1 0
 -1 -3 -2 2559.48 23.02 0
 1 3 2 2638.39 20.32 0
 -1 3 -2 2544.76 21.58 0
 1 3 2 2388.8 22.72 0
 -3 -3 -2 1402.13 20.26 0
 3 -3 2 1424.78 15.25 0
 3 -3 2 1287.77 17.93 0
 -3 -3 -2 1388.91 15.83 0
 3 3 2 1472.84 16.22 0
 3 3 2 1303.73 20.53 0
 -3 3 -2 1387.51 18.34 0
 5 -3 2 497.5 11.33 0
 -5 3 -2 488.25 14.65 0
 5 -3 2 422.78 14.09 0
 -5 -3 -2 490.2 12.37 0
 5 3 2 464.99 14.67 0
 5 3 2 521.73 9.9 0
 -5 -3 -2 479.65 15.76 0
 -7 3 -2 880.7 17.03 0
 -7 -3 -2 877.23 11.45 0
 7 3 2 835.57 20.25 0
 7 3 2 967.19 13.68 0
 -7 -3 -2 877.59 19.48 0
 7 -3 2 755.66 15.58 0
 7 -3 2 939.05 12.85 0
 9 3 2 358.77 18.45 0
 -9 3 -2 398.29 14.6 0
 9 -3 2 327.67 13.26 0
 -9 -3 -2 399.3 17.73 0
 9 3 2 435.18 11.56 0
 -9 -3 -2 387.13 8.87 0
 9 -3 2 433.88 10.94 0
 11 -3 2 -1.87 13.86 0
 -11 -3 -2 0.31 10.28 0
 11 3 2 6.17 10.38 0
 11 3 2 5.62 17.8 0
 -11 3 -2 3.53 12.88 0
 11 -3 2 2.64 9.44 0
 13 3 2 1878.41 15.7 0
 13 -3 2 1704.18 15.1 0
 -13 -3 -2 1628.95 13.49 0
 -13 3 -2 1595.62 21.74 0
 13 -3 2 1550.81 20.5 0
 15 -3 2 28.91 10.56 0
 -15 3 -2 24.54 16.55 0
 -15 -3 -2 42.76 10.63 0
 15 -3 2 30.17 9.77 0
 15 3 2 43.59 10.45 0
 17 3 2 681.6 10.4 0
 -17 3 -2 530.96 16.95 0
 17 -3 2 606.97 14.36 0
 -17 -3 -2 636.75 12.81 0
 17 -3 2 619.53 11.94 0
 19 -3 2 26.36 9.86 0
 -19 3 -2 29.04 15.93 0
 19 -3 2 30.02 10.49 0
 19 3 2 33.41 7.56 0
 -19 -3 -2 27.58 7.5 0
 -21 -3 -2 127.41 11.23 0
 -21 3 -2 116.74 13.55 0
 21 -3 2 113.96 13.63 0
 21 3 2 133.25 7.98 0
 21 -3 2 113.08 10.41 0
 23 -3 2 89.79 10.38 0
 23 3 2 94.8 10.8 0
 23 -3 2 99.22 13.4 0
 -23 -3 -2 85.59 11.02 0
 -23 3 -2 69.47 13.01 0
 25 -3 2 197.93 12.35 0
 -25 -3 -2 176.96 11.71 0
 25 -3 2 150.75 8.01 0
 25 -3 2 193.01 11.27 0
 -25 3 -2 129.38 13.61 0
 27 -3 2 344.02 12.49 0
 -27 3 -2 239.67 17.16 0
 27 -3 2 313.52 12.33 0
 27 -3 2 377.29 16.22 0
 -27 -3 -2 306.33 13.11 0
 -29 3 -2 231.23 14.78 0
 -29 -3 -2 286.48 13.55 0
 29 -3 2 296.94 13.06 0
 29 -3 2 299.65 13.06 0
 31 -3 2 22.84 12.54 0
 31 -3 2 5.81 12.25 0
 -31 3 -2 3.84 13.95 0
 -31 -3 -2 21.87 12.91 0
 33 -3 2 -2.06 12.96 0
 -33 3 -2 -1.47 17.7 0
 -33 -3 -2 2.87 13.33 0
 33 -3 2 1.14 13.32 0
 -34 -4 2 17.41 13.76 0
 34 4 -2 0.84 21.09 0
 34 -4 -2 -6.7 12.84 0
 -34 -4 2 13.91 13.51 0
 -32 -4 2 25.95 12.78 0
 32 -4 -2 31.03 12.27 0
 32 4 -2 29.13 18.19 0
 -32 -4 2 33.31 12.92 0
 30 -4 -2 110.38 11.87 0
 -30 -4 2 91.08 9.35 0
 30 4 -2 99.69 17.63 0
 -30 -4 2 108.81 9.33 0
 -28 -4 2 101.72 12.1 0
 28 4 -2 102.1 14.9 0
 -28 -4 2 109.12 12.28 0
 28 -4 -2 96.15 11.58 0
 -26 -4 2 559.97 19.6 0
 26 -4 -2 552.8 12.88 0
 26 4 -2 544.56 17.94 0
 -26 -4 2 539.75 13.07 0
 -26 -4 2 604.45 13.45 0
 24 4 -2 101.73 15.61 0
 -24 -4 2 94.72 8.77 0
 24 -4 -2 115.26 11.38 0
 -24 -4 2 90.94 8.19 0
 -24 -4 2 98.61 15.14 0
 -22 -4 2 -1.01 11.06 0
 -22 -4 2 10.68 13.9 0
 22 -4 -2 22.18 10.51 0
 22 4 -2 11.45 14.11 0
 -22 -4 2 14.25 11.12 0
 -20 -4 2 66.94 8.15 0
 20 4 -2 53.95 12.98 0
 -20 -4 2 61.72 13.74 0
 20 -4 -2 48.65 10.69 0
 -20 -4 2 62.25 11.45 0
 -18 -4 2 34.34 13.53 0
 -18 -4 2 38.72 8.09 0
 18 4 -2 38.62 9.96 0
 18 -4 -2 25.55 10.6 0
 -16 -4 2 128.11 11.57 0
 16 -4 -2 122.2 10.51 0
 16 4 -2 128.27 12.92 0
 -16 -4 2 133.06 11.38 0
 14 4 -2 1304.47 17.05 0
 14 -4 -2 1278.84 14.34 0
 -14 -4 2 1287.38 15.35 0
 -14 -4 2 1260.37 18.77 0
 12 -4 -2 48.06 17.42 0
 -12 -4 2 57.93 12.14 0
 -12 -4 2 60.83 11.42 0
 12 -4 -2 52.39 7.38 0
 12 4 -2 57.1 9.77 0
 -10 -4 2 93.69 10.25 0
 -10 4 2 112.38 14.34 0
 10 4 -2 105.59 10.15 0
 10 -4 -2 98.89 10.31 0
 10 -4 -2 79.02 15.5 0
 -10 -4 2 106.56 11.52 0
 -8 -4 2 -2.25 9.31 0
 8 -4 -2 5.43 7.42 0
 -8 4 2 1.87 13.14 0
 8 -4 -2 0.89 14.05 0
 -8 -4 2 7.26 11.31 0
 6 -4 -2 3.59 13.43 0
 -6 -4 2 0.37 9.54 0
 -6 -4 2 3.71 11.49 0
 6 -4 -2 -3.28 10.16 0
 -6 4 2 3.38 10.36 0
 -4 -4 2 655.18 14.57 0
 4 -4 -2 601.81 13.84 0
 -4 -4 2 620.77 12.49 0
 4 -4 -2 633.19 13.4 0
 -4 4 2 676.3 13.81 0
 2 -4 -2 302.75 11.93 0
 -2 4 2 319.79 11.87 0
 -2 -4 2 319.93 11.11 0
 -2 -4 2 295.09 13.37 0
 2 -4 -2 304.48 11.92 0
 0 -4 -2 9.16 9.93 0
 0 -4 -2 0.88 10.14 0
 0 -4 2 11.77 12.06 0
 0 -4 2 7.81 9.5 0
 0 4 -2 1.94 11.1 0
 0 4 2 -0.93 10.38 0
 -2 -4 -2 16 10.28 0
 -2 4 -2 8.21 11.47 0
 2 -4 2 2.51 12.76 0
 2 -4 2 11.49 9.79 0
 2 4 2 14.96 10.8 0
 -2 -4 -2 20.07 10.6 0
 -4 -4 -2 224.38 14.21 0
 4 -4 2 207.03 13.39 0
 4 -4 2 233.65 10.19 0
 -4 -4 -2 213.72 11.61 0
 4 4 2 226.16 8.35 0
 -4 4 -2 224.47 12.39 0
 -6 4 -2 10.66 11.5 0
 -6 -4 -2 17.7 12.31 0
 6 -4 2 14.7 12.3 0
 -6 -4 -2 20.86 10.49 0
 6 -4 2 15.85 9.55 0
 6 4 2 9.43 7.52 0
 8 4 2 33.01 10.35 0
 -8 -4 -2 24.94 13.87 0
 8 -4 2 24.72 12.4 0
 8 -4 2 37.39 9.35 0
 -8 -4 -2 24.21 10.19 0
 -8 4 -2 23.34 11.71 0
 10 4 2 149.09 8 0
 -10 -4 -2 139.84 23.02 0
 10 -4 2 107.73 14.95 0
 10 -4 2 141.38 10.04 0
 -10 4 -2 126.1 14.9 0
 -10 -4 -2 144.84 10.72 0
 12 -4 2 274.96 13.45 0
 12 4 2 356.9 8.97 0
 12 -4 2 360.78 11.02 0
 -12 -4 -2 333.08 11.46 0
 -12 4 -2 306.02 16.09 0
 -14 4 -2 -1.77 14.18 0
 14 -4 2 5.29 13.81 0
 14 4 2 9.95 10.55 0
 14 -4 2 8.92 9.89 0
 -14 -4 -2 -8.06 10.48 0
 16 -4 2 20.26 10.97 0
 -16 4 -2 16.67 14.51 0
 16 -4 2 13.73 10.21 0
 16 4 2 32.25 11.09 0
 -16 -4 -2 21.41 10.57 0
 18 4 2 516.88 9.76 0
 -18 4 -2 440.35 17.49 0
 18 -4 2 499.1 16.23 0
 -18 -4 -2 450.47 9.57 0
 18 -4 2 409.57 8.74 0
 20 -4 2 31.31 13.08 0
 -20 4 -2 28.44 17.41 0
 20 -4 2 27.84 10.59 0
 -20 -4 -2 24.39 10.84 0
 -22 4 -2 13.17 15.23 0
 22 -4 2 24.1 15.65 0
 -22 -4 -2 27.8 11.52 0
 22 -4 2 22.27 10.57 0
 24 -4 2 147.43 8.3 0
 24 -4 2 183.23 17.32 0
 -24 -4 -2 153.93 11.74 0
 24 -4 2 125.28 8.1 0
 -24 4 -2 131.43 16.67 0
 -26 4 -2 10.36 18.34 0
 -26 -4 -2 14.77 8.45 0
 26 -4 2 10 16.85 0
 26 -4 2 14.35 11.74 0
 26 -4 2 21.72 11.93 0
 -28 4 -2 1.66 19 0
 -28 -4 -2 0.98 12.18 0
 28 -4 2 12.63 8.3 0
 28 -4 2 2.91 11.98 0
 -30 4 -2 6.04 22.08 0
 -30 -4 -2 12.04 12.91 0
 30 -4 2 4.67 8.42 0
 30 -4 2 5.21 12.82 0
 31 -5 -2 244.85 13.59 0
 -31 -5 2 258.9 14.43 0
 -31 -5 2 216.07 13.94 0
 29 -5 -2 154.96 13.02 0
 -29 -5 2 119.12 9.55 0
 -29 -5 2 165.96 13.18 0
 27 -5 -2 27.23 12.13 0
 -27 -5 2 22.51 12.47 0
 -27 -5 2 24.35 12.43 0
 -25 -5 2 18.84 11.92 0
 -25 -5 2 26.55 12.16 0
 25 -5 -2 38.42 11.63 0
 -23 -5 2 -0.27 17.59 0
 -23 -5 2 -3.86 11.86 0
 -23 -5 2 5.83 11.94 0
 23 -5 -2 6.04 7.8 0
 -21 -5 2 201.06 15.95 0
 -21 -5 2 222.04 12.31 0
 -21 -5 2 223.18 12.29 0
 21 -5 -2 192.94 11.64 0
 -19 -5 2 400.38 12.42 0
 -19 -5 2 345.57 9.43 0
 19 -5 -2 351.49 11.93 0
 -19 -5 2 360.68 16.87 0
 -17 -5 2 116.61 11.54 0
 -17 -5 2 121.1 14.32 0
 17 -5 -2 118.33 7.92 0
 -17 -5 2 148.63 11.37 0
 -15 -5 2 19.42 12.8 0
 15 -5 -2 14.03 7.57 0
 -15 -5 2 15.85 11.02 0
 -15 -5 2 23.86 11.35 0
 -13 -5 2 2.05 12.4 0
 13 -5 -2 5.67 24 0
 -13 -5 2 5.31 11.16 0
 13 -5 -2 0.75 22.9 0
 13 -5 -2 5.83 10.52 0
 11 -5 -2 1.93 7.27 0
 -11 -5 2 -1.52 11.15 0
 -11 -5 2 -1.74 9.73 0
 11 -5 -2 -0.54 14.77 0
 -9 -5 2 123.07 10.71 0
 9 -5 -2 108.44 11.08 0
 9 -5 -2 106.2 15.12 0
 -9 -5 2 111.28 8.59 0
 7 -5 -2 19.18 11.12 0
 -7 -5 2 11.83 10.15 0
 7 -5 -2 23.17 7.81 0
 -7 -5 2 1.38 12.57 0
 -5 -5 2 200.56 13 0
 5 -5 -2 196.11 11.61 0
 -5 -5 2 173.77 12.88 0
 5 -5 -2 171.72 14.72 0
 3 -5 -2 2.88 10.51 0
 3 -5 -2 4.79 10.93 0
 -3 -5 2 15.44 9.68 0
 -3 -5 2 -5.11 12.19 0
 1 -5 -2 176.62 11.84 0
 1 -5 -2 181.07 11.89 0
 -1 -5 2 183.89 10.78 0
 -1 -5 2 185.38 12.95 0
 -1 -5 -2 123.55 11.11 0
 -1 -5 -2 111.54 11.23 0
 1 -5 2 121.76 12.81 0
 1 -5 2 120.3 10.62 0
 -3 -5 -2 206.59 11.97 0
 3 -5 2 215.72 11.07 0
 3 -5 2 191.46 16.25 0
 -3 -5 -2 200.68 11.37 0
 3 5 2 233.67 12.06 0
 5 -5 2 308.78 13.83 0
 -5 -5 -2 338.84 15.19 0
 5 -5 2 354.24 11.04 0
 5 5 2 369.77 12.65 0
 -5 -5 -2 331.42 9.33 0
 7 -5 2 477.87 14.78 0
 -7 -5 -2 544.09 18.57 0
 7 -5 2 582.3 12.18 0
 7 5 2 616.43 10.6 0
 -7 -5 -2 515.44 12.54 0
 -9 -5 -2 323.25 11.68 0
 -9 -5 -2 309.31 19.67 0
 9 -5 2 253.68 13.65 0
 9 -5 2 318.79 10.88 0
 11 -5 2 207.42 10.57 0
 11 -5 2 163.94 15.57 0
 -11 -5 -2 192.72 11.1 0
 13 -5 2 179.19 15.07 0
 13 -5 2 180.46 7.96 0
 -13 5 -2 174.51 14.53 0
 -13 -5 -2 188.61 8.34 0
 15 -5 2 6.24 15.76 0
 15 -5 2 8.48 10.22 0
 -15 5 -2 0.57 13.64 0
 -15 -5 -2 14.06 10.55 0
 17 -5 2 555.42 19.68 0
 17 -5 2 554.06 12.24 0
 -17 5 -2 496.85 17.7 0
 -17 -5 -2 562.19 12.33 0
 19 -5 2 65.64 10.86 0
 -19 -5 -2 49.51 8.24 0
 19 -5 2 65.2 16.36 0
 21 -5 2 133.94 19.42 0
 21 -5 2 120.05 11.37 0
 -21 -5 -2 127.44 12.09 0
 23 -5 2 17.68 11.17 0
 -23 -5 -2 8.85 12.08 0
 23 -5 2 7.81 8 0
 -25 -5 -2 31.38 9.04 0
 25 -5 2 38.94 12.1 0
 25 -5 2 33.03 12.06 0
 27 -5 2 257.91 9.66 0
 27 -5 2 257.14 12.89 0
 -27 -5 -2 228.65 10.37 0
 -26 -6 2 111.93 13.74 0
 -26 -6 2 126.4 9.87 0
 26 -6 -2 152.83 13.48 0
 -24 -6 2 40.91 12.42 0
 24 -6 -2 16.37 8.95 0
 -24 -6 2 35.8 12.99 0
 22 -6 -2 -7.15 11.72 0
 -22 -6 2 4.76 12.45 0
 -22 -6 2 17.13 12.02 0
 20 -6 -2 12.24 8.26 0
 -20 -6 2 8.71 17.59 0
 -20 -6 2 14.75 11.84 0
 -20 -6 2 -5.97 12.4 0
 -18 -6 2 69.88 17.23 0
 -18 -6 2 79.55 8.55 0
 18 -6 -2 65.42 8.49 0
 -18 -6 2 72.5 12.57 0
 16 -6 -2 8.72 11.45 0
 -16 -6 2 13.19 14.06 0
 -16 -6 2 0.84 11.42 0
 -16 -6 2 10.12 8.28 0
 -14 -6 2 540.34 12.97 0
 -14 -6 2 477.63 16.21 0
 -14 -6 2 462.3 10.34 0
 14 -6 -2 438.02 9.72 0
 -12 -6 2 87.85 13.5 0
 12 -6 -2 81.84 17.94 0
 12 -6 -2 78.52 17.95 0
 -12 -6 2 96.39 11.35 0
 -12 -6 2 86.38 12.26 0
 12 -6 -2 81.92 11.55 0
 10 -6 -2 111.95 15.52 0
 -10 -6 2 147.82 11.71 0
 -10 -6 2 119.16 11.36 0
 10 -6 -2 111.89 8.23 0
 10 -6 -2 126.45 15.53 0
 -10 -6 2 114.24 9.06 0
 8 -6 -2 2.33 13.69 0
 -8 -6 2 6.79 10.19 0
 8 -6 -2 2.41 11.02 0
 -8 -6 2 -2.51 8.47 0
 -6 -6 2 12.01 12.25 0
 6 -6 -2 7.77 11.13 0
 6 -6 -2 8.67 10.84 0
 -6 -6 2 7.09 10.3 0
 4 -6 -2 210.28 11.83 0
 -4 -6 2 218.9 11.02 0
 4 -6 -2 203.77 14.17 0
 -4 -6 2 202.09 13.04 0
 -2 -6 2 278.85 13.31 0
 -2 -6 2 316.05 11.71 0
 2 -6 -2 294.54 12.41 0
 2 -6 -2 307.46 12.5 0
 0 -6 -2 162.73 12.25 0
 0 -6 2 147.76 12.82 0
 0 -6 -2 140.39 11.35 0
 0 -6 2 176.6 10.93 0
 2 -6 2 128.03 13 0
 -2 -6 -2 129.25 11.12 0
 2 -6 2 133.17 10.71 0
 -2 -6 -2 128.18 12.26 0
 -4 -6 -2 32.78 10.9 0
 -4 -6 -2 30.18 13.94 0
 4 -6 2 36.91 10.53 0
 4 -6 2 31.36 12.37 0
 -6 -6 -2 3.13 13.72 0
 6 -6 2 16.5 10.46 0
 -6 -6 -2 15.19 10.72 0
 6 -6 2 9.7 12.34 0
 -8 -6 -2 24.81 13.48 0
 -8 -6 -2 28.89 15.89 0
 8 -6 2 17.64 15.37 0
 8 -6 2 36.42 10.8 0
 -8 -6 -2 39.17 11.23 0
 10 -6 2 201.84 13.52 0
 10 -6 2 245.35 8.53 0
 -10 -6 -2 242.05 9.22 0
 12 -6 2 452.71 12.17 0
 12 -6 2 385.67 17.5 0
 -12 -6 -2 422.23 12.35 0
 14 -6 2 52.66 11.33 0
 -14 -6 -2 34.06 11.59 0
 14 -6 2 45.31 15.02 0
 16 -6 2 4.01 16.87 0
 16 -6 2 5.93 7.74 0
 -16 -6 -2 -1.54 8.25 0
 18 -6 2 218.91 21.77 0
 18 -6 2 209.9 12.05 0
 -18 -6 -2 175.75 12.25 0
 18 -6 2 217.7 23.23 0
 20 -6 2 37.54 11.77 0
 -20 -6 -2 28.21 12.36 0
 20 -6 2 36.22 11.88 0
 22 -6 2 -1.21 8.81 0
 22 -6 2 0.89 12.07 0
 -22 -6 -2 -4.39 12.46 0
 -24 -6 -2 175.18 9.91 0
 24 -6 2 187.89 13.47 0
 24 -6 2 154.91 13.34 0
 21 -7 -2 110.25 13.74 0
 -21 -7 2 90.17 13.38 0
 -21 -7 2 101.05 10.39 0
 19 -7 -2 134.54 13.23 0
 -19 -7 2 128.16 26.82 0
 -19 -7 2 104.3 27.17 0
 -19 -7 2 116.07 13.12 0
 -19 -7 2 113.37 14.17 0
 -17 -7 2 23.76 18.32 0
 17 -7 -2 34.08 12.46 0
 -17 -7 2 30.33 12.4 0
 -17 -7 2 25.53 13.24 0
 15 -7 -2 8.82 12.33 0
 -15 -7 2 5.66 8.55 0
 -15 -7 2 14.51 9.4 0
 -15 -7 2 6.12 15.04 0
 13 -7 -2 21.32 11.97 0
 -13 -7 2 12.62 8.98 0
 -13 -7 2 18.12 14.35 0
 -13 -7 2 26.34 12.8 0
 11 -7 -2 61.97 12.37 0
 -11 -7 2 53.5 12 0
 -11 -7 2 44.97 14.42 0
 11 -7 -2 40.51 18.3 0
 11 -7 -2 42.14 18.53 0
 -11 -7 2 52.84 13.13 0
 9 -7 -2 145.49 16.24 0
 9 -7 -2 159.62 12.53 0
 9 -7 -2 165.75 16.43 0
 -9 -7 2 156.96 12.36 0
 -9 -7 2 156.1 12.67 0
 -9 -7 2 185.17 13.42 0
 -7 -7 2 43.28 12.96 0
 7 -7 -2 26.83 12.02 0
 7 -7 -2 24.58 12.18 0
 7 -7 -2 37.9 12.5 0
 -7 -7 2 31.37 11.84 0
 -7 -7 2 31.57 11.38 0
 5 -7 -2 83.12 12.48 0
 5 -7 -2 81.07 12.2 0
 -5 -7 2 83.56 12.14 0
 -5 -7 2 78.54 11.58 0
 -5 -7 2 77.58 13.34 0
 5 -7 -2 71.02 12.3 0
 3 -7 -2 20.68 12.12 0
 -3 -7 2 13.46 11.43 0
 3 -7 -2 23.75 11.65 0
 -3 -7 2 13.42 8.17 0
 -3 -7 2 29.36 13.21 0
 1 -7 -2 -2.28 15.09 0
 -1 -7 2 4.07 13.22 0
 -1 -7 2 0.67 11.61 0
 -1 -7 2 0.05 11.08 0
 1 -7 -2 0.91 11.62 0
 -1 -7 -2 217.28 12.42 0
 1 -7 2 205.18 14.11 0
 1 -7 2 212.58 9.05 0
 -1 -7 -2 219.28 13.75 0
 1 -7 2 233.88 12.96 0
 -3 -7 -2 246.64 16.24 0
 3 -7 2 269.1 12.93 0
 3 -7 2 214.87 13.99 0
 3 -7 2 279.45 12.24 0
 -3 -7 -2 243.96 12.65 0
 5 -7 2 242.87 14.93 0
 5 -7 2 191.56 13.93 0
 5 -7 2 222.94 11.93 0
 -5 -7 -2 226.73 12.38 0
 -5 -7 -2 83.29 14.7 0
 -5 -7 -2 215.02 13.96 0
 -7 -7 -2 233.57 17.02 0
 7 -7 2 228.19 14.78 0
 7 -7 2 244.71 12.08 0
 -7 -7 -2 249.61 12.88 0
 -7 -7 -2 243.25 16 0
 7 -7 2 273.41 13.55 0
 9 -7 2 40.39 16.02 0
 9 -7 2 59.77 12.13 0
 -9 -7 -2 43.76 21.41 0
 -9 -7 -2 48.14 21.31 0
 9 -7 2 56.3 11.71 0
 -9 -7 -2 38.23 11.75 0
 11 -7 2 4.24 13.11 0
 11 -7 2 9.2 11.85 0
 -11 -7 -2 -6.26 12.02 0
 11 -7 2 8.9 14.86 0
 13 -7 2 221.81 16.94 0
 13 -7 2 238.33 12.46 0
 -13 -7 -2 199.67 12.89 0
 13 -7 2 190.01 17.89 0
 15 -7 2 44.7 19.11 0
 15 -7 2 40.7 8.43 0
 -15 -7 -2 30.31 12.72 0
 15 -7 2 38.13 8.91 0
 15 -7 2 42.91 18.03 0
 17 -7 2 254.03 12.91 0
 -17 -7 -2 225.87 13.77 0
 17 -7 2 237.37 13.79 0
 -10 -8 2 2.49 14.44 0
 10 -8 -2 16.43 13.54 0
 -10 -8 2 13.81 15.83 0
 -10 -8 2 6.54 12.9 0
 10 -8 -2 2.46 20.08 0
 -10 -8 2 4.58 13.3 0
 10 -8 -2 3.2 17.96 0
 8 -8 -2 3.97 16.61 0
 -8 -8 2 0.78 13.89 0
 -8 -8 2 9.49 15.47 0
 -8 -8 2 1.36 12.58 0
 -8 -8 2 1.7 12.54 0
 8 -8 -2 5.12 17.12 0
 8 -8 -2 1.46 13.08 0
 6 -8 -2 19.02 13.13 0
 6 -8 -2 16.03 16.77 0
 -6 -8 2 15.16 12.48 0
 6 -8 -2 12.19 16.11 0
 -6 -8 2 8.81 12.84 0
 -6 -8 2 6.26 12.61 0
 -6 -8 2 18.23 14.21 0
 4 -8 -2 168.1 13.82 0
 -4 -8 2 167.64 14.83 0
 -4 -8 2 177.47 13.52 0
 4 -8 -2 156.74 16.92 0
 4 -8 -2 172.99 17.68 0
 -4 -8 2 154.7 13.31 0
 -2 -8 2 108.42 14.66 0
 2 -8 -2 105.73 12.88 0
 2 -8 -2 114.54 13.64 0
 -2 -8 2 115.33 13.02 0
 2 -8 -2 103.96 16.61 0
 -2 -8 2 126.58 12.84 0
 0 -8 -2 14.46 13.36 0
 0 -8 -2 8.07 12.69 0
 0 -8 2 10.71 12.39 0
 0 -8 -2 17.62 13.39 0
 0 -8 2 17.49 14.77 0
 0 -8 2 7.81 12.7 0
 -2 -8 -2 1.2 13.44 0
 2 -8 2 11.21 11.99 0
 2 -8 2 6.52 12.32 0
 -2 -8 -2 1.63 12.75 0
 -2 -8 -2 5.19 12.59 0
 -2 -8 -2 14.24 13.54 0
 2 -8 2 -2.7 15.6 0
 2 -8 2 13.09 14.39 0
 -4 -8 -2 8.12 16.47 0
 -4 -8 -2 3.66 12.97 0
 4 -8 2 5.46 14.42 0
 4 -8 2 8.42 8.72 0
 4 -8 2 6.9 12.74 0
 -4 -8 -2 2.12 15.53 0
 4 -8 2 11.67 12.51 0
 -6 -8 -2 34.56 19.3 0
 6 -8 2 21.98 9.16 0
 6 -8 2 34.96 12.59 0
 -6 -8 -2 28.24 13.21 0
 -6 -8 -2 18.62 18.54 0
 6 -8 2 18.97 12.72 0
 6 -8 2 27.43 14.25 0
 -8 -8 -2 29.83 21.54 0
 8 -8 2 37.4 16.05 0
 8 -8 2 33.67 17.82 0
 -8 -8 -2 27.55 21.32 0
 -8 -8 -2 32.42 13.06 0
 8 -8 2 44.09 12.95 0
 8 -8 2 27.62 12.82 0
 -38 0 3 6.5 14.42 0
 38 0 -3 10.7 13.13 0
 -38 0 3 9.82 13.52 0
 -36 0 3 1.43 13.44 0
 36 0 -3 3.2 8.81 0
 -36 0 3 2.37 12.87 0
 34 0 -3 7.18 12.06 0
 -34 0 3 14.49 12.71 0
 -34 0 3 2.13 16.13 0
 -32 0 3 303.56 13.75 0
 32 0 -3 280.94 12.73 0
 -32 0 3 243.85 13.53 0
 -32 0 3 260.52 9.87 0
 30 0 -3 -4.05 11.71 0
 -30 0 3 10.33 11.86 0
 -30 0 3 6.85 11.79 0
 -30 0 3 9.23 12.15 0
 -28 0 3 97 12.31 0
 28 0 -3 106.23 11.23 0
 -28 0 3 99.64 8.48 0
 -28 0 3 100.17 11.96 0
 -26 0 3 44.11 11.64 0
 -26 0 3 41.94 11.08 0
 26 0 -3 56.25 10.76 0
 24 0 -3 18.93 10.6 0
 -24 0 3 30.59 11.01 0
 -24 0 3 15.84 8.78 0
 -22 0 3 138.04 12.29 0
 22 0 -3 153.66 11 0
 -22 0 3 141.55 11.42 0
 20 0 -3 11.14 10.65 0
 -20 0 3 20.15 11.91 0
 -20 0 3 11.95 10.8 0
 18 0 -3 187.17 8.54 0
 -18 0 3 190.59 11.67 0
 18 0 -3 194.54 12.26 0
 -18 0 3 180.85 12.9 0
 -16 0 3 424.29 9.43 0
 16 0 -3 455.95 11.9 0
 16 0 -3 447.02 12.97 0
 -16 0 3 428.59 14.08 0
 14 0 -3 850.5 13.59 0
 -14 0 3 809.58 11.44 0
 14 0 -3 875.35 15.26 0
 -14 0 3 745.31 12.85 0
 -12 0 3 5.08 9.75 0
 12 0 -3 -1.23 9.87 0
 -12 0 3 -4.66 11.8 0
 12 0 -3 10.62 11.51 0
 -10 0 3 50.93 12.19 0
 10 0 -3 49.69 7.38 0
 10 0 -3 59.85 11.92 0
 -10 0 3 56.45 10.32 0
 -8 0 3 64.63 12.62 0
 8 0 -3 70.2 9.31 0
 8 0 -3 73.68 10.67 0
 -8 0 3 73.01 10.63 0
 -6 0 3 446.53 10.15 0
 6 0 -3 410.21 13.95 0
 -6 0 3 381.91 10.99 0
 6 0 -3 442.7 12.03 0
 4 0 -3 57.8 7.55 0
 -4 0 3 58.2 10.23 0
 -4 0 3 53.98 9.48 0
 4 0 -3 61.71 12.77 0
 -2 0 3 50.7 10.42 0
 2 0 -3 48.04 9.44 0
 2 0 -3 64.79 10.16 0
 -2 0 3 54.46 9.43 0
 0 0 3 123.37 10.46 0
 0 0 -3 144.64 10.47 0
 0 0 -3 116.16 12.88 0
 0 0 3 129.6 12.69 0
 2 0 3 60.6 9.9 0
 -2 0 -3 66.95 9.8 0
 -2 0 -3 37.42 12.58 0
 2 0 3 61.25 11.89 0
 4 0 3 1851.54 18.58 0
 4 0 3 1850.08 17.17 0
 -4 0 -3 1570.98 18.2 0
 -4 0 -3 2022.76 16.49 0
 6 0 3 1379.37 15.16 0
 6 0 3 1414.67 16.41 0
 -6 0 -3 1528.69 15.84 0
 -6 0 -3 1177.98 16.45 0
 8 0 3 704.56 13.49 0
 8 0 3 681.98 12.68 0
 -8 0 -3 708.7 12.94 0
 -8 0 -3 568.7 11.19 0
 10 0 3 9.55 9.4 0
 10 0 3 12.53 7.23 0
 -10 0 -3 9.5 9.47 0
 -10 0 -3 13.11 8.08 0
 12 0 3 4.25 9.34 0
 -12 0 -3 -3.26 11.27 0
 12 0 3 12.27 9.92 0
 14 0 3 81.32 9.97 0
 14 0 3 87.19 10.55 0
 -14 0 -3 73.24 11.46 0
 16 0 3 1600.73 15.88 0
 16 0 3 1745.37 15.99 0
 -16 0 -3 1443.28 16.21 0
 -18 0 -3 432.4 10.37 0
 18 0 3 503.23 9.66 0
 18 0 3 489.88 11.97 0
 20 0 3 36.49 9.95 0
 -20 0 -3 35.32 11.8 0
 20 0 3 38.8 7.47 0
 22 0 3 47.07 10.34 0
 22 0 3 42.7 10.32 0
 -22 0 -3 46.25 8.65 0
 24 0 3 3.17 10.62 0
 24 0 3 -0.9 10.16 0
 -24 0 -3 3.12 8.28 0
 26 0 3 942.84 11.76 0
 26 0 3 827.99 14.29 0
 -26 0 -3 746.12 15.09 0
 -28 0 -3 491.92 14.46 0
 28 0 3 506.39 13.68 0
 28 0 3 525.97 13.8 0
 28 0 3 626.65 13.44 0
 30 0 3 81.26 12.21 0
 30 0 3 72.52 12.19 0
 30 0 3 72.16 12.28 0
 -30 0 -3 70.41 13.65 0
 -32 0 -3 23.93 14.04 0
 32 0 3 32.44 15 0
 32 0 3 33.2 9.11 0
 32 0 3 23.85 15.66 0
 -37 -1 3 91.28 14.17 0
 37 1 -3 134.72 13.94 0
 -37 -1 3 121.39 13.63 0
 -37 1 3 109.18 16.67 0
 -37 1 3 95.56 14.4 0
 37 -1 -3 129.37 13.29 0
 -35 1 3 -0.92 13.58 0
 -35 -1 3 10.89 12.84 0
 35 -1 -3 11.28 12.24 0
 -35 -1 3 4.18 12.68 0
 -35 1 3 4.75 12.71 0
 35 1 -3 5.56 12.59 0
 -33 -1 3 14.07 12.53 0
 -33 1 3 10.76 12.51 0
 33 -1 -3 4.92 8.34 0
 -33 -1 3 5.19 12.01 0
 -33 -1 3 6.36 12.11 0
 -33 1 3 3.84 12.84 0
 33 1 -3 2.77 12.16 0
 -31 1 3 -2.88 12.53 0
 31 1 -3 7.46 11.51 0
 31 -1 -3 19.65 11.21 0
 -31 -1 3 10.03 12.17 0
 -31 -1 3 -2.66 11.9 0
 -31 1 3 12.43 11.57 0
 -31 -1 3 3.86 11.76 0
 -29 -1 3 102.09 8.86 0
 -29 1 3 109.25 12.85 0
 -29 1 3 136.01 12.28 0
 -29 -1 3 123.94 11.81 0
 29 -1 -3 122.75 11.43 0
 -29 -1 3 143.11 12.48 0
 29 1 -3 122.84 8.66 0
 -29 1 3 121.53 11.54 0
 -27 -1 3 351.22 12.72 0
 27 -1 -3 392.79 12.09 0
 -27 -1 3 335.05 13.16 0
 27 1 -3 351.43 12.58 0
 -27 1 3 316.17 13.72 0
 -27 1 3 403.8 13.57 0
 -27 1 3 357.57 12.45 0
 -25 -1 3 26.77 11.86 0
 -25 1 3 19.1 7.82 0
 25 1 -3 31.45 11.05 0
 -25 1 3 23.22 12.12 0
 -25 -1 3 21.86 11.14 0
 25 -1 -3 30.28 10.57 0
 -23 -1 3 15.65 11.9 0
 -23 1 3 10.91 10.89 0
 -23 1 3 3.23 12.16 0
 23 1 -3 6.13 10.78 0
 23 -1 -3 9.78 9.96 0
 -23 -1 3 11.02 10.72 0
 21 -1 -3 34.54 9.97 0
 -21 -1 3 42.98 10.49 0
 21 1 -3 40.93 10.57 0
 -21 1 3 45.56 12.62 0
 -21 1 3 36.11 10.65 0
 -21 -1 3 38.73 12 0
 -19 -1 3 85.33 10.82 0
 -19 -1 3 104.73 12.59 0
 19 -1 -3 86.7 7.68 0
 19 1 -3 104.95 8.1 0
 -19 1 3 84.26 12.98 0
 19 -1 -3 95.21 11.61 0
 -19 1 3 101.04 10.56 0
 -17 -1 3 696.53 13.89 0
 17 -1 -3 689.14 12.61 0
 17 1 -3 719.4 13.5 0
 -17 1 3 587.7 15.54 0
 -17 1 3 664.92 10.64 0
 17 1 -3 738.22 13.58 0
 -17 -1 3 684.78 13.7 0
 17 -1 -3 720.41 14.71 0
 15 -1 -3 572.08 13.91 0
 -15 -1 3 551.62 13.64 0
 -15 -1 3 530.22 10.3 0
 -15 1 3 477.3 16.65 0
 -15 1 3 553.99 12.4 0
 15 -1 -3 572.24 12.32 0
 15 1 -3 593.89 13.29 0
 15 1 -3 540.32 10.21 0
 13 -1 -3 412.62 13.69 0
 -13 1 3 411.46 9.37 0
 -13 -1 3 406.88 9.86 0
 13 -1 -3 441.34 12.05 0
 13 1 -3 417.58 11.71 0
 -13 -1 3 420.27 13.58 0
 -13 1 3 354.93 13.92 0
 13 1 -3 433.36 10.35 0
 -11 1 3 1193.29 14.92 0
 11 1 -3 1263.93 16.3 0
 11 -1 -3 1188.54 17.7 0
 -11 -1 3 1230.25 15.12 0
 11 -1 -3 1237.36 15.09 0
 -11 1 3 1030.38 17.58 0
 11 1 -3 1194.95 14.78 0
 -11 -1 3 1096.56 13.81 0
 -9 1 3 243.81 8.85 0
 -9 -1 3 255.52 8.52 0
 9 -1 -3 275.03 11.49 0
 9 -1 -3 240.29 13.62 0
 -9 -1 3 242.49 10.12 0
 9 1 -3 260.53 10.91 0
 -9 1 3 234.62 13.7 0
 9 1 -3 261.78 12.88 0
 7 1 -3 267.57 13.59 0
 7 -1 -3 230.03 12.77 0
 7 -1 -3 286.85 11.82 0
 -7 -1 3 256.61 13.8 0
 7 1 -3 277.72 11.32 0
 -7 1 3 235.43 13.48 0
 -7 -1 3 260.79 11.05 0
 -7 1 3 255.64 11.65 0
 -5 1 3 2392.3 18 0
 5 -1 -3 2536.04 19.6 0
 -5 -1 3 2511.31 19.21 0
 -5 -1 3 2234.15 20.67 0
 5 1 -3 2462.78 17.81 0
 5 -1 -3 2044.75 20.09 0
 -5 1 3 2191.17 21.23 0
 5 1 -3 2520.86 21.63 0
 3 -1 -3 -2.19 9.96 0
 -3 1 3 5.85 10.16 0
 -3 -1 3 3.06 6.96 0
 3 1 -3 5.87 12.43 0
 -3 -1 3 -2.15 12.36 0
 3 1 -3 2.61 9.69 0
 3 -1 -3 10.93 11.32 0
 -3 1 3 8.35 11.79 0
 -1 1 3 513.96 11.38 0
 1 1 -3 523.09 15.37 0
 1 -1 -3 534.07 12.45 0
 -1 1 3 522.74 12.5 0
 1 1 -3 537.01 10.02 0
 -1 -1 3 473.68 14.16 0
 1 -1 -3 431.42 13.91 0
 -1 -1 3 529.42 9.95 0
 1 1 3 25.34 6.92 0
 1 1 3 31.73 11.76 0
 1 -1 3 28.39 9.79 0
 -1 1 -3 24.15 9.16 0
 -1 -1 -3 27.49 9.17 0
 -1 1 -3 30.51 6.83 0
 1 -1 3 23.59 9.18 0
 -1 -1 -3 17.31 12.47 0
 3 1 3 103.99 11.52 0
 3 1 3 100.57 9.65 0
 -3 1 -3 92.86 12.92 0
 -3 -1 -3 101.64 9.67 0
 3 -1 3 101.1 10.16 0
 -3 1 -3 108.52 10.09 0
 3 -1 3 102.72 12.28 0
 -3 -1 -3 86.33 12.05 0
 5 1 3 440.32 12.19 0
 5 1 3 423.43 12.55 0
 -5 1 -3 355.94 10.56 0
 5 -1 3 442.69 11.34 0
 -5 -1 -3 462.81 12.32 0
 -5 1 -3 453.35 11.42 0
 5 -1 3 394.6 10.66 0
 -5 -1 -3 371.98 10.28 0
 7 -1 3 467.35 13.15 0
 -7 -1 -3 517.73 12.29 0
 7 1 3 470.79 11.9 0
 -7 1 -3 413.81 13.69 0
 7 1 3 531.67 12.56 0
 -7 1 -3 518.73 11.82 0
 7 -1 3 480.94 11.53 0
 -7 -1 -3 410.24 10.02 0
 -9 -1 -3 65.06 11.06 0
 9 -1 3 68.07 9.55 0
 9 1 3 62.9 9.41 0
 9 -1 3 57.42 10.95 0
 -9 1 -3 51.59 9.2 0
 -9 -1 -3 71 9.55 0
 9 1 3 70.7 7.27 0
 11 -1 3 1186.85 15.07 0
 11 -1 3 1213.15 14.01 0
 -11 -1 -3 1141.9 14.8 0
 11 1 3 1204.71 14.93 0
 -11 1 -3 1005.64 13.67 0
 -11 -1 -3 1305.13 16.83 0
 11 1 3 1305.15 12.77 0
 13 1 3 128.64 10.38 0
 -13 -1 -3 118.15 11.3 0
 13 -1 3 116.61 11.36 0
 13 1 3 116.27 10.07 0
 13 -1 3 122.85 9.96 0
 -13 1 -3 111.66 13 0
 15 1 3 113.91 10.36 0
 15 1 3 101.89 10.02 0
 15 -1 3 100.97 10.1 0
 -15 -1 -3 82.47 11.34 0
 15 -1 3 109.77 10.7 0
 -15 1 -3 92.83 13.17 0
 17 1 3 33.38 10.22 0
 17 1 3 33.42 9.79 0
 17 -1 3 39.48 9.93 0
 -17 -1 -3 35.66 11.08 0
 -17 1 -3 32.12 12.26 0
 17 -1 3 34.18 10.45 0
 19 -1 3 79.48 10.54 0
 19 1 3 84.9 10 0
 19 1 3 86.78 10.23 0
 19 -1 3 82.29 10.64 0
 -19 1 -3 85.39 12.67 0
 -19 -1 -3 70.63 11.89 0
 21 -1 3 383.14 11.77 0
 21 1 3 314.94 11.59 0
 21 -1 3 366.38 9.1 0
 21 1 3 402.36 11.59 0
 -21 1 -3 288.88 13.5 0
 -21 -1 -3 297.62 9.35 0
 23 -1 3 7.86 10.32 0
 23 1 3 23.1 10.59 0
 23 1 3 9.57 10.22 0
 23 -1 3 1.26 10.78 0
 -23 -1 -3 14.75 11.53 0
 -23 1 -3 -7.21 12.22 0
 -25 -1 -3 11.14 11.98 0
 25 1 3 17 10.67 0
 25 1 3 19.43 10.73 0
 25 -1 3 29.22 10.86 0
 25 -1 3 17.89 11.03 0
 -25 1 -3 18.76 12.69 0
 27 -1 3 90.57 11.71 0
 -27 -1 -3 72.84 9.03 0
 27 1 3 76.05 11.36 0
 27 1 3 76.74 14.05 0
 27 -1 3 92.25 11.43 0
 27 1 3 88.39 11.62 0
 -27 1 -3 59.87 9.7 0
 29 1 3 35.54 11.98 0
 29 1 3 38.08 12.14 0
 29 -1 3 36.94 12.13 0
 29 -1 3 46.71 11.95 0
 29 -1 3 34.83 11.68 0
 -29 -1 -3 29.31 13.05 0
 -29 1 -3 38.15 13.95 0
 29 1 3 36.19 11.7 0
 -31 -1 -3 338.95 14.73 0
 31 -1 3 377.21 13.58 0
 31 1 3 401.92 13.78 0
 31 1 3 329.13 13.91 0
 31 -1 3 323.55 13.63 0
 31 -1 3 330.88 13.71 0
 -31 1 -3 298.08 15.17 0
 31 1 3 316.19 16.66 0
 -33 -1 -3 391.72 15.55 0
 33 1 3 398.9 15.23 0
 33 1 3 472.8 14.67 0
 33 -1 3 453.45 15.34 0
 33 -1 3 398.32 14.3 0
 33 1 3 416.92 15 0
 33 -1 3 372.99 14.5 0
 -33 1 -3 351 16.77 0
 -36 -2 3 2.66 13.56 0
 36 2 -3 0.02 13.52 0
 -36 2 3 13.65 16.91 0
 -36 -2 3 -2.11 9.48 0
 36 -2 -3 2.71 12.91 0
 -36 2 3 3.63 16.16 0
 34 -2 -3 59.77 9.02 0
 34 2 -3 70.72 16.29 0
 -34 2 3 57.54 15.79 0
 -34 2 3 34.06 16.5 0
 -34 -2 3 68.49 13 0
 -34 -2 3 47.62 13.32 0
 32 -2 -3 428.71 12.82 0
 -32 2 3 328.89 18.16 0
 32 2 -3 450.82 14.72 0
 -32 -2 3 495.12 13.83 0
 -32 2 3 442.4 17.94 0
 -32 -2 3 442.45 14.43 0
 -32 -2 3 384.93 13.73 0
 -30 -2 3 7.5 12.26 0
 30 -2 -3 7.2 11.24 0
 30 2 -3 3.23 11.87 0
 -30 2 3 3.71 15.18 0
 -30 -2 3 14.38 14.53 0
 -30 2 3 2.59 14.37 0
 -30 -2 3 4.93 8.29 0
 28 2 -3 24.06 11.55 0
 -28 2 3 20.97 11.38 0
 -28 2 3 23.65 14.98 0
 -28 2 3 29.3 14.1 0
 -28 -2 3 32.72 12.11 0
 -28 -2 3 25.97 12.17 0
 -28 -2 3 24.77 11.65 0
 28 -2 -3 18.52 7.43 0
 26 2 -3 47.92 11.29 0
 -26 2 3 31.71 12.22 0
 26 -2 -3 30.34 10.48 0
 -26 2 3 51.51 14.28 0
 -26 -2 3 39.8 11.27 0
 -26 2 3 50.56 8.21 0
 -26 -2 3 38.48 8.16 0
 24 -2 -3 226.68 11.09 0
 24 2 -3 214.69 11.72 0
 -24 2 3 186.67 15.91 0
 -24 2 3 209.88 11.35 0
 -24 -2 3 231.45 11.84 0
 -24 -2 3 211.58 12.25 0
 22 2 -3 879.34 14.45 0
 -22 2 3 711.06 19.3 0
 -22 -2 3 845.81 14.48 0
 -22 2 3 890.84 13.55 0
 22 -2 -3 844.83 12.88 0
 -22 -2 3 813.84 11.61 0
 -20 -2 3 139.72 12.44 0
 -20 -2 3 145.8 11.37 0
 -20 2 3 142.32 8.09 0
 20 2 -3 141.1 10.96 0
 -20 2 3 126.59 13.41 0
 20 -2 -3 145.85 7.77 0
 -18 -2 3 272.36 9.62 0
 -18 -2 3 278.33 11.67 0
 18 -2 -3 290.71 11.05 0
 18 2 -3 276.37 11.45 0
 -18 2 3 282.87 8.66 0
 18 -2 -3 274.93 12.93 0
 -18 2 3 247.57 17.32 0
 -16 -2 3 365.87 12.92 0
 16 -2 -3 373.99 11.27 0
 -16 -2 3 365.82 11.83 0
 -16 2 3 362.27 9.28 0
 16 2 -3 361.72 11.78 0
 -16 2 3 322.48 15.37 0
 16 -2 -3 369.6 16.52 0
 -14 -2 3 162.24 12.18 0
 14 -2 -3 149.51 8.02 0
 14 2 -3 159.82 10.65 0
 14 -2 -3 158.55 12.7 0
 -14 2 3 152.56 16.57 0
 14 2 -3 174.32 11.6 0
 -14 2 3 154.25 8.12 0
 -14 -2 3 166.04 10.87 0
 12 -2 -3 1132.47 14.16 0
 12 -2 -3 1012.85 17.49 0
 -12 -2 3 1066.25 14.47 0
 -12 -2 3 1063.47 15.25 0
 12 2 -3 1101.2 14.44 0
 -12 2 3 1062.26 13.85 0
 12 2 -3 1166.98 14.91 0
 -12 2 3 1041.67 18.63 0
 10 2 -3 1161.14 15.06 0
 -10 -2 3 1086.81 15.77 0
 -10 2 3 1132.65 14.57 0
 10 -2 -3 971.01 17.01 0
 -10 -2 3 1100.94 14.61 0
 10 2 -3 1123.75 12.93 0
 10 -2 -3 1147.06 12.57 0
 -10 2 3 1122.97 18.8 0
 -8 2 3 318.27 14.47 0
 8 -2 -3 316.58 9.19 0
 -8 -2 3 314.93 11.32 0
 8 -2 -3 274.65 13.62 0
 8 2 -3 319 11.06 0
 8 2 -3 323.11 9.95 0
 -8 2 3 302.21 11.68 0
 -8 -2 3 301.26 13.28 0
 -6 2 3 434.4 9.91 0
 6 -2 -3 476.53 12.28 0
 -6 -2 3 434.41 9.4 0
 -6 2 3 456.23 14.37 0
 6 2 -3 459.94 11.5 0
 6 -2 -3 364.47 13.83 0
 6 2 -3 477.48 13.59 0
 -6 -2 3 425.42 10.81 0
 4 2 -3 20.15 12.05 0
 4 -2 -3 15.74 9.77 0
 -4 -2 3 19.11 12.14 0
 -4 2 3 24.06 11.12 0
 -4 2 3 17.31 9.99 0
 4 2 -3 17.1 9.35 0
 4 -2 -3 22.87 11.82 0
 -4 -2 3 16.43 9.37 0
 2 2 -3 496.16 14.15 0
 -2 2 3 472.21 10.31 0
 -2 2 3 505.74 13.12 0
 2 -2 -3 475.34 12.3 0
 -2 -2 3 440.6 11.18 0
 -2 -2 3 458.32 9.31 0
 2 2 -3 492.02 11.51 0
 2 -2 -3 398.08 13.35 0
 0 2 3 1866 17.68 0
 0 2 -3 1759.84 18.92 0
 0 -2 3 1780.56 15.68 0
 0 2 -3 1896.33 16.22 0
 0 -2 -3 1818.12 18.04 0
 0 -2 3 1566.04 17.91 0
 0 2 3 1778.67 18.35 0
 0 -2 -3 1553.64 17.16 0
 2 -2 3 453.38 14.01 0
 -2 2 -3 529.32 14.7 0
 -2 -2 -3 536.12 12.59 0
 2 -2 3 552.9 9.62 0
 2 2 3 561.55 12.79 0
 -2 2 -3 561.34 11.72 0
 2 2 3 526.14 13.16 0
 -2 -2 -3 502.05 13.21 0
 -4 -2 -3 1496.86 14.21 0
 4 2 3 1647.15 18.31 0
 -4 2 -3 1592.89 16.71 0
 -4 -2 -3 1736.76 18.04 0
 4 -2 3 1680.5 14.01 0
 4 -2 3 1453.45 17.55 0
 -4 2 -3 1779.11 15.91 0
 4 2 3 1769.95 16.33 0
 6 2 3 333.99 11.73 0
 -6 2 -3 307.26 14.3 0
 -6 -2 -3 359.69 13.44 0
 6 -2 3 366.25 10.72 0
 -6 -2 -3 327 11.59 0
 6 -2 3 289.21 12.79 0
 6 2 3 346.73 11.5 0
 8 2 3 1278.24 14.36 0
 8 -2 3 1083.51 16.15 0
 -8 -2 -3 1117.3 14.56 0
 8 2 3 1119.15 17.4 0
 -8 2 -3 1121.23 17.73 0
 -8 -2 -3 1218.02 16.64 0
 8 -2 3 1201.72 13.58 0
 10 -2 3 49.58 11.46 0
 10 2 3 32.61 10.21 0
 -10 -2 -3 48.75 10.98 0
 10 2 3 39.84 9.49 0
 -10 2 -3 36.28 9.64 0
 10 -2 3 40.67 7.05 0
 -10 -2 -3 39.24 9.83 0
 12 2 3 158.58 10.89 0
 -12 -2 -3 156.77 11.16 0
 -12 2 -3 151.76 13.8 0
 12 -2 3 175.97 7.78 0
 -12 -2 -3 185.53 14.68 0
 12 2 3 199.13 11 0
 12 -2 3 159.56 11.67 0
 14 2 3 195.59 10.84 0
 14 2 3 168.3 11.05 0
 -14 2 -3 166.16 14.04 0
 -14 -2 -3 158.9 11.36 0
 14 -2 3 198.8 10.14 0
 14 -2 3 195.71 11.43 0
 -16 -2 -3 666.71 12.93 0
 16 2 3 658.21 15.72 0
 16 -2 3 710.81 14.16 0
 -16 2 -3 590.4 15.85 0
 16 -2 3 752.75 12.24 0
 16 2 3 792.49 12.66 0
 -18 -2 -3 6.11 7.64 0
 18 2 3 12.09 12.06 0
 -18 2 -3 3.21 13.29 0
 18 -2 3 19.88 9.78 0
 18 -2 3 10.22 10.67 0
 18 2 3 7.82 7.3 0
 20 2 3 55.78 10.5 0
 -20 -2 -3 45.66 8.17 0
 20 2 3 50.27 12.36 0
 -20 2 -3 43.47 13.04 0
 20 -2 3 52.01 10.12 0
 20 -2 3 63.75 10.58 0
 22 -2 3 7.49 10.64 0
 -22 -2 -3 22.44 11 0
 22 2 3 28.01 10.61 0
 22 2 3 8.1 12.4 0
 -22 2 -3 0.77 12.74 0
 22 -2 3 5.12 10.63 0
 -24 -2 -3 13.82 11.57 0
 24 2 3 9.79 12.88 0
 24 -2 3 3.99 10.85 0
 24 2 3 8.21 8 0
 -24 2 -3 2.57 13 0
 24 -2 3 9.45 10.67 0
 24 2 3 4.72 13.39 0
 26 2 3 565.02 13.21 0
 26 2 3 461.84 16.04 0
 -26 -2 -3 446.03 13.31 0
 -26 2 -3 416.32 15.36 0
 26 -2 3 477.37 12.63 0
 26 -2 3 536.55 13.6 0
 26 2 3 454.74 16.89 0
 28 -2 3 105.96 12.29 0
 -28 -2 -3 92.04 12.72 0
 28 2 3 116.64 8.67 0
 -28 2 -3 74.39 13.8 0
 28 -2 3 83.55 8.88 0
 28 2 3 84.93 14.39 0
 28 2 3 90.89 15.22 0
 -30 -2 -3 30.37 12.96 0
 30 2 3 30.88 14.85 0
 -30 2 -3 31 14.48 0
 30 -2 3 41.89 12.34 0
 30 2 3 27.93 12.41 0
 30 -2 3 30.56 12.36 0
 30 -2 3 21.85 12.17 0
 30 2 3 26.01 15.69 0
 -32 -2 -3 -1.33 13.86 0
 32 2 3 16.86 16.57 0
 32 2 3 13.56 15.9 0
 32 -2 3 7.15 12.96 0
 32 -2 3 7.43 12.89 0
 -32 2 -3 18.45 18.38 0
 32 -2 3 11.03 15.96 0
 32 2 3 17.35 9.24 0
 35 -3 -3 4.44 12.55 0
 -35 -3 3 4.58 13.57 0
 35 3 -3 -2.95 16.41 0
 -35 -3 3 12.69 13.42 0
 33 -3 -3 -2.01 12.29 0
 33 3 -3 9.3 16.04 0
 -33 -3 3 -1.71 12.65 0
 -33 -3 3 7.69 12.84 0
 -33 -3 3 3.31 9.16 0
 31 -3 -3 23.32 11.78 0
 31 3 -3 11.98 15.04 0
 -31 -3 3 18.81 8.78 0
 -31 -3 3 24.13 16.06 0
 -31 -3 3 10.09 13.02 0
 29 -3 -3 281.19 11.88 0
 29 3 -3 281.4 13.11 0
 -29 3 3 235.96 29.78 0
 -29 -3 3 281.72 13.6 0
 -29 3 3 282.14 29.99 0
 -29 -3 3 297.94 10.34 0
 -29 -3 3 281.22 13.4 0
 27 -3 -3 623.38 13.11 0
 -27 3 3 648.58 28.99 0
 27 3 -3 665.07 14.84 0
 -27 3 3 533.81 27.23 0
 -27 -3 3 605.15 15.09 0
 -27 -3 3 678.76 13.9 0
 -27 -3 3 582.63 14.02 0
 -25 3 3 71.73 20.27 0
 25 -3 -3 89.17 10.91 0
 -25 3 3 86.6 19.25 0
 25 3 -3 87.79 13.77 0
 -25 -3 3 91.86 11.8 0
 -25 -3 3 83.82 11.6 0
 -23 3 3 -2.25 17.82 0
 -23 -3 3 2.21 11.55 0
 23 -3 -3 -2.28 10.72 0
 23 3 -3 8.95 10.49 0
 -23 3 3 0.34 11.04 0
 -23 3 3 3.86 18.85 0
 -23 -3 3 7.39 13.43 0
 -21 3 3 70.34 17.9 0
 21 3 -3 63.18 10.72 0
 21 -3 -3 69.4 10.76 0
 -21 -3 3 65.33 11.14 0
 -21 3 3 64.21 11.12 0
 -21 -3 3 68.07 11.67 0
 -19 3 3 15.71 15.29 0
 19 3 -3 0.25 10.25 0
 19 -3 -3 19.11 10.22 0
 -19 -3 3 7.43 10.54 0
 19 -3 -3 6.55 14.19 0
 -19 3 3 10.25 7.87 0
 -19 -3 3 17.62 11.54 0
 -17 3 3 1355.44 24.73 0
 17 3 -3 1325.04 17.41 0
 -17 -3 3 1292.07 16.12 0
 -17 3 3 1287.37 14.49 0
 17 -3 -3 1261.16 12.12 0
 17 -3 -3 1355.5 23.43 0
 -17 -3 3 1347.44 15.92 0
 -15 -3 3 1153.96 12.87 0
 15 -3 -3 1175.63 14.08 0
 -15 -3 3 1139.94 15.22 0
 -15 3 3 1180.77 14.55 0
 -15 3 3 1260.02 22.68 0
 15 3 -3 1155.61 14.92 0
 15 -3 -3 1170 21.83 0
 -13 -3 3 420.39 13.27 0
 13 -3 -3 419.27 9.12 0
 -13 3 3 440.33 17.2 0
 13 -3 -3 389.9 14.95 0
 -13 -3 3 406.27 11.78 0
 13 3 -3 416.12 11.65 0
 -13 3 3 389.89 9.24 0
 11 -3 -3 381.93 11.76 0
 -11 -3 3 365.35 11.68 0
 11 -3 -3 311.34 14.32 0
 -11 3 3 402.46 16.64 0
 11 3 -3 373.87 11.55 0
 -11 -3 3 360.52 10.19 0
 11 3 -3 381.44 9.69 0
 -11 3 3 363.97 11.99 0
 -9 -3 3 256.42 9.57 0
 9 -3 -3 260.04 10.84 0
 -9 -3 3 242.61 10.94 0
 9 -3 -3 214.96 12.83 0
 9 3 -3 270.75 10.93 0
 -9 3 3 273.72 12.96 0
 9 3 -3 258.85 11.88 0
 -9 3 3 242.1 11.29 0
 -7 -3 3 9.59 11.78 0
 -7 -3 3 3.53 9.62 0
 7 3 -3 1.84 9.6 0
 7 -3 -3 0.38 11.25 0
 -7 3 3 -1.58 10.44 0
 7 -3 -3 -1.12 9.79 0
 7 3 -3 17.76 11.12 0
 -7 3 3 8.26 7.2 0
 -5 -3 3 2897.69 18.96 0
 5 -3 -3 3185.63 19.7 0
 -5 -3 3 3082.36 18.29 0
 5 3 -3 3309.66 20.08 0
 -5 3 3 3254.45 22.99 0
 5 -3 -3 2712.07 21.71 0
 5 3 -3 3172.17 19.32 0
 -5 3 3 3078.64 21.16 0
 -3 -3 3 257.39 12.96 0
 -3 -3 3 287.35 10.5 0
 3 3 -3 287.43 10.41 0
 3 3 -3 273.02 9.47 0
 -3 3 3 275.52 12 0
 3 -3 -3 290.18 11.59 0
 3 -3 -3 244.81 12.93 0
 -3 3 3 266.32 11.81 0
 1 -3 -3 152.23 11.71 0
 1 -3 -3 172.2 10.5 0
 -1 -3 3 142.45 12.52 0
 -1 3 3 177.27 11.32 0
 -1 -3 3 165.29 9.86 0
 1 3 -3 160.44 9.88 0
 1 3 -3 154.88 12.27 0
 -1 3 3 158.64 11.17 0
 1 3 3 78.74 10.94 0
 1 3 3 90.25 10.66 0
 -1 -3 -3 79.72 11.23 0
 -1 -3 -3 78.84 9.92 0
 -1 3 -3 92.77 12.44 0
 1 -3 3 69.74 8.7 0
 1 -3 3 86.55 9.32 0
 -1 3 -3 87.22 9.34 0
 3 3 3 218.82 11.43 0
 3 3 3 232.5 11.17 0
 3 -3 3 166.7 9.74 0
 -3 -3 -3 209.79 10.77 0
 3 -3 3 206.15 10.14 0
 -3 3 -3 215.54 13.55 0
 -3 -3 -3 197.57 11.4 0
 5 3 3 599.29 14.44 0
 5 3 3 621.16 10.25 0
 -5 -3 -3 592.03 13.47 0
 -5 -3 -3 535.46 10.07 0
 5 -3 3 637.89 11.89 0
 5 -3 3 523.38 14.6 0
 -5 3 -3 615.94 15.74 0
 7 3 3 832.26 18.18 0
 -7 -3 -3 856.91 17.02 0
 -7 -3 -3 825.62 11.1 0
 -7 3 -3 844.85 16.73 0
 7 3 3 908.47 13.2 0
 7 -3 3 867.73 12.57 0
 7 -3 3 737.27 15.01 0
 -9 -3 -3 123.25 11.18 0
 9 3 3 109.43 13.84 0
 -9 3 -3 114.27 13.79 0
 -9 -3 -3 116.5 10.83 0
 9 3 3 119.53 10.9 0
 9 -3 3 114.59 10.24 0
 9 -3 3 97.12 12.47 0
 11 3 3 266.72 14.94 0
 -11 3 -3 266.77 14.46 0
 -11 -3 -3 263.74 11.48 0
 11 -3 3 283.65 10.64 0
 -11 -3 -3 287.57 14.21 0
 11 -3 3 267.27 13.05 0
 11 3 3 286.39 8.6 0
 13 3 3 24.7 15.54 0
 -13 3 -3 28.79 13.38 0
 13 -3 3 15.15 11.63 0
 -13 -3 -3 26.66 7.77 0
 13 -3 3 18.88 7.2 0
 13 3 3 27.66 7.28 0
 15 3 3 10.58 10.37 0
 15 3 3 6.7 15.42 0
 -15 3 -3 12.08 13.73 0
 15 -3 3 17.74 13.42 0
 -15 -3 -3 15.13 10.97 0
 15 -3 3 4.5 9.66 0
 17 3 3 82.53 15.68 0
 17 3 3 92.53 10.9 0
 -17 3 -3 95.53 13.88 0
 -17 -3 -3 84.19 11.22 0
 17 -3 3 89.23 11.07 0
 17 -3 3 73.9 7.49 0
 -19 3 -3 124.87 14.24 0
 19 3 3 135.33 18.74 0
 -19 -3 -3 125.73 11.34 0
 19 3 3 160.29 10.92 0
 19 -3 3 147.26 10.78 0
 19 -3 3 157.96 11.42 0
 21 3 3 141.94 19.11 0
 -21 3 -3 121.1 16.71 0
 -21 -3 -3 145.46 11.71 0
 21 -3 3 159.13 7.7 0
 21 3 3 167.06 8.43 0
 21 3 3 153.51 18.98 0
 21 -3 3 176.46 14.12 0
 -23 3 -3 47.03 16.43 0
 -23 -3 -3 62.21 8.1 0
 23 -3 3 62.99 13.69 0
 23 3 3 46.84 20.08 0
 23 3 3 65.04 8.06 0
 23 -3 3 48.93 7.82 0
 23 3 3 54.46 19.14 0
 25 3 3 13.66 20.47 0
 -25 -3 -3 21.43 11.8 0
 -25 3 -3 6.18 16.78 0
 25 -3 3 12.45 7.99 0
 25 3 3 24.98 11.75 0
 25 -3 3 28.05 14.12 0
 25 3 3 21.27 21.53 0
 27 -3 3 26.89 12.14 0
 -27 -3 -3 14.96 12.57 0
 -27 3 -3 22.95 13.73 0
 27 3 3 24.88 25.48 0
 27 -3 3 38.82 12.15 0
 27 3 3 38.07 12.07 0
 27 3 3 30 25.53 0
 29 3 3 14.2 12.93 0
 -29 -3 -3 6.82 12.96 0
 29 -3 3 9.8 14.99 0
 29 -3 3 27.97 12.52 0
 29 -3 3 9.18 8.68 0
 -29 3 -3 -0.19 13.93 0
 31 -3 3 263.77 10.26 0
 -31 3 -3 232.67 19.11 0
 31 -3 3 319.62 17.92 0
 -31 -3 -3 224.01 11.02 0
 31 -3 3 286.37 14.03 0
 32 -4 -3 257.78 13.32 0
 32 4 -3 278.43 17.05 0
 -32 -4 3 246.6 18.34 0
 -32 -4 3 263.07 14.09 0
 -32 -4 3 209.66 14.44 0
 30 -4 -3 5.99 11.8 0
 -30 -4 3 5.25 12.56 0
 -30 -4 3 2.34 15.73 0
 30 4 -3 6.29 14.82 0
 -30 -4 3 2.51 9.14 0
 -28 -4 3 20.1 12.76 0
 -28 -4 3 2.16 12.67 0
 28 4 -3 13.01 14.1 0
 28 -4 -3 17.27 8.09 0
 -28 -4 3 19.57 15.2 0
 26 -4 -3 16.85 11.29 0
 -26 -4 3 7.72 8.57 0
 26 4 -3 22.36 13.67 0
 -26 -4 3 24.97 14.79 0
 -26 -4 3 4.13 12.06 0
 -24 -4 3 60.24 14.12 0
 24 -4 -3 50.79 11.35 0
 24 4 -3 60.15 11.12 0
 -24 -4 3 49.36 8.68 0
 -22 -4 3 266.02 12.55 0
 22 -4 -3 276.9 8.93 0
 22 4 -3 282.79 14.08 0
 -22 -4 3 276.99 12.95 0
 20 -4 -3 19.56 10.33 0
 -20 -4 3 20.54 10.73 0
 -20 -4 3 11.92 8.33 0
 20 4 -3 22.7 12.67 0
 18 -4 -3 69.12 10.85 0
 -18 -4 3 64.25 10.79 0
 -18 4 3 82.12 11.14 0
 -18 4 3 76.56 21.69 0
 18 4 -3 73.02 10.32 0
 -18 -4 3 68.29 8.73 0
 -16 -4 3 81.56 12.38 0
 16 -4 -3 81.57 17.71 0
 16 -4 -3 70.9 7.67 0
 -16 -4 3 74.17 10.6 0
 16 4 -3 81.92 10.52 0
 -16 4 3 91.92 10.96 0
 -16 4 3 82.38 16.79 0
 -14 -4 3 369.82 13.1 0
 14 -4 -3 307.4 17.56 0
 14 -4 -3 338.24 11.48 0
 -14 4 3 312.17 9.27 0
 14 4 -3 349.17 11.78 0
 -14 4 3 366.2 18.25 0
 -14 -4 3 343.84 11.94 0
 -12 -4 3 118.68 12.37 0
 12 -4 -3 103.88 8.1 0
 -12 -4 3 104.63 10.73 0
 12 -4 -3 108.18 15.76 0
 -12 4 3 123.69 14.32 0
 12 4 -3 106.81 9.97 0
 -12 4 3 114.43 11.34 0
 10 -4 -3 143.66 10.77 0
 -10 -4 3 139.16 12.08 0
 -10 -4 3 131.39 10.18 0
 -10 4 3 148.81 11.75 0
 10 -4 -3 122.1 15.12 0
 10 4 -3 136.44 10.22 0
 -10 4 3 139.89 8.68 0
 8 -4 -3 18.38 10.4 0
 -8 -4 3 19.04 11.92 0
 -8 -4 3 10.67 9.37 0
 -8 4 3 9.18 10.65 0
 8 4 -3 9.78 9.61 0
 8 -4 -3 12.46 11.69 0
 -8 4 3 7.49 11.04 0
 6 -4 -3 65.69 7.81 0
 -6 -4 3 56.97 12.32 0
 -6 4 3 72.12 10.91 0
 -6 -4 3 61.87 9.7 0
 6 4 -3 67.46 9.71 0
 6 4 -3 70.38 11.41 0
 6 -4 -3 70.85 14.13 0
 -6 4 3 63.64 11.06 0
 4 -4 -3 22.17 10.3 0
 -4 -4 3 21.46 9.14 0
 -4 -4 3 19.97 9.7 0
 4 -4 -3 22.11 11.34 0
 -4 4 3 15.29 10.73 0
 4 4 -3 27.49 9.76 0
 4 4 -3 20.47 11.5 0
 -4 4 3 21.57 10.58 0
 2 -4 -3 19.96 11.16 0
 -2 -4 3 26.56 12.61 0
 -2 -4 3 21.98 9.5 0
 2 -4 -3 26.31 10.56 0
 -2 4 3 27.64 10.64 0
 2 4 -3 24.9 11.75 0
 -2 4 3 21.93 10.89 0
 0 -4 -3 240.28 11.92 0
 0 -4 3 258.61 10.05 0
 0 -4 3 290.09 10.81 0
 0 -4 -3 273.06 11.65 0
 0 4 3 278.82 12.04 0
 0 4 -3 283.59 12.95 0
 0 4 3 262.81 12.05 0
 2 4 3 75.89 11.18 0
 -2 -4 -3 75.63 10.79 0
 -2 -4 -3 85.93 8.18 0
 2 -4 3 74.73 12.67 0
 2 -4 3 75.45 7.26 0
 2 4 3 73.54 11.07 0
 -2 4 -3 84.54 12.25 0
 -4 -4 -3 678.67 13.09 0
 4 4 3 683.25 16.72 0
 4 -4 3 634.3 12.06 0
 4 -4 3 749.11 10.08 0
 -4 -4 -3 715.96 14.43 0
 4 4 3 808.14 13.49 0
 -4 4 -3 735.19 15.09 0
 6 4 3 185.86 14.06 0
 6 -4 3 186.79 13.16 0
 -6 -4 -3 207.64 11.46 0
 -6 -4 -3 203.48 11.64 0
 6 -4 3 217.2 10.23 0
 -6 4 -3 216.55 12.87 0
 6 4 3 226.91 11.1 0
 8 4 3 564.6 12.51 0
 -8 -4 -3 540.71 12.39 0
 -8 -4 -3 540.95 16.08 0
 8 -4 3 581.85 11.74 0
 8 -4 3 444.42 14.31 0
 8 4 3 495.17 17.08 0
 -8 4 -3 539.96 14.8 0
 -10 4 -3 12.51 12.75 0
 10 4 3 15.6 10.21 0
 10 4 3 12.35 15.6 0
 -10 -4 -3 6.17 10.5 0
 -10 -4 -3 13.68 14.53 0
 10 -4 3 14.09 9.83 0
 10 -4 3 15.97 12.15 0
 12 4 3 72.78 7.64 0
 -12 -4 -3 77.85 10.87 0
 12 -4 3 58.63 7.43 0
 -12 -4 -3 58.91 16.66 0
 -12 4 -3 56.95 15.42 0
 -12 -4 -3 0.42 7.19 0
 12 -4 3 57.1 11.98 0
 12 4 3 59.95 17.58 0
 -14 4 -3 126.44 12.91 0
 14 -4 3 132.49 12.1 0
 -14 -4 -3 146.02 10.83 0
 14 4 3 168.83 11 0
 14 -4 3 147.11 10.54 0
 -16 4 -3 600 15.58 0
 16 -4 3 633.87 15.88 0
 -16 -4 -3 579.25 12.46 0
 16 -4 3 643.04 9.66 0
 16 4 3 741.72 12.68 0
 18 4 3 102.61 8.12 0
 -18 4 -3 81.33 15.69 0
 -18 -4 -3 80.26 11.35 0
 18 -4 3 94.92 11.44 0
 18 -4 3 81.53 10.82 0
 -20 -4 -3 6.01 11.56 0
 -20 4 -3 8.15 12.7 0
 20 4 3 20 11.14 0
 20 -4 3 -7.4 10.45 0
 20 -4 3 1.64 11.18 0
 22 -4 3 34.22 11.53 0
 22 4 3 48.06 11.62 0
 -22 -4 -3 30.33 8.5 0
 -22 4 -3 37.2 13.12 0
 22 -4 3 27.83 11.03 0
 -24 4 -3 6.09 12.92 0
 24 4 3 9.48 12.12 0
 24 -4 3 9.16 14.29 0
 -24 -4 -3 10.35 11.99 0
 24 -4 3 19.62 11.71 0
 -26 4 -3 440.56 19.14 0
 -26 -4 -3 425.68 10.92 0
 26 -4 3 525.57 13.48 0
 26 -4 3 564.69 17.91 0
 -28 4 -3 167.4 18.46 0
 -28 -4 -3 167.08 14.35 0
 28 -4 3 223.23 17.12 0
 28 -4 3 186.84 9.88 0
 28 -4 3 179.57 9.61 0
 -29 -5 3 45.31 13.47 0
 29 -5 -3 52.55 12.75 0
 29 5 -3 48.64 16.42 0
 -29 -5 3 47.81 17.64 0
 -29 -5 3 40.88 13.27 0
 27 -5 -3 104.32 9.28 0
 -27 -5 3 103.75 9.68 0
 -27 -5 3 102.24 17.07 0
 27 5 -3 98.69 15.68 0
 -27 -5 3 99.39 13.14 0
 25 -5 -3 8.74 11.91 0
 -25 -5 3 20.75 12.52 0
 25 5 -3 14.42 14.07 0
 -25 -5 3 23.5 12.19 0
 -25 -5 3 12.72 15.62 0
 23 -5 -3 10.64 11.61 0
 -23 -5 3 10.04 12.63 0
 -23 -5 3 5.3 11.9 0
 -23 -5 3 14.77 12.54 0
 23 5 -3 3.56 11.34 0
 -21 -5 3 39.2 14.29 0
 21 5 -3 32.23 11.13 0
 21 -5 -3 35.45 11 0
 -21 -5 3 36.78 12.42 0
 19 5 -3 64.48 11.15 0
 -19 -5 3 63.58 11.71 0
 19 -5 -3 49.66 11.06 0
 -19 -5 3 52.2 8.93 0
 -17 -5 3 143.7 11.52 0
 17 -5 -3 141.56 11.81 0
 17 5 -3 149.04 11.21 0
 -17 -5 3 141.4 9.09 0
 15 -5 -3 143.96 11.32 0
 -15 -5 3 148.53 11.6 0
 15 -5 -3 154.37 19.28 0
 15 5 -3 156.41 11.35 0
 -15 -5 3 148.26 8.82 0
 -13 -5 3 129.71 12.15 0
 13 -5 -3 118.55 8.34 0
 -13 -5 3 126.14 11.05 0
 13 -5 -3 111.78 15.44 0
 13 5 -3 132.05 10.92 0
 -11 5 3 319.68 16.01 0
 11 -5 -3 266.85 11.65 0
 -11 -5 3 261.39 11.2 0
 11 -5 -3 224.24 13.3 0
 -11 -5 3 285.35 12.78 0
 -9 -5 3 113.18 12.82 0
 -9 5 3 111.11 11.81 0
 -9 -5 3 90.03 10.35 0
 9 -5 -3 97.66 10.88 0
 9 -5 -3 73.27 14.62 0
 7 -5 -3 85.38 11.11 0
 -7 -5 3 84.5 10.37 0
 -7 -5 3 105.98 12.46 0
 7 -5 -3 83.32 12.07 0
 -7 5 3 99.75 11.53 0
 5 -5 -3 485.52 12.78 0
 5 -5 -3 428.33 13.43 0
 -5 -5 3 453.94 14.12 0
 -5 -5 3 473.45 11.71 0
 -5 5 3 526.55 13.64 0
 3 -5 -3 27.57 11.24 0
 3 -5 -3 11.76 10.87 0
 -3 -5 3 16.11 10.2 0
 -3 5 3 14.75 10.43 0
 -3 5 3 27.86 11.03 0
 -3 -5 3 26.71 12.33 0
 1 -5 -3 174.94 11.55 0
 1 -5 -3 151.06 11.64 0
 -1 -5 3 155.74 13.05 0
 -1 -5 3 167.43 10.75 0
 -1 5 3 185.23 11.74 0
 1 5 -3 168.63 11.97 0
 -1 5 3 142.4 11.25 0
 -1 -5 -3 26.78 10.73 0
 1 -5 3 28.56 12.58 0
 -1 -5 -3 22.76 10.86 0
 1 -5 3 26.34 7.36 0
 -1 5 -3 25.36 11.65 0
 1 5 3 38.48 11 0
 -3 -5 -3 34.54 12.88 0
 -3 -5 -3 25.86 10.98 0
 3 -5 3 22.56 12.16 0
 3 -5 3 36.38 7.02 0
 3 5 3 41.76 11.08 0
 -3 5 -3 41.06 11.57 0
 -5 -5 -3 105.24 13.44 0
 -5 -5 -3 76.2 7.97 0
 5 -5 3 117.17 10.76 0
 5 -5 3 81.47 12.34 0
 -5 5 -3 91.96 11.95 0
 5 5 3 106.14 11.2 0
 7 5 3 153.41 11.47 0
 -7 -5 -3 146.34 13.91 0
 -7 -5 -3 136.17 11.38 0
 7 -5 3 115.75 12.82 0
 7 -5 3 168.55 10.5 0
 -7 5 -3 137.09 12.01 0
 9 5 3 86.77 8.02 0
 -9 -5 -3 77.62 15.5 0
 -9 -5 -3 89.36 11.35 0
 9 -5 3 84.59 10.32 0
 9 -5 3 57.18 12.45 0
 -9 5 -3 70.66 14.46 0
 -11 -5 -3 443.06 9.69 0
 11 5 3 546.8 12.36 0
 11 -5 3 501.91 9.11 0
 -11 -5 -3 498.99 25.82 0
 -11 5 -3 453.89 14.06 0
 11 -5 3 419.01 16.34 0
 13 5 3 100.77 11.45 0
 13 -5 3 92.84 10.77 0
 -13 5 -3 59.46 14.81 0
 13 -5 3 82.69 12.14 0
 -13 -5 -3 80.83 11.42 0
 15 -5 3 37.05 11.85 0
 15 5 3 45.03 11.38 0
 -15 -5 -3 34.21 11.24 0
 -15 5 -3 37.21 12.3 0
 15 -5 3 41.58 10.69 0
 -17 -5 -3 8.12 11.35 0
 17 -5 3 18.34 7.72 0
 17 -5 3 11.31 14.43 0
 17 5 3 29.09 8.01 0
 -17 5 -3 19.96 15.02 0
 19 5 3 72.01 12.08 0
 -19 -5 -3 59.44 11.99 0
 19 -5 3 56.91 14.72 0
 19 -5 3 64.49 11.69 0
 -19 5 -3 59.47 15.82 0
 21 -5 3 207.97 15.89 0
 -21 -5 -3 192.75 12.5 0
 21 -5 3 189.66 11.9 0
 -21 5 -3 174.99 16.81 0
 23 -5 3 30.92 17.44 0
 -23 -5 -3 22.22 12.98 0
 23 -5 3 28.81 8.28 0
 -23 5 -3 23.25 16.27 0
 -25 -5 -3 20.73 13.39 0
 25 -5 3 36.42 12.55 0
 25 -5 3 38.12 18.49 0
 -25 5 -3 40.42 19.43 0
 -26 -6 3 27.07 20.58 0
 -26 -6 3 21.08 13.98 0
 -24 -6 3 39.35 19.93 0
 24 -6 -3 26.91 12.82 0
 -24 -6 3 32.98 9.23 0
 -24 -6 3 31.89 13.56 0
 22 -6 -3 94.04 12.69 0
 -22 -6 3 84.35 16.44 0
 -22 -6 3 95.15 13.28 0
 -22 -6 3 70.13 9.59 0
 -20 -6 3 23.16 12.4 0
 20 -6 -3 -0.48 12.54 0
 -20 -6 3 1.11 12.41 0
 -20 -6 3 13.74 12.35 0
 18 -6 -3 102.45 12.04 0
 -18 -6 3 96.69 12.19 0
 -18 -6 3 107.8 13.16 0
 -18 -6 3 115.26 13 0
 -16 -6 3 154.71 13.26 0
 16 -6 -3 157.33 8.78 0
 -16 -6 3 168.93 12.7 0
 -14 -6 3 35.85 12.69 0
 14 -6 -3 49.99 11.84 0
 -14 -6 3 37.33 13.79 0
 14 -6 -3 29.56 20.43 0
 12 -6 -3 89.53 11.64 0
 -12 -6 3 74.46 11.35 0
 -12 -6 3 91.95 13.01 0
 12 -6 -3 69.21 15.79 0
 -10 -6 3 88.75 13.14 0
 -10 -6 3 91.17 10.99 0
 10 -6 -3 79.91 12.69 0
 10 -6 -3 96.93 12.02 0
 8 -6 -3 65.07 11.88 0
 -8 -6 3 57.2 12.94 0
 -8 -6 3 58.56 10.89 0
 8 -6 -3 54.4 15.04 0
 6 -6 -3 200.98 11.96 0
 -6 -6 3 197.49 11.23 0
 6 -6 -3 160.88 15.11 0
 -6 -6 3 179.34 9.8 0
 4 -6 -3 57.37 11.38 0
 -4 -6 3 48.98 9.15 0
 -4 -6 3 52.18 10.63 0
 4 -6 -3 59.55 11.77 0
 2 -6 -3 75.69 11.69 0
 2 -6 -3 70.49 11.69 0
 -2 -6 3 76.26 10.63 0
 -2 -6 3 78.14 12.82 0
 0 6 3 124.76 12.61 0
 0 -6 -3 96.7 11.86 0
 0 -6 -3 110.59 12.22 0
 0 -6 3 111.07 10.96 0
 0 -6 3 98.97 12.89 0
 -2 -6 -3 41.91 11.49 0
 2 -6 3 45.43 12.6 0
 -2 -6 -3 40.04 11.43 0
 2 -6 3 40.17 10.67 0
 2 6 3 59.1 12.02 0
 -4 -6 -3 538.14 14.42 0
 4 -6 3 478.99 14.66 0
 4 -6 3 545.53 12.34 0
 4 6 3 590.55 14.05 0
 -4 -6 -3 510.32 13.01 0
 -6 -6 -3 269.05 15.48 0
 -6 -6 -3 261.3 9.4 0
 6 -6 3 241.41 13.59 0
 6 -6 3 291.73 11.65 0
 6 6 3 334.88 12.96 0
 -8 -6 -3 83.7 14.24 0
 -8 -6 -3 71.25 8.71 0
 8 6 3 88.66 9.06 0
 8 -6 3 65.2 12.79 0
 8 -6 3 88.33 11.01 0
 -10 -6 -3 4.11 11.57 0
 -10 -6 -3 2.37 21.43 0
 10 -6 3 2.84 10.94 0
 10 -6 3 5.03 12.47 0
 -10 -6 -3 0.87 17.88 0
 -12 -6 -3 16.24 11.82 0
 12 -6 3 -8.05 10.55 0
 12 -6 3 7.92 12.95 0
 -14 -6 -3 50.87 11.89 0
 14 -6 3 40.88 11.2 0
 14 -6 3 51.63 15.15 0
 -16 -6 -3 327.35 13.1 0
 16 -6 3 364.25 12.16 0
 16 -6 3 332.88 15.16 0
 18 -6 3 113.25 16.32 0
 -18 -6 -3 105.08 12.79 0
 18 -6 3 95.78 8.73 0
 -20 -6 -3 -2.54 12.71 0
 20 -6 3 -6.95 12.42 0
 20 -6 3 3.51 15.8 0
 19 -7 -3 4.74 13.39 0
 -19 -7 3 5.61 16.53 0
 -19 -7 3 -2.86 10.18 0
 -19 -7 3 17.94 13.28 0
 -17 -7 3 185.3 14.43 0
 17 -7 -3 216.54 13.74 0
 -17 -7 3 206.06 14.29 0
 -17 -7 3 211.87 14.09 0
 15 -7 -3 200.01 13.95 0
 -15 -7 3 223.24 13.93 0
 -15 -7 3 281.16 14 0
 -15 -7 3 196.84 10.9 0
 13 -7 -3 119.18 9.55 0
 -13 -7 3 111.54 14.18 0
 13 -7 -3 133.47 20.01 0
 -13 -7 3 123.91 13.05 0
 13 -7 -3 112.01 19.94 0
 -13 -7 3 128.63 13.23 0
 11 -7 -3 104.92 12.76 0
 -11 -7 3 103.56 10.23 0
 -11 -7 3 109.92 12.49 0
 11 -7 -3 96.83 16.67 0
 11 -7 -3 113.61 16.66 0
 9 -7 -3 18.93 12.51 0
 -9 -7 3 20.7 9.74 0
 -9 -7 3 18.4 11.78 0
 9 -7 -3 18.49 15.69 0
 7 -7 -3 -0.47 12.29 0
 -7 -7 3 9.58 13.51 0
 -7 -7 3 2.88 11.5 0
 7 -7 -3 -0.14 12.35 0
 5 -7 -3 375.15 13.95 0
 5 -7 -3 437.71 14.27 0
 -5 -7 3 402.81 15.55 0
 -5 -7 3 446.51 13.38 0
 3 -7 -3 86.91 12.78 0
 3 -7 -3 72.73 12.62 0
 -3 -7 3 79.26 13.91 0
 -3 -7 3 82.03 11.3 0
 1 -7 -3 65.35 12.55 0
 -1 -7 3 64.59 13.28 0
 -1 -7 3 71.07 11.66 0
 1 -7 -3 55.5 12.2 0
 -1 -7 -3 5.65 12.39 0
 -1 -7 -3 8.11 12.2 0
 1 -7 3 8.44 13.82 0
 1 -7 3 9.23 11.7 0
 -3 -7 -3 13.2 15.01 0
 -3 -7 -3 11.97 12.18 0
 3 -7 3 20.04 13.6 0
 3 -7 3 7.71 11.66 0
 -5 -7 -3 71.76 15.49 0
 -5 -7 -3 76.95 12.58 0
 5 -7 3 65.84 13.84 0
 5 -7 3 73.23 11.54 0
 -7 -7 -3 117.77 18.66 0
 -7 -7 -3 138.96 12.86 0
 7 -7 3 114.13 14.06 0
 7 -7 3 118.33 8.77 0
 -9 -7 -3 40.95 12.82 0
 -9 -7 -3 34.17 21.58 0
 9 -7 3 56.43 12.08 0
 9 -7 3 45.59 13.59 0
 -9 -7 -3 37.1 22.02 0
 -11 -7 -3 93.12 12.96 0
 11 -7 3 105.79 9.13 0
 11 -7 3 82.39 14.22 0
 -13 -7 -3 13.43 12.91 0
 13 -7 3 -3.59 12.28 0
 13 -7 3 12.72 13.93 0
 15 -7 3 9.92 16.79 0
 -15 -7 -3 2.41 13.23 0
 15 -7 3 -5.85 9.2 0
 2 -8 -3 9.61 13.63 0
 -2 -8 3 5.51 15.2 0
 -2 -8 3 15.21 12.9 0
 2 -8 -3 1.92 14.03 0
 -36 0 4 17.79 16.15 0
 36 0 -4 14.27 13.08 0
 -36 0 4 7.91 14.07 0
 -36 0 4 7.13 12.89 0
 -34 0 4 10.08 12.57 0
 34 0 -4 11.71 12.53 0
 -34 0 4 10.5 13.38 0
 -34 0 4 3.59 9.03 0
 32 0 -4 13.84 8.37 0
 -32 0 4 12.51 13.32 0
 -32 0 4 19.09 12.38 0
 -32 0 4 19.57 12.06 0
 30 0 -4 79.02 8.57 0
 -30 0 4 69.8 9.49 0
 -30 0 4 90 12.08 0
 -28 0 4 24.18 11.57 0
 28 0 -4 16.61 11.62 0
 -28 0 4 20.52 12.47 0
 26 0 -4 -0.06 10.94 0
 -26 0 4 -3.14 12.33 0
 -26 0 4 -6.97 7.96 0
 24 0 -4 335.26 12.11 0
 -24 0 4 310.94 13.1 0
 -24 0 4 324.36 12.07 0
 -22 0 4 24.71 12.4 0
 22 0 -4 35.82 10.64 0
 22 0 -4 27.93 11.4 0
 -22 0 4 19.43 10.81 0
 -20 0 4 485.05 11.98 0
 20 0 -4 522.43 12.22 0
 -20 0 4 451.72 14.17 0
 20 0 -4 480.26 10.31 0
 18 0 -4 871.22 13.36 0
 -18 0 4 747.46 15.1 0
 18 0 -4 888.9 14.87 0
 -18 0 4 847.66 10.95 0
 -16 0 4 505.61 11.84 0
 16 0 -4 525.33 12.18 0
 -16 0 4 482.38 14.54 0
 16 0 -4 524.57 10.89 0
 14 0 -4 148.37 10.48 0
 -14 0 4 124.76 10.37 0
 -14 0 4 112.84 13.25 0
 14 0 -4 135.64 12.75 0
 12 0 -4 685.7 14.19 0
 -12 0 4 667.71 12.49 0
 12 0 -4 696.94 12.37 0
 -12 0 4 590.46 14.3 0
 10 0 -4 37 11.73 0
 -10 0 4 28.67 7 0
 10 0 -4 34.74 9.79 0
 -10 0 4 18.41 12.02 0
 -8 0 4 306.85 11.01 0
 8 0 -4 299.39 10.02 0
 8 0 -4 358.04 11.05 0
 -8 0 4 298.07 13.21 0
 -6 0 4 0.56 9.67 0
 6 0 -4 4.18 11.84 0
 6 0 -4 2.19 9.48 0
 -6 0 4 3.2 11.96 0
 -4 0 4 49.52 9.63 0
 4 0 -4 31.46 11.78 0
 4 0 -4 51.49 9.34 0
 -4 0 4 31.87 8.61 0
 -2 0 4 1237.99 12.54 0
 2 0 -4 1142.24 15.6 0
 2 0 -4 1362.91 14.51 0
 -2 0 4 1229.04 16.13 0
 0 0 4 239.02 12.92 0
 0 0 4 235.85 10.4 0
 0 0 -4 265.05 10.37 0
 0 0 -4 189.24 12.44 0
 2 0 4 516.45 9.41 0
 -2 0 -4 571.58 11.74 0
 -2 0 -4 438.27 13.53 0
 2 0 4 507.91 10.69 0
 4 0 4 644.71 13.45 0
 4 0 4 625.8 9.87 0
 -4 0 -4 698.77 10.44 0
 -4 0 -4 536.42 10.63 0
 6 0 4 39.56 10.98 0
 6 0 4 41.28 9.17 0
 -6 0 -4 53.66 9.6 0
 -6 0 -4 31.57 11.61 0
 8 0 4 1788.59 14.52 0
 8 0 4 1654.9 14 0
 -8 0 -4 1909.71 16.52 0
 -8 0 -4 1421.14 13.95 0
 10 0 4 337.84 11.92 0
 10 0 4 308.66 8.49 0
 -10 0 -4 325.77 11.2 0
 -10 0 -4 266.94 12.77 0
 12 0 4 245.51 10.89 0
 12 0 4 252.76 11.43 0
 -12 0 -4 260.12 10.67 0
 -12 0 -4 208.86 12.26 0
 14 0 4 388.16 11.19 0
 14 0 4 431.82 11.67 0
 -14 0 -4 333.71 9.8 0
 16 0 4 14.77 9.68 0
 -16 0 -4 14.99 11.58 0
 16 0 4 29.2 10.87 0
 18 0 4 66.6 10.28 0
 -18 0 -4 57.1 12.28 0
 18 0 4 81.17 10.65 0
 20 0 4 382.6 11.69 0
 -20 0 -4 346.77 13.3 0
 20 0 4 433.78 12.07 0
 22 0 4 101.29 11.43 0
 22 0 4 86.03 10.79 0
 -22 0 -4 70.02 12.69 0
 24 0 4 251.85 12.06 0
 24 0 4 322.1 12.27 0
 -24 0 -4 229.67 13.32 0
 26 0 4 -2.11 11.51 0
 26 0 4 -2.83 11.63 0
 -26 0 -4 18.47 12.98 0
 28 0 4 14.8 11.81 0
 28 0 4 9.54 12.05 0
 -28 0 -4 7.44 9.69 0
 30 0 4 484.78 11.17 0
 30 0 4 411.37 14.46 0
 -30 0 -4 353.78 15.5 0
 -35 -1 4 117.02 14.21 0
 35 -1 -4 206.81 13.05 0
 35 1 -4 188.3 13.86 0
 -35 1 4 145.48 14.53 0
 -35 1 4 150.3 14.05 0
 -35 -1 4 159.01 13.62 0
 -35 1 4 164.25 13.5 0
 -35 -1 4 161.14 13.82 0
 -33 -1 4 16.7 12.95 0
 33 -1 -4 12.32 12.06 0
 33 1 -4 13.5 12.31 0
 -33 1 4 0.85 12.59 0
 -33 1 4 4.45 13.16 0
 -33 -1 4 10.57 8.85 0
 -33 1 4 4.65 12.93 0
 -33 -1 4 8.84 12.63 0
 -31 -1 4 0.69 12.95 0
 31 1 -4 12.26 11.98 0
 -31 1 4 9 15.76 0
 31 -1 -4 5.43 8.4 0
 -31 1 4 13.26 12.15 0
 -31 -1 4 3.48 11.98 0
 -29 -1 4 110.93 11.9 0
 29 -1 -4 116.31 11.8 0
 -29 -1 4 105.85 13.06 0
 -29 1 4 117.18 11.75 0
 29 1 -4 129.28 8.95 0
 -29 1 4 100.68 13.16 0
 27 -1 -4 2.65 7.78 0
 -27 -1 4 3.74 12.09 0
 27 1 -4 1.35 11.54 0
 -27 1 4 2.8 12.42 0
 -27 -1 4 -5.35 11.12 0
 -27 1 4 -5.05 11.13 0
 -25 -1 4 454.66 13.79 0
 25 1 -4 519.25 13.04 0
 -25 1 4 376 14.07 0
 25 -1 -4 463.68 12.14 0
 -25 1 4 431.46 9.73 0
 -25 -1 4 459.25 12.67 0
 -23 -1 4 260.4 8.91 0
 23 -1 -4 258.95 11.55 0
 23 1 -4 275.04 11.97 0
 -23 1 4 229.3 13.04 0
 -23 -1 4 243.04 12.91 0
 -23 1 4 216.67 11.38 0
 21 -1 -4 87.99 10.6 0
 21 1 -4 96.69 11.12 0
 -21 -1 4 78.21 13.21 0
 -21 1 4 75.97 12.9 0
 21 1 -4 93.77 8.43 0
 21 -1 -4 90.97 11.96 0
 -21 -1 4 83.6 11.06 0
 -21 1 4 70.21 10.53 0
 -19 -1 4 437.76 12.2 0
 19 -1 -4 441.16 9.25 0
 -19 -1 4 414.68 14.18 0
 19 1 -4 470.78 12.29 0
 -19 1 4 375.65 14.39 0
 19 -1 -4 442.5 13.66 0
 19 1 -4 462.51 12.79 0
 -19 1 4 434.65 11.76 0
 -17 1 4 21.76 10.22 0
 17 -1 -4 24.95 10.29 0
 -17 -1 4 15.97 12.29 0
 17 1 -4 30.87 10.39 0
 -17 -1 4 18.62 7.38 0
 -17 1 4 22.03 12.57 0
 17 1 -4 23.87 8.19 0
 17 -1 -4 17.23 11.42 0
 15 -1 -4 2.78 8.35 0
 -15 1 4 -5.45 10.44 0
 -15 -1 4 17.88 12.29 0
 -15 -1 4 6.56 7.39 0
 15 -1 -4 2.41 10.47 0
 15 1 -4 5.47 9.88 0
 -15 1 4 10 12.52 0
 15 1 -4 6.58 7.82 0
 -13 1 4 589.82 12.35 0
 13 -1 -4 591.23 14.82 0
 -13 -1 4 590.66 9.81 0
 -13 -1 4 575.84 13.91 0
 13 1 -4 619.27 9.97 0
 13 -1 -4 656.97 12.5 0
 -13 1 4 537.85 14.98 0
 13 1 -4 614.61 13.63 0
 -11 1 4 355.82 11.45 0
 -11 -1 4 358.12 11 0
 11 -1 -4 367.62 11.55 0
 -11 -1 4 307.89 13.05 0
 11 1 -4 377.36 11 0
 11 1 -4 360.02 12.6 0
 -11 1 4 319.29 14 0
 11 -1 -4 345.76 13.53 0
 9 1 -4 130.08 11.83 0
 -9 1 4 118.12 10.39 0
 -9 -1 4 118.7 9.98 0
 9 -1 -4 113.16 12.53 0
 9 -1 -4 115.66 10.22 0
 -9 -1 4 96.44 8.89 0
 9 1 -4 118.69 7.3 0
 -9 1 4 99.24 12.8 0
 7 1 -4 148.36 12.59 0
 -7 1 4 150.65 10.5 0
 -7 -1 4 144.8 9.9 0
 7 -1 -4 157.36 10.39 0
 7 -1 -4 140.28 9.27 0
 7 1 -4 138.14 7.58 0
 -7 -1 4 132.17 12.14 0
 -7 1 4 140.31 12.97 0
 -5 1 4 120.86 7.49 0
 5 1 -4 132.95 12.71 0
 -5 -1 4 130.38 9.74 0
 5 -1 -4 90.73 12 0
 5 1 -4 133.06 9.6 0
 -5 -1 4 111.87 9.03 0
 5 -1 -4 129.76 9.93 0
 -5 1 4 126.98 12.52 0
 -3 1 4 543.53 11.87 0
 3 1 -4 479.62 11.13 0
 -3 -1 4 514.03 11.42 0
 3 -1 -4 541.25 11.82 0
 -3 1 4 516.61 11.12 0
 3 1 -4 568.31 11.71 0
 3 -1 -4 438.67 10.49 0
 -3 -1 4 475.64 13.61 0
 -1 1 4 261.42 12.15 0
 -1 1 4 260.03 10.65 0
 1 1 -4 234.29 12.5 0
 -1 -1 4 246.43 7.99 0
 1 -1 -4 267.09 10.53 0
 1 1 -4 276.95 10.37 0
 1 -1 -4 213.66 12.29 0
 -1 -1 4 235.77 12.51 0
 1 1 4 124.47 11.36 0
 1 1 4 112.79 10 0
 -1 1 -4 91.31 12.11 0
 1 -1 4 119.76 9.76 0
 -1 -1 -4 118.48 10.05 0
 -1 1 -4 126.28 9.92 0
 -1 -1 -4 90.08 8.54 0
 1 -1 4 111.18 11.86 0
 3 1 4 999.24 14.3 0
 3 1 4 887.3 11.42 0
 -3 1 -4 829.49 14.85 0
 3 -1 4 921.74 10.82 0
 -3 -1 -4 998.87 13.52 0
 -3 1 -4 1043.73 13.02 0
 -3 -1 -4 764.01 14.17 0
 3 -1 4 875.25 14.86 0
 5 1 4 119.12 7.51 0
 5 1 4 128.93 11.15 0
 5 -1 4 116.26 9.54 0
 -5 1 -4 105.76 12.27 0
 -5 -1 -4 119.05 10.39 0
 -5 1 -4 130.75 9.7 0
 -5 -1 -4 103.89 12.14 0
 5 -1 4 122.18 11.86 0
 7 -1 4 70.51 11.29 0
 7 1 4 58.99 9.94 0
 7 -1 4 64.58 6.98 0
 7 1 4 72.32 10.76 0
 -7 1 -4 47.1 12.02 0
 -7 -1 -4 63.58 10.25 0
 -7 1 -4 69.66 9.76 0
 -7 -1 -4 53.67 11.64 0
 9 -1 4 21.68 11.25 0
 9 1 4 31.83 9.5 0
 9 -1 4 32.24 9.44 0
 -9 1 -4 31.58 11.83 0
 9 1 4 24.78 10.6 0
 -9 -1 -4 32.15 9.7 0
 -9 1 -4 30.27 9.23 0
 -9 -1 -4 20.69 11.67 0
 11 -1 4 1.67 11.07 0
 11 1 4 1.6 9.39 0
 11 -1 4 2.27 6.84 0
 -11 1 -4 12.79 12.42 0
 -11 -1 -4 2.61 9.56 0
 11 1 4 3.58 7.27 0
 -11 -1 -4 -8.09 11.43 0
 -13 -1 -4 602.68 13.27 0
 13 1 4 654.93 12.78 0
 13 -1 4 718.41 13.72 0
 13 -1 4 664.07 9.71 0
 -13 1 -4 564.4 14.46 0
 -13 -1 -4 677.13 12.91 0
 13 1 4 739.73 12.52 0
 15 1 4 891.43 13.58 0
 15 -1 4 867.97 12.91 0
 15 -1 4 927.58 11.58 0
 -15 1 -4 758.31 14.91 0
 -15 -1 -4 770.08 11.2 0
 15 1 4 936.11 10.91 0
 17 1 4 22.18 10.36 0
 17 1 4 12.14 9.8 0
 17 -1 4 20.14 7.41 0
 -17 1 -4 15.26 12.26 0
 17 -1 4 10.99 10.52 0
 -17 -1 -4 17.14 11.36 0
 19 1 4 388.9 11.9 0
 -19 -1 -4 283.4 12.58 0
 19 1 4 348.21 11.78 0
 19 -1 4 339.26 11.74 0
 -19 1 -4 257.75 13.37 0
 19 -1 4 372.63 11.83 0
 21 -1 4 1.9 10.86 0
 21 1 4 -4.58 10.33 0
 21 1 4 5.88 10.13 0
 21 -1 4 5.1 10.64 0
 -21 1 -4 3.78 12.65 0
 -21 -1 -4 21.99 11.74 0
 23 -1 4 9.34 11.28 0
 23 -1 4 7.22 10.71 0
 23 1 4 10.57 7.58 0
 -23 1 -4 1.83 12.81 0
 -23 -1 -4 8.84 12.55 0
 23 1 4 1.16 10.48 0
 -25 -1 -4 363.39 13.86 0
 25 -1 4 412.31 12.73 0
 25 -1 4 459.7 13.01 0
 25 1 4 392.29 13.1 0
 -25 1 -4 332.26 14.42 0
 25 1 4 439.99 10.04 0
 27 1 4 26.48 8.6 0
 27 1 4 20.18 11.73 0
 27 -1 4 24.55 11.89 0
 27 -1 4 26.69 11.95 0
 -27 1 -4 16.29 13.77 0
 -27 -1 -4 22.88 13.01 0
 29 -1 4 1.52 12.41 0
 29 1 4 5.88 12.15 0
 29 1 4 -2.23 8.86 0
 29 -1 4 14.53 12.44 0
 -29 1 -4 4.98 14.5 0
 -29 -1 -4 -7.33 13.79 0
 -34 -2 4 -0.08 13.46 0
 -34 -2 4 9.64 9.47 0
 34 -2 -4 3.79 8.95 0
 -34 2 4 7.04 15.64 0
 -34 2 4 12.04 16.54 0
 -34 -2 4 1.74 13.08 0
 34 2 -4 2.47 13.56 0
 -32 -2 4 12.75 13 0
 32 -2 -4 18.42 12.19 0
 32 2 -4 13.95 13.16 0
 -32 2 4 7.19 16.1 0
 -32 -2 4 -11.73 13.15 0
 -32 2 4 21.38 12.7 0
 -32 -2 4 14.25 12.89 0
 -32 2 4 12.98 15.28 0
 -30 2 4 216.05 9.38 0
 -30 -2 4 196.84 13.52 0
 30 -2 -4 229.35 12.4 0
 30 2 -4 243.72 13.09 0
 -30 2 4 164.15 13.86 0
 -30 2 4 245.2 16.3 0
 -30 -2 4 236.49 12.72 0
 28 -2 -4 235.12 9.2 0
 -28 -2 4 230.01 13.62 0
 28 2 -4 257.42 12.83 0
 -28 2 4 188.21 13.36 0
 -28 2 4 252.32 12.12 0
 -28 -2 4 261.9 12.83 0
 26 -2 -4 139.44 11.24 0
 26 2 -4 143.15 11.97 0
 -26 -2 4 157.42 12.49 0
 -26 -2 4 134.39 11.85 0
 -26 2 4 118.93 12.9 0
 -26 2 4 132.37 11.62 0
 -24 -2 4 428.8 12.65 0
 -24 -2 4 438.38 13.43 0
 24 -2 -4 464.41 11.95 0
 24 2 -4 468.19 12.92 0
 -24 2 4 347.45 16.54 0
 -24 2 4 415.9 12.13 0
 -22 -2 4 41.85 10.95 0
 22 -2 -4 43.12 7.77 0
 22 2 -4 39.23 10.87 0
 -22 -2 4 49.34 12.25 0
 -22 2 4 45.94 7.98 0
 -22 2 4 36.51 12.46 0
 22 -2 -4 44.88 11.5 0
 -20 -2 4 391.61 12.06 0
 -20 -2 4 384.92 13.09 0
 20 -2 -4 395.04 11.74 0
 20 2 -4 418.44 12.19 0
 -20 2 4 324.36 14.53 0
 20 -2 -4 417.45 16.01 0
 -20 2 4 360.25 9.09 0
 -18 -2 4 1329.52 15.28 0
 18 -2 -4 1422.22 14.67 0
 -18 -2 4 1293.6 13.28 0
 18 2 -4 1456.75 15.32 0
 -18 2 4 1222 18.86 0
 18 2 -4 1376.88 13.26 0
 18 -2 -4 1420.38 19.97 0
 -18 2 4 1328.08 12.5 0
 16 -2 -4 1419.69 20.01 0
 -16 -2 4 1422.82 15.14 0
 16 -2 -4 1437.34 12.91 0
 -16 -2 4 1361.99 13.58 0
 16 2 -4 1485.27 15.28 0
 -16 2 4 1317.04 18.97 0
 16 2 -4 1448.97 13.43 0
 -16 2 4 1360.4 12.76 0
 14 -2 -4 343.94 8.94 0
 -14 -2 4 339.5 11.75 0
 -14 -2 4 327.24 13.18 0
 14 2 -4 349.32 8.94 0
 -14 2 4 319.22 14.44 0
 14 2 -4 338.82 9.61 0
 14 -2 -4 325.8 13.42 0
 -14 2 4 329.1 8.91 0
 -12 2 4 230.12 11.28 0
 12 -2 -4 237.25 8.47 0
 -12 -2 4 229.08 8.25 0
 12 -2 -4 218.44 13 0
 -12 -2 4 205.35 12.72 0
 12 2 -4 224.97 9.13 0
 12 2 -4 228.19 8.18 0
 -12 2 4 226.85 14.06 0
 -10 2 4 422.7 11.76 0
 10 -2 -4 490.95 12.11 0
 -10 -2 4 423.25 11.19 0
 -10 -2 4 425.17 13.5 0
 10 -2 -4 375.69 13.6 0
 10 2 -4 465.05 11.11 0
 10 2 -4 447.74 13.09 0
 -10 2 4 444.42 14.83 0
 -8 2 4 57.16 13.08 0
 -8 2 4 48.04 7.32 0
 -8 -2 4 54.83 9.07 0
 8 -2 -4 38.71 12.22 0
 8 2 -4 50.68 6.75 0
 8 -2 -4 55.33 10.12 0
 -8 -2 4 60.25 9.49 0
 8 2 -4 67.56 12 0
 -6 2 4 64.97 10.1 0
 -6 2 4 79.4 12.46 0
 6 -2 -4 65.41 9.9 0
 -6 -2 4 54.26 9.48 0
 -6 -2 4 58.7 12.28 0
 6 -2 -4 44.83 12.18 0
 6 2 -4 54.16 6.85 0
 6 2 -4 52.68 12.08 0
 -4 2 4 194.78 12.48 0
 4 -2 -4 207.52 10.67 0
 -4 -2 4 180.95 9.97 0
 -4 -2 4 172.12 12.58 0
 4 2 -4 191.04 7.69 0
 4 2 -4 214.84 12.63 0
 4 -2 -4 155.48 12.14 0
 -4 2 4 175.38 8.39 0
 -2 2 4 560.3 12.15 0
 2 2 -4 577.08 14.16 0
 2 -2 -4 618.65 12.08 0
 -2 2 4 602.2 13.58 0
 -2 -2 4 552.9 9.42 0
 -2 -2 4 488.16 13.64 0
 2 2 -4 585.51 9.53 0
 2 -2 -4 468.92 13.34 0
 0 2 4 138.78 10.83 0
 0 2 -4 154.22 13.02 0
 0 -2 -4 145.78 10.42 0
 0 2 4 168.94 11.3 0
 0 -2 4 144.9 7.34 0
 0 -2 4 116.03 9.21 0
 0 2 -4 155.74 10.15 0
 0 -2 -4 109.17 11.46 0
 2 2 4 75.44 10.52 0
 -2 2 -4 51.89 12.73 0
 -2 -2 -4 59.73 10.42 0
 2 -2 4 65.66 7.08 0
 2 2 4 63.33 11.03 0
 2 -2 4 54.38 8.5 0
 -2 2 -4 73.83 9.71 0
 -2 -2 -4 52.48 11.53 0
 4 2 4 69.32 10.29 0
 -4 2 -4 77.48 9.36 0
 -4 -2 -4 76.81 9.97 0
 4 -2 4 67.83 9.58 0
 4 2 4 88.16 10.77 0
 -4 2 -4 69.59 7.02 0
 4 -2 4 60.48 8.49 0
 -4 -2 -4 71.21 11.51 0
 6 2 4 38.89 9.9 0
 -6 2 -4 44.67 13.37 0
 6 -2 4 38.76 9.53 0
 -6 -2 -4 39.11 9.66 0
 6 2 4 42.47 10.46 0
 -6 2 -4 32.7 6.78 0
 6 -2 4 38.8 11.97 0
 -6 -2 -4 30.13 7.98 0
 8 2 4 1218.4 15.32 0
 -8 2 -4 1194.13 17.23 0
 8 -2 4 1260.52 11.72 0
 -8 -2 -4 1347.04 17.19 0
 8 2 4 1387.7 14.63 0
 8 -2 4 1162.2 15.81 0
 -8 -2 -4 1128.28 12.35 0
 10 -2 4 4.7 11.64 0
 10 2 4 -0.58 9.89 0
 -10 2 -4 9.35 13.13 0
 10 -2 4 12.71 6.74 0
 -10 -2 -4 10.12 12.06 0
 10 2 4 13.57 7.29 0
 -10 -2 -4 1.92 11.56 0
 -12 -2 -4 83.5 8.36 0
 12 2 4 118.31 10.68 0
 12 -2 4 117.33 11.79 0
 12 2 4 96.85 12.48 0
 -12 2 -4 101.55 13.78 0
 12 -2 4 112.25 7.36 0
 -12 -2 -4 107.96 12.51 0
 -14 -2 -4 3.31 8.21 0
 14 2 4 6.29 10.63 0
 14 2 4 7.82 9.97 0
 14 -2 4 8.08 10.89 0
 -14 2 -4 23.33 13.01 0
 14 -2 4 4.04 9.62 0
 -14 -2 -4 1.9 10.07 0
 -16 -2 -4 16.57 11.15 0
 16 2 4 12.3 10.09 0
 16 2 4 26.56 10.2 0
 16 -2 4 22.9 10.82 0
 -16 2 -4 19.76 12.76 0
 16 -2 4 21.84 10.26 0
 -18 -2 -4 46.44 11.25 0
 18 2 4 57.97 10.98 0
 -18 2 -4 60.82 13.48 0
 18 2 4 81.93 10.46 0
 18 -2 4 74.02 10.55 0
 18 -2 4 69.24 11.01 0
 -20 -2 -4 216.85 12.25 0
 20 2 4 214.63 13.79 0
 -20 2 -4 189.98 14.2 0
 20 -2 4 256.75 11.28 0
 20 2 4 265.77 11.21 0
 20 -2 4 254.57 12.1 0
 22 2 4 6.84 10.74 0
 -22 2 -4 3.6 13.06 0
 -22 -2 -4 0.13 12.32 0
 22 -2 4 -0.91 7.4 0
 22 2 4 -4.1 7.68 0
 22 -2 4 6.37 11.02 0
 -24 -2 -4 19.92 12.24 0
 24 2 4 6.56 11.39 0
 24 -2 4 6.58 11.56 0
 24 2 4 7.06 11.16 0
 -24 2 -4 8.34 13.72 0
 24 -2 4 12.11 11.06 0
 -26 -2 -4 38.63 9.6 0
 26 2 4 37.69 14.27 0
 26 -2 4 32.37 12.07 0
 26 2 4 35.06 11.66 0
 -26 2 -4 31.7 14.5 0
 26 -2 4 39.12 11.67 0
 -28 -2 -4 7.61 13.38 0
 28 2 4 8.28 14.92 0
 -28 2 -4 17.65 15.16 0
 28 -2 4 8.02 8.68 0
 28 -2 4 7.64 12.39 0
 28 2 4 11.94 12.38 0
 28 2 4 11.04 15.39 0
 -33 -3 4 48.13 9.97 0
 -33 3 4 51.21 24.27 0
 33 -3 -4 67.5 12.84 0
 33 3 -4 66.22 13.46 0
 -33 3 4 61.47 21.89 0
 -33 -3 4 71.92 13.85 0
 -33 -3 4 69.8 16.51 0
 -31 3 4 37.18 21.51 0
 -31 3 4 39.9 18.69 0
 -31 -3 4 37.86 13.49 0
 31 -3 -4 35.16 12.43 0
 -31 -3 4 48.91 13.5 0
 31 3 -4 43.58 13.14 0
 -31 -3 4 28.51 12.98 0
 -29 3 4 54.48 18.44 0
 -29 -3 4 75.01 9.26 0
 -29 3 4 70.8 15.64 0
 29 -3 -4 75.62 8.4 0
 29 3 -4 70.79 12.47 0
 -29 3 4 73.05 8.85 0
 -29 -3 4 62.28 12.6 0
 -27 3 4 13.19 15.22 0
 -27 -3 4 22.79 12.07 0
 27 -3 -4 12.27 11.13 0
 27 3 -4 18.58 11.8 0
 -27 3 4 19.67 11.71 0
 -27 -3 4 4.26 12.05 0
 -25 3 4 290.65 19.13 0
 -25 -3 4 335.27 15.23 0
 25 -3 -4 334.17 12.22 0
 25 3 -4 360.15 12.75 0
 -25 -3 4 338.51 13.14 0
 -25 3 4 317.23 12.49 0
 -23 3 4 353.38 17.06 0
 -23 -3 4 379.51 13.52 0
 -23 -3 4 405.83 12.89 0
 23 3 -4 404.61 12.7 0
 23 -3 -4 390.18 9.35 0
 -23 3 4 342.33 9.5 0
 -21 3 4 -1.92 12.06 0
 -21 -3 4 2.02 10.68 0
 -21 -3 4 9.39 11.67 0
 21 -3 -4 13.15 10.68 0
 21 3 -4 1.9 10.54 0
 21 -3 -4 -0.79 11.52 0
 -21 3 4 0.86 11.05 0
 -19 -3 4 384.79 12.73 0
 -19 3 4 376.48 17.29 0
 -19 -3 4 352.31 9.4 0
 19 -3 -4 346.83 11.75 0
 19 3 -4 356.72 11.83 0
 -19 3 4 355.87 12.01 0
 19 -3 -4 396.05 14.26 0
 17 -3 -4 119.77 15.23 0
 -17 -3 4 117.19 12.64 0
 17 -3 -4 134.21 10.74 0
 -17 -3 4 125.1 10.92 0
 -17 3 4 135.83 13.49 0
 17 3 -4 122.94 10.74 0
 -17 3 4 123.84 11.07 0
 15 -3 -4 111.12 10.64 0
 15 -3 -4 105.55 12.63 0
 -15 -3 4 110.61 10.58 0
 -15 3 4 109.32 13.76 0
 -15 -3 4 107.22 12.93 0
 15 3 -4 112.49 10.58 0
 -15 3 4 103.15 11.02 0
 15 3 -4 94.54 11.92 0
 13 -3 -4 362.39 8.87 0
 -13 -3 4 340.27 11.45 0
 13 -3 -4 326.61 13.78 0
 -13 3 4 384.85 17.6 0
 -13 -3 4 365.99 13.26 0
 13 3 -4 363.38 11.39 0
 13 3 -4 377.7 13.03 0
 -13 3 4 337.91 8.92 0
 11 -3 -4 563.48 12.21 0
 -11 -3 4 509.48 10.83 0
 -11 -3 4 531.25 11.88 0
 -11 3 4 603.09 15.45 0
 11 -3 -4 445.43 13.95 0
 11 3 -4 547.53 11.96 0
 11 3 -4 540.42 10.71 0
 -11 3 4 548.63 12.3 0
 9 -3 -4 255.07 11.29 0
 -9 -3 4 230.86 9.85 0
 -9 -3 4 237.28 8.38 0
 -9 3 4 270.31 13.37 0
 9 -3 -4 207.58 12.77 0
 9 3 -4 250.21 10.9 0
 9 3 -4 275.18 12.52 0
 -9 3 4 235.17 8.7 0
 7 -3 -4 28.63 10.58 0
 -7 -3 4 27.42 8.87 0
 -7 -3 4 22.73 7.15 0
 -7 3 4 24.12 11.57 0
 7 -3 -4 19.07 11.72 0
 7 3 -4 30.72 6.96 0
 7 3 -4 31.13 8.49 0
 -7 3 4 26.11 10.89 0
 -5 3 4 50.5 10.85 0
 5 -3 -4 60.61 10.4 0
 -5 -3 4 57.52 12.25 0
 -5 -3 4 56.39 9.53 0
 -5 3 4 56.33 8.2 0
 5 3 -4 57.59 9.75 0
 5 -3 -4 39.25 12.01 0
 5 3 -4 45.62 12.06 0
 -3 3 4 26.66 10.59 0
 3 -3 -4 18.69 10.17 0
 -3 -3 4 21.84 11.97 0
 -3 -3 4 29.83 6.5 0
 3 3 -4 25.84 6.55 0
 -3 3 4 11.46 11.15 0
 3 -3 -4 13.01 8.21 0
 3 3 -4 20.64 8.49 0
 1 3 -4 186.11 12.67 0
 -1 3 4 155.71 11.13 0
 1 -3 -4 168.12 10.77 0
 -1 -3 4 157.2 7.33 0
 -1 -3 4 135.02 12.65 0
 1 3 -4 175.27 9.98 0
 -1 3 4 175.77 8.86 0
 1 -3 -4 141.95 12.33 0
 1 3 4 273.35 11.79 0
 -1 -3 -4 275.78 11.3 0
 -1 3 -4 269.89 13.96 0
 1 -3 4 276.68 10.26 0
 1 -3 4 235.37 13.14 0
 -1 3 -4 297.17 7.96 0
 1 3 4 303.04 12.27 0
 -1 -3 -4 255.03 12.51 0
 3 3 4 766.74 14.05 0
 -3 3 -4 790.16 15.5 0
 -3 -3 -4 828.81 13.6 0
 3 -3 4 763.11 10.07 0
 3 -3 4 694.18 14.54 0
 -3 3 -4 841.92 12.24 0
 3 3 4 803.05 11.05 0
 -3 -3 -4 711.17 14.05 0
 5 3 4 5.49 10.2 0
 5 3 4 3.93 10.51 0
 -5 3 -4 -0.21 12.87 0
 -5 -3 -4 0.38 9.8 0
 5 -3 4 6.31 9.48 0
 5 -3 4 8.25 12.29 0
 -5 -3 -4 1.57 7.73 0
 7 3 4 461.99 13.24 0
 7 3 4 495.68 9.54 0
 -7 3 -4 462.37 15.12 0
 -7 -3 -4 468.38 14.23 0
 7 -3 4 464.86 11.17 0
 7 -3 4 396.7 10.55 0
 -7 -3 -4 402.72 9.62 0
 -9 -3 -4 42.28 11.19 0
 9 3 4 30.84 10.58 0
 -9 3 -4 52.09 13.88 0
 9 3 4 41.28 10.58 0
 9 -3 4 45.46 9.8 0
 -9 -3 -4 30.05 10.16 0
 9 -3 4 42.92 12.13 0
 -11 -3 -4 2.37 11.46 0
 11 3 4 4.42 12.92 0
 -11 3 -4 18.57 13.72 0
 11 3 4 -10.19 10.96 0
 11 -3 4 13.2 9.94 0
 -11 -3 -4 11.64 12.42 0
 11 -3 4 19.99 11.62 0
 13 -3 4 751.73 14.49 0
 13 3 4 706.45 15.12 0
 -13 -3 -4 709.85 13.49 0
 -13 3 -4 757.75 17.12 0
 13 3 4 835.15 10.78 0
 13 -3 4 795.55 12.21 0
 -13 -3 -4 813 17.06 0
 -15 -3 -4 610.32 12.8 0
 15 -3 4 666.26 13.62 0
 15 3 4 601.58 14.76 0
 -15 3 -4 630.28 16.51 0
 15 -3 4 704.26 9.83 0
 15 3 4 736.55 12.67 0
 -17 -3 -4 99.31 11.91 0
 17 3 4 121.19 14.52 0
 -17 3 -4 133.49 14.57 0
 17 -3 4 119.75 11.63 0
 17 -3 4 137.43 10.89 0
 17 3 4 144.25 11.55 0
 -19 -3 -4 25.18 8.19 0
 19 3 4 43.52 13.7 0
 -19 3 -4 50.46 14.12 0
 19 -3 4 48.97 11.03 0
 19 -3 4 50.89 11.47 0
 19 3 4 52.44 7.98 0
 -21 -3 -4 7.78 8.33 0
 21 3 4 19.25 10.88 0
 -21 3 -4 -7.12 14.19 0
 21 3 4 1.55 14.33 0
 21 -3 4 8.58 7.58 0
 21 -3 4 8.95 11.4 0
 -23 -3 -4 -1.28 12.37 0
 23 3 4 19.19 16.93 0
 -23 3 -4 24.22 16.98 0
 23 3 4 20.02 11.54 0
 23 -3 4 13.23 11.33 0
 23 -3 4 16.39 11.72 0
 -25 -3 -4 419.73 14.23 0
 25 3 4 419.09 21.07 0
 25 -3 4 505.99 14.55 0
 -25 3 -4 407.69 16.03 0
 25 -3 4 479.22 13.8 0
 25 3 4 531.6 10.93 0
 25 3 4 467.13 21.23 0
 -27 -3 -4 14.47 9.64 0
 27 3 4 16.19 21.22 0
 27 3 4 29.92 12.92 0
 -27 3 -4 26.01 14.81 0
 27 -3 4 24.06 12.62 0
 27 -3 4 5.33 12.44 0
 27 3 4 19.32 19.25 0
 -30 -4 4 52.68 14.17 0
 30 -4 -4 63.02 8.83 0
 30 4 -4 56.19 13.17 0
 -30 -4 4 56.54 14.2 0
 -30 -4 4 59.27 13.77 0
 -28 -4 4 53.86 9.56 0
 28 -4 -4 64.41 12.31 0
 28 4 -4 53.59 15.12 0
 -28 -4 4 47.77 13.27 0
 -26 -4 4 34.05 12.12 0
 -26 -4 4 29.5 12.62 0
 26 -4 -4 33.36 11.81 0
 26 4 -4 28.61 14.28 0
 -24 -4 4 177.27 12.83 0
 -24 -4 4 163.57 13.18 0
 24 -4 -4 169.73 11.92 0
 -24 4 4 181.47 24.93 0
 24 4 -4 172.48 12.25 0
 -24 4 4 160.22 12.18 0
 -22 4 4 75.89 17.95 0
 -22 -4 4 69.91 12.63 0
 -22 -4 4 73.2 11.77 0
 22 -4 -4 92.21 11.38 0
 22 4 -4 78.59 11.55 0
 -22 4 4 67.04 11.72 0
 -20 -4 4 399.62 13.64 0
 20 -4 -4 397.84 12 0
 -20 -4 4 405.63 12.83 0
 20 4 -4 413.71 12.7 0
 -20 4 4 392.02 9.62 0
 20 -4 -4 455.06 20.31 0
 -20 4 4 430.83 19.89 0
 18 -4 -4 524.24 18.17 0
 -18 -4 4 522.79 13.6 0
 18 -4 -4 496.37 9.71 0
 -18 -4 4 537.9 15.22 0
 -18 4 4 536.37 18.07 0
 18 4 -4 519.02 12.66 0
 -18 4 4 483.71 9.85 0
 -16 -4 4 574.62 10.82 0
 16 -4 -4 611.72 10.07 0
 16 -4 -4 610.2 17.91 0
 -16 -4 4 598.29 12.97 0
 -16 4 4 622.38 17.98 0
 16 4 -4 640.48 13.04 0
 -16 4 4 555.04 10.29 0
 14 -4 -4 117.86 11.01 0
 -14 -4 4 112.96 12.44 0
 -14 -4 4 121.26 10.86 0
 14 -4 -4 93.75 15.18 0
 14 4 -4 115.28 10.71 0
 -14 4 4 117.24 12.39 0
 -14 4 4 120.39 11.03 0
 12 -4 -4 117.98 11.01 0
 -12 -4 4 126.51 12.56 0
 -12 -4 4 99.39 10.58 0
 12 -4 -4 90.66 12.42 0
 12 4 -4 112.9 7.69 0
 12 4 -4 129.09 11.73 0
 -12 4 4 115.3 11.95 0
 -12 4 4 130.05 11.3 0
 10 -4 -4 173.27 11.24 0
 -10 -4 4 179.32 9.28 0
 -10 -4 4 182.33 10.73 0
 10 -4 -4 153.32 12.83 0
 10 4 -4 201.33 10.75 0
 10 4 -4 183.94 12.05 0
 -10 4 4 173.22 11.86 0
 -10 4 4 202.5 12.36 0
 8 -4 -4 57.21 10.81 0
 -8 -4 4 64.07 12.22 0
 -8 -4 4 49.64 9.85 0
 -8 4 4 49.52 11.24 0
 8 -4 -4 34.54 12.08 0
 8 4 -4 39.12 10.11 0
 8 4 -4 46.7 11.3 0
 -8 4 4 47.21 11.8 0
 -6 4 4 51.29 11.51 0
 6 -4 -4 42.21 10.87 0
 -6 -4 4 36.62 12.54 0
 -6 -4 4 43.13 10.1 0
 6 4 -4 46.54 7.29 0
 6 -4 -4 42.77 11.91 0
 6 4 -4 35.38 11.67 0
 -6 4 4 41.98 11.09 0
 -4 4 4 190.37 12.13 0
 4 -4 -4 195.73 11.52 0
 -4 -4 4 160.3 10.05 0
 -4 -4 4 170.17 9.99 0
 4 4 -4 194.17 10.07 0
 4 -4 -4 155.07 12.34 0
 4 4 -4 189.99 12.63 0
 -4 4 4 172.63 11.83 0
 -2 4 4 580.34 13.43 0
 2 -4 -4 572.57 13.01 0
 -2 -4 4 514.09 11.45 0
 -2 -4 4 552.51 11.71 0
 2 4 -4 620.99 12.4 0
 2 -4 -4 508 13.56 0
 2 4 -4 557.08 11.19 0
 -2 4 4 530.66 13.35 0
 0 -4 -4 3.59 10.31 0
 0 4 4 0.58 11.14 0
 0 -4 4 19.12 12.52 0
 0 -4 4 2.79 6.78 0
 0 4 -4 1.69 12.36 0
 0 -4 -4 10.42 11.27 0
 0 4 4 -1.13 11.06 0
 -2 -4 -4 11.63 11.55 0
 -2 -4 -4 12.01 10.25 0
 2 4 4 12.68 7.77 0
 2 -4 4 7.27 6.75 0
 2 -4 4 9.71 12.73 0
 -2 4 -4 13.7 12.67 0
 2 4 4 6.72 11.32 0
 -4 -4 -4 143.42 12.18 0
 -4 -4 -4 165.68 11.09 0
 4 4 4 180.43 11.78 0
 4 -4 4 165.73 10.2 0
 4 -4 4 153.78 12.74 0
 -4 4 -4 174.71 9.9 0
 4 4 4 165.87 12.13 0
 -6 4 -4 97.07 13.41 0
 -6 -4 -4 95.76 11.69 0
 -6 -4 -4 109.09 10.69 0
 6 -4 4 120.78 10.09 0
 6 4 4 121.51 11.6 0
 6 -4 4 88.65 12.37 0
 6 4 4 103.97 11.94 0
 -8 4 -4 1121.17 17.05 0
 -8 -4 -4 993.79 11.59 0
 -8 -4 -4 1136.13 16.6 0
 8 -4 4 1154.3 13.12 0
 8 4 4 1228.76 14.38 0
 8 -4 4 977.32 15.74 0
 8 4 4 1057.72 17.78 0
 -10 4 -4 115.25 13.65 0
 -10 -4 -4 91.35 8.17 0
 10 -4 4 116.77 7.57 0
 -10 -4 -4 124.01 13.39 0
 10 4 4 135.86 8.17 0
 10 -4 4 109.76 9.04 0
 10 4 4 108.49 14.76 0
 -12 4 -4 11.31 13.3 0
 -12 -4 -4 11.25 7.55 0
 12 -4 4 4.86 10.29 0
 -12 -4 -4 1.94 14.88 0
 12 4 4 17.06 10.33 0
 12 -4 4 19.63 11.46 0
 12 4 4 7.45 14.47 0
 14 4 4 62.27 11.63 0
 -14 4 -4 54.78 13.71 0
 14 -4 4 51.13 12.01 0
 -14 -4 -4 42.03 11.19 0
 14 -4 4 62.85 10.87 0
 14 4 4 53.54 15.55 0
 -16 4 -4 14.55 13.49 0
 -16 -4 -4 20.38 8.18 0
 16 -4 4 4.93 14.46 0
 16 4 4 28.54 11.13 0
 16 -4 4 14.53 10.66 0
 16 4 4 13.96 17.63 0
 -18 4 -4 132.46 14.21 0
 -18 -4 -4 117.01 11.91 0
 18 -4 4 140.41 12.34 0
 18 4 4 165.67 11.82 0
 18 -4 4 148.24 11.3 0
 18 4 4 133.83 23.43 0
 -20 4 -4 247.87 14.74 0
 -20 -4 -4 270.24 13.07 0
 20 -4 4 278.89 9.07 0
 20 -4 4 289.95 13.07 0
 20 4 4 349.77 12.89 0
 22 4 4 60.61 12.53 0
 -22 4 -4 42.51 13.93 0
 -22 -4 -4 45.24 12.52 0
 22 -4 4 37.5 11.89 0
 22 -4 4 46.06 12.3 0
 24 -4 4 69.57 13.08 0
 -24 -4 -4 54.19 9.59 0
 24 4 4 57.09 12.67 0
 24 -4 4 46.56 12.54 0
 -24 4 -4 49.74 17.66 0
 -27 -5 4 5.47 16.37 0
 -27 -5 4 13.43 9.5 0
 27 -5 -4 0.95 12.56 0
 -27 -5 4 -8.15 13.41 0
 27 5 -4 4.81 15.49 0
 -25 -5 4 190.2 16.82 0
 -25 -5 4 197.32 14.38 0
 25 -5 -4 174.95 12.77 0
 25 5 -4 185.43 13.19 0
 -23 -5 4 65.95 13.37 0
 -23 -5 4 83.35 12.8 0
 23 -5 -4 88.43 11.98 0
 23 5 -4 81.13 12.34 0
 -21 -5 4 29.62 13.37 0
 21 -5 -4 35.68 11.8 0
 -21 -5 4 30.36 12.24 0
 21 5 -4 43.65 11.39 0
 -19 -5 4 159.23 13.8 0
 19 -5 -4 170.37 12.02 0
 -19 -5 4 173.53 12.37 0
 -19 5 4 188.13 23.09 0
 19 5 -4 186.03 12.02 0
 19 -5 -4 178.7 21.5 0
 -17 -5 4 -1.76 12.53 0
 17 -5 -4 -4 8.33 0
 17 -5 -4 4.75 17.68 0
 -17 -5 4 12.53 11.12 0
 -17 5 4 2.71 15 0
 17 5 -4 6.97 10.88 0
 -17 5 4 -3.11 8.58 0
 15 -5 -4 4.07 7.69 0
 -15 -5 4 -8.03 8.97 0
 -15 5 4 1.75 14.46 0
 -15 -5 4 5.66 11.11 0
 15 -5 -4 -2.13 15.27 0
 15 5 -4 5.77 10.73 0
 -15 5 4 -4.81 11.55 0
 13 -5 -4 219.02 11.76 0
 -13 -5 4 205.85 11.44 0
 -13 -5 4 195.27 13.01 0
 13 -5 -4 174.16 13.2 0
 13 5 -4 243.69 11.44 0
 -13 5 4 192.61 12.19 0
 -13 5 4 238.47 13.62 0
 11 -5 -4 146.07 11.57 0
 -11 -5 4 148.56 12.72 0
 -11 -5 4 139.66 10.88 0
 11 -5 -4 131.87 15.17 0
 11 5 -4 148.69 10.8 0
 -11 5 4 169.23 12.55 0
 -11 5 4 149.43 12.12 0
 -9 -5 4 69.61 9.26 0
 -9 -5 4 62.25 10.65 0
 9 -5 -4 60.28 14.79 0
 9 5 -4 74.09 10.42 0
 -9 5 4 86.16 14.67 0
 -9 5 4 71.24 8.56 0
 9 -5 -4 66.86 11.24 0
 7 -5 -4 102.52 11.44 0
 -7 -5 4 103.77 10.49 0
 -7 -5 4 90.95 12.76 0
 7 -5 -4 75.68 12.03 0
 -7 5 4 97.77 11.97 0
 7 5 -4 91.48 12.08 0
 -7 5 4 88.08 8.8 0
 5 -5 -4 78.9 11.52 0
 -5 -5 4 59.95 12.39 0
 -5 -5 4 69.44 10.67 0
 5 5 -4 62.13 11.73 0
 5 -5 -4 57.41 12.02 0
 -5 5 4 78.97 11.39 0
 -5 5 4 71.23 11.82 0
 -3 -5 4 202.36 9.51 0
 -3 5 4 199.15 12.42 0
 3 -5 -4 213.52 11.78 0
 -3 -5 4 197.12 10.95 0
 3 5 -4 204.55 12.71 0
 -3 5 4 230.52 12.11 0
 3 -5 -4 172.72 12.27 0
 1 -5 -4 111.89 11.65 0
 -1 -5 4 128.02 13.17 0
 -1 -5 4 132.26 10.55 0
 1 5 -4 116.37 9.34 0
 -1 5 4 101.48 12.05 0
 -1 5 4 135.37 11.81 0
 1 -5 -4 121.78 11.88 0
 1 5 4 86.18 11.77 0
 -1 -5 -4 82.36 11.43 0
 1 5 4 70.22 12.17 0
 -1 -5 -4 86.16 10.87 0
 1 -5 4 77.39 12.33 0
 1 -5 4 74.74 10.44 0
 -1 5 -4 81.95 12.52 0
 3 5 4 460.52 10.31 0
 -3 -5 -4 405.88 12.83 0
 -3 -5 -4 433.55 13.11 0
 3 -5 4 379.29 13.45 0
 3 -5 4 446.94 11.76 0
 -3 5 -4 454.05 13.71 0
 3 5 4 383.42 13.58 0
 -5 -5 -4 116 11.68 0
 5 5 4 120.22 11.84 0
 -5 -5 -4 119.71 11.42 0
 5 -5 4 120.69 8.03 0
 5 -5 4 100.85 12.55 0
 -5 5 -4 114.13 12.49 0
 5 5 4 109.63 14.45 0
 -7 -5 -4 13.89 8.02 0
 7 5 4 4.92 11.27 0
 -7 -5 -4 2.31 13 0
 7 -5 4 4.65 7.35 0
 7 -5 4 3.81 12.39 0
 7 5 4 1.09 14.31 0
 -7 5 -4 0.85 12.29 0
 -9 -5 -4 18.75 11.47 0
 9 5 4 26.81 10.99 0
 -9 -5 -4 24.86 13.27 0
 9 -5 4 31.57 10.48 0
 9 -5 4 15.01 12.55 0
 9 5 4 18.86 14.6 0
 -9 5 -4 20.73 12.54 0
 -11 -5 -4 9.12 11.61 0
 11 5 4 6.71 8.11 0
 11 -5 4 0.92 10.48 0
 -11 -5 -4 9.34 13.73 0
 -11 5 -4 2.5 12.58 0
 11 -5 4 1.91 12.36 0
 11 5 4 8.25 13.85 0
 -13 -5 -4 297.02 9.73 0
 13 -5 4 347.68 12.35 0
 -13 -5 -4 143.61 10.99 0
 13 5 4 395.7 12.41 0
 -13 5 -4 298.42 14.25 0
 13 -5 4 288.86 16.58 0
 15 -5 4 457.94 13.93 0
 -15 -5 -4 441.92 13.42 0
 15 -5 4 480.95 12.74 0
 15 5 4 553.04 13.64 0
 -15 5 -4 435.98 14.8 0
 -17 5 -4 5.15 13.02 0
 -17 -5 -4 -0.41 11.91 0
 17 -5 4 12.39 15.13 0
 17 5 4 11.93 12.25 0
 17 -5 4 -3.18 11.47 0
 -19 -5 -4 161.92 12.82 0
 19 -5 4 185.66 13.64 0
 19 5 4 205.31 13.18 0
 19 -5 4 202.24 12.36 0
 -19 5 -4 145.96 14.49 0
 -21 -5 -4 12.77 13.24 0
 21 5 4 3.07 13.06 0
 21 -5 4 5.3 8.73 0
 21 -5 4 9.11 12.61 0
 -21 5 -4 10.67 16.61 0
 -22 -6 4 16.25 13.71 0
 22 -6 -4 -2.18 12.99 0
 -22 -6 4 6.73 12.66 0
 -20 -6 4 79.05 13.64 0
 20 -6 -4 70.19 13.08 0
 -20 -6 4 70.8 12.87 0
 18 -6 -4 339.02 10.17 0
 -18 -6 4 342.56 14.45 0
 -18 -6 4 352.9 13.97 0
 16 -6 -4 340.23 10.09 0
 -16 -6 4 343.62 15.16 0
 16 -6 -4 364.76 21.91 0
 -16 -6 4 359.65 13.84 0
 14 -6 -4 70.83 8.89 0
 -14 -6 4 79.43 13.65 0
 -14 -6 4 75.45 12 0
 14 -6 -4 69.92 16.02 0
 12 -6 -4 121.42 12.29 0
 -12 -6 4 106.16 10.11 0
 -12 -6 4 108.61 12.01 0
 -12 6 4 135.93 16.43 0
 12 -6 -4 92.7 16.16 0
 -10 6 4 10.09 12.55 0
 10 -6 -4 12.28 8.59 0
 -10 -6 4 5.24 9.5 0
 -10 -6 4 13.88 11.06 0
 10 -6 -4 -0.21 14.94 0
 8 -6 -4 64.89 11.99 0
 -8 -6 4 80.83 13.41 0
 -8 -6 4 63.47 11.3 0
 -8 6 4 81.42 15.67 0
 8 -6 -4 62.58 15.04 0
 6 -6 -4 20.16 11.91 0
 -6 -6 4 23.32 9.11 0
 -6 -6 4 22.16 10.97 0
 -6 6 4 15.48 15.34 0
 6 -6 -4 22.69 12.39 0
 4 -6 -4 49.46 11.94 0
 -4 -6 4 51.86 13.21 0
 -4 -6 4 48.65 10.86 0
 4 -6 -4 41.51 12.23 0
 -4 6 4 44.95 12.44 0
 2 -6 -4 224.8 12.7 0
 -2 6 4 217.58 13.13 0
 -2 -6 4 169.73 13.73 0
 -2 -6 4 206.62 11.49 0
 2 -6 -4 174.68 12.73 0
 0 -6 -4 11.16 8.49 0
 0 6 4 21.15 11.9 0
 0 -6 -4 4.47 11.66 0
 0 -6 4 -0.73 13.02 0
 0 -6 4 -8.7 10.3 0
 -2 -6 -4 25.1 11.91 0
 2 6 4 25.59 12.16 0
 -2 -6 -4 21.62 11.86 0
 2 -6 4 12.05 13.05 0
 2 -6 4 35.5 11.39 0
 -2 6 -4 29.53 12.48 0
 -4 -6 -4 55.18 11.99 0
 4 6 4 56.06 8.95 0
 -4 -6 -4 63.11 14.38 0
 4 -6 4 61.73 13.1 0
 4 -6 4 59.23 11.16 0
 -4 6 -4 51.05 12.4 0
 -6 -6 -4 13.12 8.36 0
 -6 -6 -4 2.3 14.49 0
 6 6 4 13.41 12.4 0
 6 -6 4 0.53 11.22 0
 6 -6 4 15.83 13.08 0
 -6 6 -4 16.53 12.48 0
 -8 -6 -4 284.67 13.13 0
 -8 -6 -4 273.89 16.32 0
 8 -6 4 313.98 11.99 0
 8 6 4 343.61 13.59 0
 8 -6 4 260.12 13.99 0
 -8 6 -4 297.6 13.8 0
 10 -6 4 30.99 7.97 0
 -10 -6 -4 31.45 19.42 0
 10 -6 4 30.69 12.99 0
 -10 6 -4 17.7 12.96 0
 -10 -6 -4 45.26 12.9 0
 10 6 4 37.43 12.88 0
 -12 -6 -4 -0.54 8.64 0
 12 6 4 26.73 12.69 0
 12 -6 4 7.36 11.63 0
 -12 6 -4 4.55 15.69 0
 12 -6 4 4.9 13.31 0
 -14 -6 -4 21.31 12.54 0
 14 -6 4 12.96 12.04 0
 14 6 4 24.26 12.86 0
 -14 6 -4 15.91 12.93 0
 14 -6 4 15.52 13.49 0
 16 -6 4 -3.29 13.53 0
 16 6 4 13.46 13.43 0
 -16 -6 -4 2.36 9.25 0
 16 -6 4 -9.42 11.97 0
 -16 6 -4 5.6 16.33 0
 15 -7 -4 15.24 13.3 0
 -15 -7 4 -1.04 14.33 0
 15 -7 -4 8.93 22.79 0
 -15 -7 4 4.07 12.93 0
 13 -7 -4 102.21 9.97 0
 -13 -7 4 101.11 14.79 0
 -13 -7 4 87.58 12.94 0
 13 -7 -4 90.17 17.48 0
 11 -7 -4 133.75 13.55 0
 -11 -7 4 96.45 10.44 0
 -11 -7 4 114.09 13 0
 11 -7 -4 91.15 14.18 0
 9 -7 -4 49.45 13.16 0
 -9 -7 4 33.64 10.32 0
 -9 -7 4 33.23 12.28 0
 9 -7 -4 27.29 13.66 0
 7 -7 -4 7.07 13.08 0
 -7 -7 4 6.4 14.36 0
 -7 -7 4 11.24 12.23 0
 7 -7 -4 6.12 16.24 0
 5 -7 -4 1.34 12.82 0
 -5 -7 4 -10.47 9.95 0
 -5 -7 4 -0.23 11.93 0
 5 -7 -4 4.2 13.27 0
 3 -7 -4 19.63 12.86 0
 -3 -7 4 17.22 10.16 0
 -3 -7 4 19.8 11.86 0
 3 -7 -4 6.98 13.26 0
 1 -7 -4 33.61 13.4 0
 -1 -7 4 26.9 14.4 0
 -1 -7 4 31.91 11.65 0
 1 -7 -4 23.32 12.9 0
 -1 -7 -4 47.26 12.92 0
 -1 -7 -4 46.6 13.23 0
 1 -7 4 44.99 14.15 0
 1 -7 4 41.84 8.41 0
 -3 -7 -4 119.86 13.36 0
 -3 -7 -4 127.8 16.4 0
 3 -7 4 104.85 14.27 0
 3 -7 4 140.86 12.1 0
 -5 -7 -4 13.44 9.15 0
 -5 -7 -4 7.09 15.57 0
 5 -7 4 9.01 12.09 0
 5 -7 4 12.26 14.3 0
 -7 -7 -4 57.17 13.23 0
 -7 -7 -4 58.38 19.07 0
 7 -7 4 67.82 12.32 0
 7 -7 4 56.95 14.11 0
 -9 -7 -4 27.57 13.4 0
 -9 -7 -4 8.19 20.73 0
 9 -7 4 13.18 8.83 0
 9 -7 4 16.01 17.64 0
 34 0 -5 5.13 12.93 0
 -34 0 5 3.67 13.96 0
 -34 0 5 5.94 13.13 0
 32 0 -5 80.73 12.6 0
 -32 0 5 63.95 13.78 0
 -32 0 5 76.02 9.07 0
 30 0 -5 40.74 11.98 0
 -30 0 5 42.36 13.14 0
 -30 0 5 39.2 12.3 0
 28 0 -5 32.74 11.66 0
 -28 0 5 16.99 12.95 0
 -28 0 5 32.06 12.07 0
 26 0 -5 441.46 12.85 0
 -26 0 5 327.91 13.87 0
 -26 0 5 407.92 12.71 0
 24 0 -5 260.52 11.89 0
 -24 0 5 200.88 13.11 0
 -24 0 5 232.5 8.92 0
 24 0 -5 272.02 12.73 0
 -22 0 5 176.31 11.42 0
 22 0 -5 195.74 11.59 0
 -22 0 5 160.7 12.8 0
 22 0 -5 192.7 12.16 0
 -20 0 5 46.13 10.82 0
 20 0 -5 57.03 10.89 0
 -20 0 5 49.58 9.15 0
 20 0 -5 49.8 11.49 0
 -18 0 5 13.29 7.16 0
 18 0 -5 29.97 10.27 0
 -18 0 5 21.33 9.32 0
 18 0 -5 27.28 11.93 0
 -16 0 5 448.36 9.25 0
 16 0 -5 493.93 11.79 0
 -16 0 5 401.41 14.03 0
 16 0 -5 498.92 13.62 0
 14 0 -5 549.11 13.84 0
 -14 0 5 510.85 11.88 0
 14 0 -5 537.61 9.47 0
 -14 0 5 435.88 14.06 0
 12 0 -5 248.64 10.14 0
 -12 0 5 266.2 10.91 0
 12 0 -5 307.46 11.16 0
 -12 0 5 248.8 13.43 0
 10 0 -5 903.94 15.15 0
 -10 0 5 943.27 13.09 0
 10 0 -5 945.54 13.09 0
 -10 0 5 803.12 14.98 0
 -8 0 5 137.06 10.4 0
 8 0 -5 148.63 12.26 0
 8 0 -5 162.95 10.45 0
 -8 0 5 129.04 9.25 0
 -6 0 5 63.83 10 0
 6 0 -5 63.89 11.85 0
 6 0 -5 74.91 9.95 0
 -6 0 5 67.42 12.38 0
 -4 0 5 475.74 11.31 0
 4 0 -5 419.82 13.35 0
 4 0 -5 515.09 11.48 0
 -4 0 5 426.77 10.74 0
 -2 0 5 27.44 7 0
 2 0 -5 25.89 12.29 0
 2 0 -5 47.85 9.98 0
 -2 0 5 40.31 12.21 0
 0 0 5 418.61 10.82 0
 0 0 -5 389.32 13.36 0
 0 0 -5 486.92 11.18 0
 0 0 5 422.98 13.42 0
 2 0 5 1594.96 16.43 0
 2 0 5 1666.67 14.83 0
 -2 0 -5 1485.78 16.27 0
 -2 0 -5 1778.32 15.36 0
 4 0 5 240.36 9.47 0
 4 0 5 235.31 8.26 0
 -4 0 -5 206.49 12.75 0
 -4 0 -5 265.18 8.09 0
 6 0 5 5.18 7.84 0
 6 0 5 2.7 9.76 0
 -6 0 -5 1.8 8.38 0
 -6 0 -5 -0.71 7.16 0
 8 0 5 602.85 13.01 0
 8 0 5 564.52 11.95 0
 -8 0 -5 482.08 13.31 0
 -8 0 -5 594.06 9.85 0
 10 0 5 7.7 9.78 0
 10 0 5 16.33 10.9 0
 -10 0 -5 11.01 11.77 0
 -10 0 -5 -3.2 7 0
 12 0 5 669.72 10.01 0
 12 0 5 780.5 13 0
 -12 0 -5 552.31 10.44 0
 -12 0 -5 410.35 11.57 0
 14 0 5 130.65 10.44 0
 14 0 5 157.51 8.04 0
 -14 0 -5 119.69 12.52 0
 16 0 5 95.26 10.43 0
 -16 0 -5 67.7 12.42 0
 16 0 5 71.74 11.02 0
 18 0 5 104.08 10.95 0
 -18 0 -5 74.61 12.57 0
 18 0 5 96.08 11.26 0
 20 0 5 86.25 11.35 0
 -20 0 -5 65.45 9.72 0
 20 0 5 103.49 8.37 0
 22 0 5 88.01 11.7 0
 22 0 5 75.43 11.06 0
 -22 0 -5 56.97 13.03 0
 24 0 5 160.04 12.36 0
 24 0 5 130.15 12.24 0
 -24 0 -5 115.65 14.01 0
 26 0 5 25.75 12.06 0
 26 0 5 22.49 12.52 0
 -26 0 -5 20.18 14.11 0
 33 -1 -5 21.84 9.12 0
 -33 -1 5 30.27 13.82 0
 33 1 -5 32.1 12.93 0
 -33 1 5 20.64 13.83 0
 -33 1 5 25.95 9.4 0
 -33 -1 5 26.11 12.91 0
 31 -1 -5 104.35 9.01 0
 -31 -1 5 89.28 13.65 0
 31 1 -5 120.2 13.09 0
 -31 1 5 87.28 13.73 0
 -31 1 5 101.87 9.47 0
 -31 -1 5 108.17 9.4 0
 29 -1 -5 104.89 11.63 0
 -29 -1 5 71.04 13.52 0
 29 1 -5 102.41 12.55 0
 -29 1 5 71.28 13.25 0
 -29 1 5 89.43 8.88 0
 -29 -1 5 84.94 12.3 0
 27 -1 -5 74.39 11.5 0
 -27 -1 5 58.97 12.68 0
 27 1 -5 78.72 12.28 0
 -27 -1 5 73.63 11.63 0
 -27 1 5 49.18 12.98 0
 -27 1 5 66.58 8.72 0
 -25 -1 5 417.38 12.96 0
 25 -1 -5 426.3 9.91 0
 -25 -1 5 388.28 13.92 0
 25 1 -5 451.95 13.46 0
 -25 1 5 330 14.02 0
 -25 1 5 424.36 12.4 0
 25 -1 -5 423.36 13.68 0
 -23 -1 5 92.2 11.29 0
 23 -1 -5 84.04 7.86 0
 -23 -1 5 94.61 12.7 0
 23 1 -5 92.51 8.29 0
 -23 1 5 67.1 12.57 0
 23 1 -5 86.36 8.56 0
 23 -1 -5 82.78 11.79 0
 -23 1 5 97.24 11.2 0
 -21 -1 5 19 10.77 0
 21 -1 -5 13.29 7.59 0
 -21 -1 5 24.75 12.56 0
 21 1 -5 12.17 11.14 0
 -21 1 5 14.58 12.41 0
 21 1 -5 22.54 11.77 0
 21 -1 -5 13.93 11.64 0
 -21 1 5 9.28 10.83 0
 -19 1 5 696.56 10.24 0
 -19 -1 5 686.4 10.39 0
 19 -1 -5 781.25 12.91 0
 19 1 -5 754.51 10.54 0
 -19 -1 5 616.3 14.3 0
 -19 1 5 590.57 14.66 0
 19 1 -5 789.56 13.73 0
 19 -1 -5 729.8 14.42 0
 -17 1 5 100.23 10.73 0
 -17 -1 5 103.19 10.96 0
 17 -1 -5 100.41 7.8 0
 17 1 -5 88.19 7.51 0
 -17 -1 5 78.39 12.48 0
 -17 1 5 93.77 12.96 0
 17 1 -5 96.01 11.71 0
 17 -1 -5 93.21 12.26 0
 -15 1 5 446.61 11.76 0
 15 -1 -5 458.14 13.63 0
 -15 -1 5 434.16 11.74 0
 15 -1 -5 479.9 9.63 0
 15 1 -5 466.19 11.65 0
 -15 -1 5 407.86 10.7 0
 -15 1 5 382.13 14.07 0
 15 1 -5 435.56 10.2 0
 -13 1 5 10.55 10.32 0
 13 -1 -5 16.98 12.09 0
 -13 -1 5 8.92 9.95 0
 13 -1 -5 6.74 7.39 0
 13 1 -5 10.5 9.74 0
 -13 -1 5 8.13 12.31 0
 -13 1 5 20.35 9.12 0
 13 1 -5 12.5 11.53 0
 11 1 -5 20.18 11.74 0
 -11 1 5 17.48 10.48 0
 -11 -1 5 9.33 7.11 0
 11 -1 -5 13.2 8.73 0
 11 -1 -5 21.09 10.19 0
 11 1 -5 23.66 9.89 0
 -11 -1 5 10.44 12.25 0
 -11 1 5 3.14 9.38 0
 9 1 -5 104.29 12.35 0
 -9 1 5 124.62 10.5 0
 -9 -1 5 119.71 7.52 0
 9 -1 -5 97.65 9.12 0
 9 -1 -5 123.38 10.46 0
 9 1 -5 129.81 10.17 0
 -9 -1 5 96.15 12.55 0
 -9 1 5 110.54 9.65 0
 7 1 -5 13.17 12.22 0
 -7 1 5 12.45 9.74 0
 -7 -1 5 4.4 6.94 0
 7 -1 -5 4.12 11.73 0
 7 -1 -5 6.09 6.95 0
 7 1 -5 12.85 6.88 0
 -7 -1 5 8.08 12.49 0
 -7 1 5 0.76 12.42 0
 -5 1 5 462.78 11.64 0
 5 1 -5 438.84 13.89 0
 -5 -1 5 430.38 8.91 0
 5 -1 -5 491.6 11.53 0
 5 -1 -5 378.8 13.34 0
 5 1 -5 506.45 11.59 0
 -5 -1 5 395.95 10.56 0
 -5 1 5 415.68 13.89 0
 -3 1 5 218.16 10.48 0
 3 1 -5 205.83 12.93 0
 -3 -1 5 206.37 7.75 0
 3 -1 -5 235.5 10.64 0
 3 -1 -5 197.96 12.41 0
 3 1 -5 254.78 10.61 0
 -3 -1 5 168.91 13.13 0
 -3 1 5 212.08 9.29 0
 -1 1 5 5.43 11.57 0
 -1 1 5 5.19 9.53 0
 1 1 -5 -3.17 8.71 0
 -1 -1 5 -0.78 9.44 0
 1 -1 -5 0.61 9.59 0
 1 -1 -5 6.55 8.1 0
 1 1 -5 6.45 9.89 0
 -1 -1 5 -3.28 12.28 0
 1 1 5 605.93 10.89 0
 1 1 5 588.96 12.09 0
 -1 1 -5 561.97 13.91 0
 1 -1 5 604.9 9.46 0
 -1 -1 -5 622.08 10.01 0
 -1 -1 -5 555.05 13.46 0
 -1 1 -5 663.37 12.01 0
 1 -1 5 545.59 13.93 0
 3 1 5 -2.02 11.62 0
 3 -1 5 4.93 6.63 0
 -3 1 -5 -8.14 12.05 0
 -3 -1 -5 17.65 9.98 0
 -3 1 -5 7.65 9.67 0
 -3 -1 -5 15.69 11.82 0
 3 -1 5 11.98 11.93 0
 3 1 5 4.05 9.98 0
 5 1 5 416.26 11.87 0
 5 1 5 496.01 12.8 0
 5 -1 5 415.74 8.55 0
 -5 1 -5 389.05 13.11 0
 -5 -1 -5 484.24 11.86 0
 -5 1 -5 489.73 8.91 0
 -5 -1 -5 374.2 13.11 0
 5 -1 5 424.84 10 0
 7 -1 5 307.11 9.52 0
 7 1 5 334.58 11.43 0
 7 -1 5 341.89 10.76 0
 -7 1 -5 282.43 13.28 0
 7 1 5 355.86 12.25 0
 -7 -1 -5 360.88 11.63 0
 -7 1 -5 374.24 10.88 0
 -7 -1 -5 290.32 12.62 0
 9 -1 5 3.19 11.25 0
 9 1 5 9.07 10.01 0
 9 -1 5 3.28 7 0
 -9 1 -5 4.37 8.83 0
 9 1 5 24.7 10.72 0
 -9 -1 -5 0.71 10.12 0
 -9 1 -5 0.74 9.34 0
 -9 -1 -5 3.57 11.62 0
 11 -1 5 18.8 11.12 0
 11 1 5 26.26 10.02 0
 11 -1 5 15.65 7 0
 -11 1 -5 16.62 8.87 0
 11 1 5 22.31 7.66 0
 -11 -1 -5 19.97 10.12 0
 -11 -1 -5 16.71 8.2 0
 -11 1 -5 11.05 9.89 0
 13 1 5 73.31 10.22 0
 13 -1 5 98.9 11.48 0
 13 -1 5 91.77 10.19 0
 -13 1 -5 57.58 12.59 0
 -13 -1 -5 88.26 13.09 0
 -13 -1 -5 83.73 11.67 0
 13 1 5 98.83 10.65 0
 15 1 5 7.81 10.14 0
 15 -1 5 22.36 10.18 0
 15 -1 5 24.89 11.02 0
 -15 1 -5 7.42 12.55 0
 -15 -1 -5 20.87 11.57 0
 15 1 5 21.56 10.37 0
 17 1 5 96.78 10.81 0
 17 -1 5 98.12 10.86 0
 -17 1 -5 82.06 13.42 0
 17 -1 5 123.72 11.36 0
 -17 -1 -5 95.76 12.17 0
 17 1 5 126.51 11.31 0
 19 1 5 108.99 11.4 0
 19 1 5 90.63 11.15 0
 19 -1 5 99.88 10.84 0
 -19 1 -5 78.77 13.07 0
 19 -1 5 98.95 11.25 0
 -19 -1 -5 63.83 8.99 0
 21 1 5 57.39 8.45 0
 21 1 5 64.71 11.19 0
 21 -1 5 50.33 11.24 0
 -21 1 -5 36.12 13.39 0
 -21 -1 -5 59.23 12.78 0
 21 -1 5 52.24 11.78 0
 23 -1 5 177.91 12.1 0
 23 1 5 167.77 12.37 0
 23 -1 5 163.1 12.12 0
 23 1 5 162.09 9.19 0
 -23 1 -5 121.72 13.91 0
 -23 -1 -5 135.39 13.76 0
 25 -1 5 28.98 12.28 0
 25 1 5 13.74 12.27 0
 25 -1 5 19.96 11.98 0
 -25 1 -5 26.1 13.95 0
 25 1 5 27.95 8.76 0
 -25 -1 -5 21.01 13.77 0
 27 1 5 7.8 12.7 0
 27 -1 5 5.72 8.88 0
 27 -1 5 18.11 12.88 0
 -27 1 -5 -12.53 14.68 0
 -27 -1 -5 12.79 14.1 0
 27 1 5 5.88 9.04 0
 32 -2 -5 164.97 13.12 0
 -32 -2 5 134.75 14.24 0
 32 2 -5 146.73 14.15 0
 -32 2 5 104.14 17.05 0
 -32 2 5 165.61 13.45 0
 -32 -2 5 149.6 13.9 0
 -30 -2 5 34.98 13.67 0
 30 -2 -5 50.6 12.08 0
 30 2 -5 49.51 12.9 0
 -30 2 5 34.66 13.31 0
 -30 2 5 34.69 12.93 0
 -30 -2 5 58.73 12.72 0
 28 -2 -5 93.83 12.03 0
 -28 -2 5 79.78 13.41 0
 28 2 -5 96.25 12.48 0
 -28 2 5 66.07 13.3 0
 -28 2 5 93.48 8.99 0
 -28 -2 5 86.99 12.47 0
 -26 -2 5 159.68 12.45 0
 26 -2 -5 162.63 8.42 0
 -26 -2 5 161.37 13.36 0
 26 2 -5 163.16 12.49 0
 -26 2 5 162.52 11.62 0
 -26 2 5 136.23 13.61 0
 -24 -2 5 203.38 12.03 0
 24 -2 -5 208.1 11.71 0
 -24 -2 5 196.33 12.96 0
 24 2 -5 215.89 11.96 0
 -24 2 5 170.76 13.6 0
 24 -2 -5 230.17 13.23 0
 -24 2 5 210.25 12.12 0
 -22 -2 5 273.43 11.97 0
 22 -2 -5 293.55 11.8 0
 -22 -2 5 266.78 13.05 0
 22 2 -5 289.38 12.04 0
 -22 2 5 218.49 13.55 0
 22 2 -5 277.33 12.26 0
 22 -2 -5 286.94 15.58 0
 -22 2 5 259.91 11.83 0
 -20 -2 5 30.42 10.92 0
 20 -2 -5 34.28 10.64 0
 -20 -2 5 30.73 8.71 0
 20 2 -5 36.98 11.01 0
 -20 2 5 27.04 12.79 0
 20 2 -5 21.39 8.29 0
 20 -2 -5 37.26 11.93 0
 -20 2 5 38.81 7.74 0
 18 -2 -5 151.61 12.33 0
 -18 -2 5 141.14 10.88 0
 18 -2 -5 154.65 11.18 0
 -18 -2 5 147.45 12.55 0
 18 2 -5 153.36 10.97 0
 -18 2 5 137.26 16.42 0
 18 2 -5 145.92 11.89 0
 -18 2 5 138.83 8.45 0
 16 -2 -5 16.43 12.01 0
 -16 -2 5 7.76 7.23 0
 16 -2 -5 16.58 10.45 0
 -16 -2 5 34.64 12.27 0
 16 2 -5 5.94 10.65 0
 -16 2 5 20.29 13.15 0
 16 2 -5 10.57 11.37 0
 -16 2 5 21.02 10.59 0
 -14 2 5 55.66 10.62 0
 -14 -2 5 40.39 10.83 0
 14 -2 -5 47.15 10.46 0
 14 -2 -5 45.9 12.29 0
 -14 -2 5 50.39 12.35 0
 14 2 -5 65.67 9.99 0
 14 2 -5 45.37 8.55 0
 -14 2 5 50.15 13.32 0
 -12 2 5 119.74 10.77 0
 -12 -2 5 117.25 10.04 0
 12 -2 -5 106.64 12.52 0
 12 -2 -5 125.74 10.87 0
 -12 -2 5 111.66 9.34 0
 12 2 -5 128.28 10.79 0
 12 2 -5 134.07 12.28 0
 -12 2 5 126.54 13.33 0
 -10 2 5 827.6 16.01 0
 -10 2 5 804.57 12.78 0
 -10 -2 5 823.92 12.52 0
 10 -2 -5 850.37 10.7 0
 10 -2 -5 703.29 14.68 0
 -10 -2 5 733.2 14.67 0
 10 2 -5 876.05 12.73 0
 10 2 -5 895.15 14.46 0
 8 2 -5 44.42 8.82 0
 -8 2 5 40.55 9.14 0
 -8 2 5 36.24 10.3 0
 -8 -2 5 35.59 9.66 0
 8 -2 -5 35.49 7.22 0
 8 -2 -5 24.12 8.87 0
 -8 -2 5 39.13 12.57 0
 8 2 -5 45.89 9.85 0
 6 2 -5 105.68 12.45 0
 -6 2 5 94.64 10.4 0
 -6 2 5 117.53 12.75 0
 -6 -2 5 115.88 9.93 0
 6 -2 -5 102.68 10.1 0
 6 -2 -5 85.94 12.43 0
 -6 -2 5 90.06 9.08 0
 6 2 -5 114.95 10.09 0
 4 2 -5 5.96 8.87 0
 -4 2 5 15.65 10.14 0
 -4 2 5 6.81 12.33 0
 -4 -2 5 11.46 9.57 0
 4 -2 -5 26.61 10.27 0
 4 -2 -5 12.55 8.62 0
 -4 -2 5 21.41 12.21 0
 4 2 -5 14.39 6.95 0
 -2 2 5 69.4 10.56 0
 2 2 -5 61.48 12.62 0
 -2 2 5 69.54 12.07 0
 -2 -2 5 67.39 6.93 0
 2 -2 -5 68.12 10.41 0
 2 -2 -5 54.1 8.47 0
 2 2 -5 66.43 10.03 0
 -2 -2 5 70.64 12.33 0
 0 2 5 359.94 11.69 0
 0 2 -5 351.09 13.44 0
 0 2 5 409.28 12.86 0
 0 -2 5 388.38 10.95 0
 0 -2 -5 392.12 11.64 0
 0 2 -5 394.36 8.68 0
 0 -2 -5 331.56 12.61 0
 0 -2 5 336.4 12.96 0
 2 2 5 1614.34 15.68 0
 -2 2 -5 1716.48 17.36 0
 2 -2 5 1777.71 14.59 0
 -2 -2 -5 1796.36 16.03 0
 2 2 5 1954.63 16.62 0
 -2 2 -5 1862.6 15.05 0
 -2 -2 -5 1456.28 15.61 0
 2 -2 5 1521.24 16.28 0
 4 2 5 339.67 11.4 0
 -4 2 -5 346.71 13.93 0
 4 -2 5 327.65 10.51 0
 -4 -2 -5 361.08 11.5 0
 4 2 5 365.12 12.11 0
 -4 2 -5 365.23 10.79 0
 -4 -2 -5 278.16 9.37 0
 4 -2 5 316.09 13.03 0
 6 2 5 250.41 11.15 0
 -6 2 -5 237.92 13.79 0
 6 -2 5 231.12 10.43 0
 -6 -2 -5 265.7 11.23 0
 6 2 5 281.67 11.62 0
 -6 2 -5 279.57 10.68 0
 -6 -2 -5 227.17 12.72 0
 6 -2 5 226.57 9.57 0
 8 2 5 59.98 10.2 0
 -8 2 -5 71.02 13.27 0
 8 -2 5 49.78 7.2 0
 -8 -2 -5 61.67 10.41 0
 -8 2 -5 57.49 10.09 0
 8 2 5 45.91 10.83 0
 -8 -2 -5 40.45 11.75 0
 8 -2 5 41.74 11.8 0
 10 -2 5 30.55 11.5 0
 10 2 5 19.41 10.27 0
 -10 2 -5 22.92 12.77 0
 10 -2 5 18.86 6.74 0
 -10 -2 -5 14.06 10.43 0
 -10 -2 -5 1.91 11.79 0
 10 2 5 9.88 10.83 0
 12 -2 5 985.77 14.23 0
 12 2 5 933.97 14.13 0
 -12 2 -5 844.8 15.61 0
 12 -2 5 970.92 12.55 0
 -12 -2 -5 1073.02 14.89 0
 -12 -2 -5 779.81 11.12 0
 12 2 5 1056.97 11.45 0
 14 2 5 320.67 9.16 0
 14 2 5 299.81 11.9 0
 14 -2 5 312.94 12.32 0
 -14 2 -5 298.34 13.91 0
 14 -2 5 313.93 8.76 0
 -14 -2 -5 341.08 14.31 0
 -14 -2 -5 291.29 12.46 0
 16 2 5 78.06 11 0
 16 2 5 65.9 11.09 0
 -16 2 -5 57.7 13.47 0
 16 -2 5 75.77 11.41 0
 16 -2 5 84.52 10.68 0
 -16 -2 -5 59.26 8.56 0
 18 2 5 6.35 10.96 0
 18 2 5 4.67 10.88 0
 -18 2 -5 15.97 13.83 0
 18 -2 5 16.35 10.72 0
 18 -2 5 2.18 11.63 0
 -18 -2 -5 2.02 12.09 0
 20 2 5 131.99 14.49 0
 -20 2 -5 126.85 14.28 0
 20 2 5 152.85 8.47 0
 20 -2 5 134.6 8.49 0
 20 -2 5 158.21 12.14 0
 -20 -2 -5 117.33 9.45 0
 22 2 5 150.99 14.95 0
 -22 2 -5 143.6 14.16 0
 22 -2 5 165.01 12.35 0
 22 2 5 180.62 12.22 0
 22 -2 5 171.58 12.41 0
 -22 -2 -5 129.74 9.36 0
 24 -2 5 466.84 13.92 0
 24 2 5 401.45 14.38 0
 -24 2 -5 338.82 15.82 0
 24 -2 5 445.23 13.68 0
 24 2 5 500.21 13.48 0
 -24 -2 -5 341.38 10.91 0
 26 2 5 21.51 13.01 0
 26 -2 5 6.99 13.08 0
 26 2 5 15.67 13.08 0
 -26 2 -5 20.3 15.51 0
 26 -2 5 14.24 9.1 0
 -26 -2 -5 18.95 14.08 0
 -31 3 5 30.33 17 0
 -31 -3 5 31.52 10.07 0
 31 -3 -5 37.5 12.81 0
 31 3 -5 36.85 13.45 0
 -31 3 5 24.92 13.17 0
 -31 -3 5 35.44 13.62 0
 -29 3 5 63.96 16.43 0
 29 -3 -5 83.68 12.19 0
 -29 -3 5 63.99 13.62 0
 29 3 -5 79.76 9.38 0
 -29 3 5 75 9.14 0
 -29 -3 5 73.17 13.14 0
 -27 3 5 90.73 16.23 0
 -27 -3 5 93.68 12.52 0
 27 -3 -5 98.89 12.13 0
 -27 -3 5 86.65 13.3 0
 27 3 -5 108.3 12.59 0
 -27 3 5 93.48 12.59 0
 -25 3 5 275.24 16.78 0
 -25 -3 5 289.88 10.03 0
 25 -3 -5 313.93 12.62 0
 -25 -3 5 240.04 13.99 0
 25 3 -5 309.63 12.99 0
 25 -3 -5 329.24 14.31 0
 -25 3 5 293.61 13 0
 -23 3 5 174.01 13.53 0
 -23 -3 5 195.97 12.22 0
 23 -3 -5 184.98 11.94 0
 -23 -3 5 189.94 9.39 0
 23 3 -5 203.54 12.25 0
 23 -3 -5 211.23 13.5 0
 -23 3 5 192.86 9.03 0
 -21 3 5 42.04 15.59 0
 21 -3 -5 38.8 8.37 0
 -21 -3 5 52.54 12.42 0
 21 -3 -5 45.32 12.24 0
 -21 -3 5 44.8 11.51 0
 21 3 -5 43.75 11.51 0
 -21 3 5 38.58 11.6 0
 19 -3 -5 311.8 13.82 0
 -19 3 5 310 14.18 0
 -19 -3 5 327.68 12.07 0
 19 -3 -5 329.39 8.92 0
 -19 -3 5 313.95 12.97 0
 19 3 -5 341.28 12.27 0
 19 3 -5 351.53 9.61 0
 -19 3 5 298.3 12.23 0
 17 -3 -5 113.74 14.99 0
 -17 3 5 108.4 16.27 0
 -17 -3 5 109.68 10.9 0
 17 -3 -5 103.32 11.08 0
 -17 -3 5 88.8 9.19 0
 17 3 -5 117.49 10.98 0
 17 3 -5 94.77 11.75 0
 -17 3 5 112.07 11.11 0
 15 -3 -5 413.4 16.29 0
 15 -3 -5 442.86 9.28 0
 -15 -3 5 448.39 9.48 0
 -15 3 5 464.92 14.76 0
 -15 -3 5 401.93 10.43 0
 15 3 -5 475.38 12.14 0
 15 3 -5 463.66 13.03 0
 -15 3 5 447.08 12.15 0
 13 -3 -5 -9.97 10.48 0
 -13 -3 5 6.41 10.19 0
 -13 3 5 4.34 12.84 0
 13 -3 -5 6.66 12.08 0
 -13 -3 5 -5.87 8.82 0
 13 3 -5 -1.16 10.25 0
 13 3 -5 2.85 11.76 0
 -13 3 5 2.2 7.66 0
 11 -3 -5 44.83 7.83 0
 -11 -3 5 51.91 7.4 0
 -11 3 5 57.61 12.8 0
 -11 -3 5 36.02 12.48 0
 11 -3 -5 37.9 12.21 0
 11 3 -5 65.06 10.1 0
 11 3 -5 47.55 11.84 0
 -11 3 5 54.61 10.91 0
 -9 3 5 1.23 7.38 0
 9 -3 -5 11.93 10.77 0
 -9 -3 5 9.83 9.93 0
 -9 -3 5 13.4 8.66 0
 -9 3 5 11.12 12.77 0
 9 -3 -5 0.88 8.46 0
 9 3 -5 15.02 7.18 0
 9 3 -5 3.1 8.51 0
 -7 3 5 22.4 10.9 0
 7 -3 -5 23.7 10.44 0
 -7 -3 5 28 10.03 0
 -7 -3 5 20.51 8.64 0
 -7 3 5 31.76 12.66 0
 7 -3 -5 15.64 8.58 0
 7 3 -5 25.06 7.12 0
 7 3 -5 28.12 8.52 0
 -5 3 5 545.55 12.69 0
 5 -3 -5 568.37 10.15 0
 -5 -3 5 552.48 11.39 0
 -5 -3 5 491.42 10.7 0
 -5 3 5 641.19 14.68 0
 5 -3 -5 481.4 13.78 0
 5 3 -5 587.21 11.61 0
 5 3 -5 607.03 13.91 0
 3 3 -5 328.56 12.87 0
 -3 3 5 310.56 11.92 0
 3 -3 -5 329.21 8.92 0
 -3 -3 5 332.8 10.63 0
 -3 -3 5 283.6 12.95 0
 -3 3 5 367.81 13.22 0
 3 3 -5 352.29 8.49 0
 3 -3 -5 273.46 12.92 0
 1 3 -5 8.35 8.94 0
 -1 3 5 17.88 10.6 0
 1 -3 -5 10.92 10.15 0
 -1 -3 5 13.01 6.84 0
 -1 -3 5 13.83 12.13 0
 -1 3 5 25.06 11.51 0
 1 3 -5 11.37 6.98 0
 1 -3 -5 3.3 8.59 0
 1 3 5 95.69 8.03 0
 -1 3 -5 100.11 9.56 0
 -1 -3 -5 109.17 10.51 0
 1 -3 5 99.22 7.44 0
 1 -3 5 92.68 12.68 0
 -1 3 -5 117.35 10.3 0
 1 3 5 105.15 11.3 0
 -1 -3 -5 72.43 8.89 0
 3 3 5 40.7 10.9 0
 -3 3 -5 33.98 13.05 0
 -3 -3 -5 41.66 10.14 0
 3 -3 5 37.99 7 0
 3 -3 5 37.21 12.47 0
 -3 3 -5 44.99 10.11 0
 -3 -3 -5 29.94 11.7 0
 3 3 5 36.35 7.99 0
 5 3 5 421.21 12.44 0
 -5 3 -5 435.36 11.36 0
 5 -3 5 451.91 11.38 0
 -5 -3 -5 451.3 12.1 0
 -5 3 -5 482.93 11.64 0
 5 -3 5 391.35 13.33 0
 -5 -3 -5 373.12 9.54 0
 5 3 5 490.54 12.43 0
 7 3 5 573.71 13.35 0
 -7 3 -5 589.02 15.37 0
 7 -3 5 607.24 11.72 0
 -7 -3 -5 610.82 13.17 0
 7 -3 5 546.76 13.84 0
 -7 -3 -5 523.96 12.85 0
 7 3 5 632.79 12.84 0
 9 3 5 30.51 7.7 0
 9 3 5 39.54 10.83 0
 -9 3 -5 20.99 13.99 0
 9 -3 5 31.26 10 0
 -9 -3 -5 28.2 10.85 0
 -9 -3 -5 18.74 11.38 0
 9 -3 5 33.97 11.96 0
 11 -3 5 3.6 12.03 0
 11 3 5 -1.4 10.81 0
 11 3 5 -5.55 10.76 0
 -11 3 -5 11.1 14.19 0
 11 -3 5 -0.89 7.13 0
 -11 -3 -5 5.36 10.65 0
 -11 -3 -5 5.26 11.29 0
 13 3 5 7.99 11.1 0
 13 -3 5 1.94 11.77 0
 -13 3 -5 6.53 14.47 0
 13 3 5 6.94 7.76 0
 13 -3 5 13.04 10.46 0
 -13 -3 -5 16.91 13.05 0
 -13 -3 -5 9.48 11.67 0
 15 3 5 20.22 11.34 0
 -15 3 -5 13.97 14.65 0
 15 -3 5 1.75 11.61 0
 15 3 5 9.11 11.23 0
 15 -3 5 4.16 10.78 0
 -15 -3 -5 13.2 12.18 0
 17 3 5 181.17 15.01 0
 -17 3 -5 193.09 11.39 0
 17 -3 5 205.89 9.26 0
 17 -3 5 196.64 11.7 0
 17 3 5 232.94 12.06 0
 -17 -3 -5 164.99 9.32 0
 19 3 5 248.4 16.01 0
 -19 3 -5 275.72 15.68 0
 19 -3 5 306.24 12.52 0
 19 -3 5 311.26 13.04 0
 19 3 5 323.46 9.53 0
 -19 -3 -5 247.85 13.44 0
 21 3 5 108.15 16.03 0
 -21 3 -5 115.41 15.38 0
 21 -3 5 134.11 8.85 0
 21 -3 5 123.71 12.46 0
 21 3 5 149.22 12.55 0
 -21 -3 -5 105.27 13.37 0
 23 3 5 127.58 12.82 0
 23 3 5 87.88 16.35 0
 -23 3 -5 84.92 15.74 0
 23 -3 5 76.62 12.66 0
 23 -3 5 90.53 13.21 0
 -23 -3 -5 79.85 13.89 0
 -28 -4 5 39.54 13.31 0
 28 -4 -5 44.57 9.22 0
 -28 -4 5 24.9 13.96 0
 28 4 -5 58.11 13.05 0
 -28 4 5 46.2 19.88 0
 -28 4 5 49.81 9.39 0
 -26 -4 5 110.85 13.09 0
 26 -4 -5 111.02 12.63 0
 -26 -4 5 123.6 14.02 0
 26 4 -5 125.49 13.07 0
 -26 4 5 116.42 19.71 0
 -26 4 5 96.93 9.51 0
 -24 -4 5 141.21 13.11 0
 24 -4 -5 167.21 12.4 0
 -24 -4 5 126.64 10.13 0
 24 4 -5 163.34 13.02 0
 -24 4 5 144.04 16.78 0
 24 -4 -5 136.73 17.09 0
 -24 4 5 112.85 9.07 0
 -22 -4 5 150.26 12.65 0
 22 -4 -5 168.81 8.75 0
 -22 -4 5 158.24 13.88 0
 22 4 -5 176.52 12.28 0
 -22 4 5 167.44 16.65 0
 -22 4 5 140.72 8.94 0
 22 -4 -5 178.86 16.79 0
 -20 -4 5 5.01 11.83 0
 20 -4 -5 9.15 11.16 0
 -20 -4 5 18.21 9.19 0
 20 4 -5 7.83 11.43 0
 -20 4 5 18.16 15.14 0
 -20 4 5 4.21 8.56 0
 20 -4 -5 10.24 15.41 0
 18 -4 -5 30.89 15.44 0
 18 -4 -5 38.61 11.49 0
 -18 -4 5 32.03 11.23 0
 -18 -4 5 23.07 13.03 0
 18 4 -5 29.51 10.98 0
 -18 4 5 22.69 12.42 0
 -18 4 5 31.62 8.41 0
 16 -4 -5 72.53 8.2 0
 16 -4 -5 74.53 15.36 0
 -16 -4 5 74.46 11.35 0
 -16 -4 5 68.28 13.23 0
 16 4 -5 85.44 11.37 0
 -16 4 5 76.71 12.64 0
 16 4 -5 74.46 12.58 0
 -16 4 5 63.97 8.63 0
 14 -4 -5 137.58 10.86 0
 -14 -4 5 119.22 10.99 0
 -14 -4 5 126.24 12.97 0
 14 -4 -5 118.45 12.66 0
 14 4 -5 140.97 11.12 0
 -14 4 5 139.06 15.56 0
 14 4 -5 130.09 8.9 0
 -14 4 5 113.49 8.16 0
 12 -4 -5 174.26 11.68 0
 -12 -4 5 182.12 11.21 0
 -12 -4 5 185.47 12.75 0
 12 -4 -5 167.54 12.68 0
 12 4 -5 186.93 8.24 0
 -12 4 5 202.98 13.35 0
 12 4 -5 201.99 12.38 0
 -12 4 5 162.55 11.94 0
 10 -4 -5 714.62 13.52 0
 -10 -4 5 632.39 12.61 0
 -10 -4 5 629.97 10.85 0
 10 -4 -5 580.96 14.58 0
 10 4 -5 741.12 13.13 0
 -10 4 5 784.94 16.01 0
 10 4 -5 736.55 13.79 0
 -10 4 5 675.59 13.47 0
 8 -4 -5 132.61 11.4 0
 -8 -4 5 128.25 10.63 0
 -8 -4 5 126.02 12.52 0
 8 -4 -5 110.43 12.3 0
 8 4 -5 144.04 10.9 0
 -8 4 5 156.5 12.88 0
 8 4 -5 144.39 12.17 0
 -8 4 5 116.55 11.59 0
 6 -4 -5 1.56 11 0
 -6 -4 5 12.08 10.2 0
 -6 -4 5 -3.49 12.17 0
 6 -4 -5 5.67 11.84 0
 6 4 -5 8.41 10.11 0
 -6 4 5 10.67 11.74 0
 6 4 -5 7.37 11.89 0
 -6 4 5 9.44 11.28 0
 4 -4 -5 42.75 10.92 0
 -4 -4 5 29.35 10.29 0
 -4 -4 5 57.54 12.39 0
 4 -4 -5 33.16 12.05 0
 4 4 -5 34.41 10.11 0
 -4 4 5 42.93 12.36 0
 4 4 -5 42.16 12.17 0
 -4 4 5 33.36 11.42 0
 2 -4 -5 4.13 7.57 0
 -2 -4 5 2.61 9.89 0
 -2 -4 5 4.9 8.71 0
 2 4 -5 1.19 10.2 0
 2 -4 -5 8.57 11.56 0
 2 4 -5 12.1 8.72 0
 -2 4 5 6.83 11.58 0
 -2 4 5 10 11.24 0
 0 4 5 465.57 13.05 0
 0 -4 -5 445.16 12.49 0
 0 -4 5 421.17 11.46 0
 0 -4 5 365.17 13.54 0
 0 4 -5 461.95 9.3 0
 0 -4 -5 346.94 12.65 0
 0 4 -5 438.45 14.08 0
 0 4 5 426.01 13.09 0
 2 4 5 1282.71 16.62 0
 2 4 5 1552.08 13.97 0
 -2 -4 -5 1408.92 16.15 0
 2 -4 5 1357.26 13.69 0
 2 -4 5 1214.09 16 0
 -2 -4 -5 1170.62 12.86 0
 -2 4 -5 1416.32 17.28 0
 -4 4 -5 65.4 9.56 0
 4 4 5 65.54 11.99 0
 4 4 5 80.23 11.46 0
 -4 -4 -5 71.6 10.87 0
 4 -4 5 82.35 10.19 0
 4 -4 5 55.52 12.47 0
 -4 -4 -5 56.84 11.57 0
 6 4 5 44.86 11.76 0
 -6 4 -5 45.26 13.38 0
 6 4 5 46.63 10.65 0
 -6 -4 -5 41.32 10.87 0
 6 -4 5 38.57 10.5 0
 6 -4 5 52.61 12.44 0
 -6 -4 -5 32.82 11.76 0
 8 4 5 133.91 12.46 0
 -8 4 -5 139.59 10.51 0
 8 4 5 170.96 11.72 0
 8 -4 5 144.95 10.67 0
 -8 -4 -5 153.12 11.61 0
 8 -4 5 116.24 13.04 0
 -8 -4 -5 141.7 12.31 0
 10 4 5 5.06 12.04 0
 -10 4 -5 -0.95 13.76 0
 10 -4 5 -2.32 10.44 0
 10 4 5 5.94 11.26 0
 -10 -4 -5 6.6 11.08 0
 10 -4 5 6.6 12.35 0
 -10 -4 -5 -10.24 8.3 0
 12 -4 5 611.92 14.37 0
 12 4 5 608.15 17.92 0
 -12 4 -5 690.97 16.72 0
 12 -4 5 688.06 12.77 0
 -12 -4 -5 710.74 17.39 0
 12 4 5 749.18 13.16 0
 -12 -4 -5 551.53 10.42 0
 -14 -4 -5 225.07 12.82 0
 14 4 5 236.25 14.7 0
 14 -4 5 251.56 12.89 0
 -14 4 -5 231.54 15.17 0
 14 -4 5 240.05 8.91 0
 -14 -4 -5 195.21 17.65 0
 14 4 5 271.16 12.28 0
 16 4 5 77.45 16.6 0
 -16 -4 -5 77.4 12.67 0
 -16 4 -5 79.61 15 0
 16 -4 5 85.18 12.78 0
 16 -4 5 69.33 8.25 0
 16 4 5 82.95 12.04 0
 18 4 5 13.23 19.39 0
 -18 -4 -5 18.04 12.95 0
 -18 4 -5 13.75 14.09 0
 18 4 5 23.47 12.38 0
 18 -4 5 13.86 12.29 0
 18 -4 5 9.49 11.63 0
 20 4 5 83.01 21.63 0
 -20 -4 -5 60.54 13.58 0
 -20 4 -5 71.21 18.09 0
 20 4 5 73.85 12.97 0
 20 -4 5 56.77 12.19 0
 20 -4 5 77.76 15.84 0
 -22 -4 -5 48.42 9.95 0
 -22 4 -5 61.9 15.29 0
 22 -4 5 73.62 12.78 0
 22 -4 5 70.01 13.56 0
 -25 -5 5 186.35 17.07 0
 25 -5 -5 193.02 9.93 0
 -25 -5 5 149.76 10.73 0
 25 5 -5 184.01 13.61 0
 -23 -5 5 11.51 13.04 0
 23 -5 -5 7.28 12.51 0
 -23 -5 5 22.91 14.19 0
 -23 5 5 18.09 21.1 0
 23 5 -5 14.5 12.61 0
 23 -5 -5 15.87 22.17 0
 -23 5 5 11.4 12.98 0
 -21 -5 5 19.35 12.09 0
 21 -5 -5 12.04 12.1 0
 -21 -5 5 20.14 13.94 0
 21 5 -5 15.71 11.85 0
 -21 5 5 18.96 18.46 0
 -21 5 5 21.39 12.44 0
 21 -5 -5 17.08 18.94 0
 19 -5 -5 392.35 18.53 0
 19 -5 -5 408.26 13.66 0
 -19 -5 5 370.49 13.81 0
 -19 -5 5 389.47 14.55 0
 -19 5 5 408.19 18.24 0
 19 5 -5 395.04 13.59 0
 -19 5 5 392.76 13.86 0
 17 -5 -5 75.86 12.01 0
 17 -5 -5 66.2 16.08 0
 -17 -5 5 71.97 9.59 0
 -17 -5 5 74.43 11.95 0
 -17 5 5 74.21 16.45 0
 17 5 -5 77.81 11.66 0
 -17 5 5 58.89 9 0
 15 -5 -5 191.08 9.09 0
 -15 -5 5 191.25 13.91 0
 -15 -5 5 183.73 9 0
 15 -5 -5 177.72 16.46 0
 -15 5 5 198.91 16.36 0
 15 5 -5 196.88 11.93 0
 -15 5 5 171.06 12.73 0
 13 -5 -5 23.58 11.8 0
 -13 -5 5 25.34 12.66 0
 -13 -5 5 14.19 11.33 0
 -13 5 5 19.87 12.57 0
 13 -5 -5 20.81 12.77 0
 13 5 -5 14.75 7.86 0
 -13 5 5 18.69 12.34 0
 11 -5 -5 37.54 11.78 0
 -11 -5 5 29.17 12.74 0
 -11 -5 5 37.65 7.95 0
 -11 5 5 34.7 12.5 0
 11 -5 -5 35.75 12.56 0
 11 5 -5 43.94 11.08 0
 11 5 -5 57.1 12.41 0
 -11 5 5 38.39 11.61 0
 9 -5 -5 98.27 11.98 0
 -9 -5 5 81.46 13.08 0
 -9 -5 5 84.38 11.04 0
 -9 5 5 87.39 12.62 0
 9 -5 -5 75.71 12.5 0
 9 5 -5 93.73 11.34 0
 9 5 -5 80.94 9.18 0
 -9 5 5 80.68 12.27 0
 7 -5 -5 12.07 11.47 0
 -7 -5 5 7.27 13.48 0
 -7 -5 5 8.45 7.54 0
 -7 5 5 11.48 11.93 0
 7 -5 -5 6.59 12.01 0
 7 5 -5 -5.65 10.88 0
 7 5 -5 5.83 8.62 0
 -7 5 5 3.52 12.3 0
 5 -5 -5 230.01 12.22 0
 -5 -5 5 192.18 9.85 0
 -5 -5 5 204.83 11.07 0
 -5 5 5 242.39 12.97 0
 5 -5 -5 181.35 12.76 0
 5 5 -5 239.67 11.27 0
 5 5 -5 208.77 13.1 0
 -5 5 5 181.81 12.66 0
 3 -5 -5 98.34 12 0
 -3 -5 5 106.94 11.32 0
 -3 -5 5 73.69 13.04 0
 -3 5 5 112.16 12.63 0
 3 -5 -5 98.36 12.44 0
 3 5 -5 104.65 13.04 0
 -3 5 5 97.76 12.41 0
 1 -5 -5 8.98 11.2 0
 -1 -5 5 2.85 10.58 0
 -1 -5 5 7.03 12.91 0
 -1 5 5 19.22 12.39 0
 1 -5 -5 10.9 12.02 0
 1 5 -5 10.38 13.06 0
 -1 5 5 7.01 12.23 0
 -1 -5 -5 265.41 12.43 0
 1 -5 5 266.25 11.74 0
 1 -5 5 217.06 13.65 0
 1 5 5 321.13 13.14 0
 -1 -5 -5 227.85 13.04 0
 -1 5 -5 281.57 13.89 0
 1 5 5 238.62 13.24 0
 -3 -5 -5 17 11.22 0
 3 -5 5 3.27 10.85 0
 3 -5 5 19.93 12.62 0
 3 5 5 17.78 12.13 0
 -3 5 -5 16.01 13.09 0
 -3 -5 -5 6.07 11.69 0
 3 5 5 6.71 12.25 0
 -5 -5 -5 210.01 14.6 0
 5 -5 5 206.41 8.35 0
 5 -5 5 184.04 13.49 0
 5 5 5 231.02 12.79 0
 -5 5 -5 207.28 14.24 0
 5 5 5 176.31 16.16 0
 -5 -5 -5 180.69 12.67 0
 -7 -5 -5 117.12 12.1 0
 7 -5 5 108.43 8.18 0
 7 -5 5 109.36 13.12 0
 7 5 5 135.28 12.4 0
 7 5 5 108.22 16.23 0
 -7 5 -5 127.51 14.07 0
 -7 -5 -5 90.89 9.09 0
 -9 -5 -5 20.23 12.01 0
 9 -5 5 8.7 10.88 0
 -9 -5 -5 0.65 14.45 0
 9 -5 5 -0.03 12.88 0
 9 5 5 6.74 15.7 0
 -9 5 -5 7.74 13.24 0
 9 5 5 3.36 11.92 0
 -11 -5 -5 7.29 12.73 0
 11 5 5 29.21 8.95 0
 11 -5 5 2.67 8.02 0
 -11 -5 -5 15.01 14.74 0
 11 -5 5 8.76 13.05 0
 11 5 5 8.21 15.98 0
 -11 5 -5 14.78 13.89 0
 13 -5 5 57.05 12.94 0
 -13 -5 -5 41.57 8.86 0
 13 5 5 55.04 12.76 0
 13 -5 5 58.49 8.34 0
 -13 -5 -5 43.65 15.42 0
 13 5 5 48.52 19.35 0
 -13 5 -5 61.86 14.02 0
 -15 -5 -5 8.44 13.09 0
 15 -5 5 3.18 16.06 0
 15 5 5 6.55 12.5 0
 15 -5 5 2.04 8.53 0
 15 5 5 -1.54 19.41 0
 -15 5 -5 -0.72 14.01 0
 -17 5 -5 22.98 14.23 0
 -17 -5 -5 16.85 9.4 0
 17 -5 5 21.24 13.03 0
 17 -5 5 20.53 9.05 0
 17 5 5 16.03 9.33 0
 20 -6 -5 23.44 22.43 0
 18 -6 -5 3.8 20.17 0
 18 -6 -5 22.21 12.97 0
 -18 -6 5 18.1 13.1 0
 -18 -6 5 6.51 14.17 0
 18 6 -5 2.24 12.62 0
 -18 6 5 19.06 20 0
 16 -6 -5 62.63 12.91 0
 -16 -6 5 75.24 14.02 0
 16 -6 -5 74.99 17 0
 -16 -6 5 55.48 12.95 0
 -16 6 5 63.67 16.88 0
 16 6 -5 63.08 12.6 0
 14 -6 -5 90.82 12.57 0
 -14 -6 5 76.84 10.34 0
 -14 -6 5 103.09 12.55 0
 14 -6 -5 79.86 16.98 0
 -14 6 5 94.47 14.11 0
 -14 6 5 92.49 13.17 0
 12 -6 -5 62.89 12.78 0
 -12 -6 5 50.62 10.57 0
 -12 -6 5 81.11 12.32 0
 12 -6 -5 72.76 13.56 0
 -12 6 5 74.09 16.64 0
 -12 6 5 69.62 13.4 0
 10 -6 -5 167.03 13.01 0
 -10 -6 5 136.69 10.2 0
 -10 -6 5 146.96 12.25 0
 -10 6 5 161.86 16.79 0
 10 -6 -5 141.11 13.91 0
 -10 6 5 129.41 13.48 0
 8 -6 -5 9.8 12.41 0
 -8 -6 5 15.82 13.93 0
 -8 6 5 4.06 13.39 0
 -8 -6 5 4.92 11.74 0
 8 -6 -5 13.29 12.95 0
 -8 6 5 14.39 12.89 0
 6 -6 -5 2.87 12.43 0
 -6 6 5 7.75 12.92 0
 -6 -6 5 -0.91 13.19 0
 -6 -6 5 4.01 11.36 0
 6 -6 -5 -1.06 12.78 0
 -6 6 5 2.44 13.09 0
 4 -6 -5 12.72 12.41 0
 -4 6 5 20.07 13.04 0
 -4 -6 5 15.38 13.66 0
 -4 -6 5 13.39 8.22 0
 4 -6 -5 16.43 13.05 0
 4 6 -5 22.03 13.21 0
 -4 6 5 10.21 13.24 0
 2 -6 -5 -0.13 12.42 0
 -2 6 5 -7.85 12.94 0
 -2 -6 5 6.14 8.04 0
 -2 -6 5 3.74 13.72 0
 2 6 -5 -0.97 13.46 0
 2 -6 -5 -1.92 12.98 0
 -2 6 5 13.87 13.35 0
 0 6 5 108.92 9.59 0
 0 -6 -5 107.81 12.93 0
 0 -6 5 107.73 11.78 0
 0 -6 5 92.8 13.76 0
 0 6 -5 107.86 13.81 0
 0 6 5 77.99 13.74 0
 0 -6 -5 82.86 13.17 0
 -2 -6 -5 386.84 14.19 0
 2 6 5 422.13 14.59 0
 2 -6 5 357.06 9.69 0
 2 -6 5 299.25 11.02 0
 -2 6 -5 392.6 14.8 0
 2 6 5 337.14 14.86 0
 -2 -6 -5 359.6 14.11 0
 -4 -6 -5 115.6 12.85 0
 4 -6 5 111.02 12.07 0
 4 6 5 110.05 13.69 0
 4 -6 5 99.43 13.93 0
 -4 6 -5 97.81 13.97 0
 4 6 5 100.43 13.65 0
 -4 -6 -5 82.2 13.51 0
 -6 -6 -5 44.23 15.38 0
 6 -6 5 44.04 8.65 0
 6 6 5 37.52 13.36 0
 6 -6 5 49.65 14.29 0
 -6 6 -5 34.19 9.44 0
 6 6 5 45.77 16.66 0
 -6 -6 -5 23.09 12.93 0
 -8 -6 -5 62.29 13.37 0
 8 -6 5 64.07 12.36 0
 -8 -6 -5 78.44 15.61 0
 8 -6 5 56.8 13.92 0
 8 6 5 88.77 13.62 0
 -8 6 -5 62.26 14.01 0
 -10 -6 -5 -2.36 13.11 0
 10 -6 5 -4.7 11.71 0
 -10 -6 -5 2.01 16.12 0
 10 -6 5 3.49 14.36 0
 -10 6 -5 1.37 13.57 0
 10 6 5 9.3 13.29 0
 -12 -6 -5 145.46 14.06 0
 12 6 5 201.17 14.4 0
 12 -6 5 164.54 13.02 0
 -12 -6 -5 151.01 22.55 0
 -12 -6 -5 -0.18 9.63 0
 -12 6 -5 131.91 14.97 0
 12 -6 5 133.43 14.75 0
 -5 -7 5 84.4 13 0
 -3 -7 5 40.22 12.93 0
 32 0 -6 190.62 13.66 0
 -32 0 6 151.27 14.86 0
 -32 0 6 172.33 10.05 0
 30 0 -6 146.25 9.75 0
 -30 0 6 107.64 14.31 0
 -30 0 6 132.04 13.27 0
 28 0 -6 240.4 13.22 0
 -28 0 6 174.58 13.79 0
 -28 0 6 228.57 13.1 0
 26 0 -6 -4.65 12.22 0
 -26 0 6 4.51 13.21 0
 26 0 -6 4.92 12.33 0
 -26 0 6 2.44 8.54 0
 -24 0 6 3.3 11.32 0
 24 0 -6 -12.22 11.66 0
 -24 0 6 2.56 12.97 0
 24 0 -6 6.6 12.35 0
 -22 0 6 404.67 12.71 0
 22 0 -6 428.82 12.58 0
 -22 0 6 319.45 13.89 0
 22 0 -6 413.86 10.54 0
 -20 0 6 106.2 8.37 0
 20 0 -6 123.57 11.51 0
 -20 0 6 104.77 13.14 0
 20 0 -6 121.64 12.17 0
 -18 0 6 258.35 11.45 0
 18 0 -6 309.19 11.41 0
 -18 0 6 244.41 13.34 0
 18 0 -6 300.11 12.51 0
 -16 0 6 121.84 10.99 0
 16 0 -6 136.7 11.02 0
 -16 0 6 106.42 12.29 0
 16 0 -6 107.05 9.08 0
 14 0 -6 87.96 12.12 0
 -14 0 6 90.75 7.89 0
 14 0 -6 99.72 10.83 0
 -14 0 6 85.15 12.52 0
 12 0 -6 128.72 12.43 0
 -12 0 6 112.33 10.79 0
 12 0 -6 129.85 10.98 0
 -12 0 6 95.66 9.21 0
 -10 0 6 70.83 10.79 0
 10 0 -6 71.3 11.97 0
 10 0 -6 74.96 10.63 0
 -10 0 6 54.19 12.41 0
 -8 0 6 61.35 7.58 0
 8 0 -6 62.28 8.58 0
 8 0 -6 72.29 10.54 0
 -8 0 6 52.99 12.39 0
 -6 0 6 898.2 12.7 0
 6 0 -6 888.79 14.49 0
 6 0 -6 957.51 13.1 0
 -6 0 6 880.37 14.68 0
 -4 0 6 31.8 10.25 0
 4 0 -6 21.36 8.44 0
 4 0 -6 13.31 10.03 0
 -4 0 6 43.35 12.47 0
 -2 0 6 34.01 9.76 0
 2 0 -6 31.89 12.77 0
 2 0 -6 47.4 10.1 0
 -2 0 6 36.37 12.36 0
 0 0 6 155.94 10.25 0
 0 0 -6 125.04 8.98 0
 0 0 -6 174.96 7.74 0
 0 0 6 164.03 12.49 0
 2 0 6 587.62 13.63 0
 2 0 6 561.76 9.38 0
 -2 0 -6 492.28 13.64 0
 -2 0 -6 595.17 9.63 0
 4 0 6 96.07 8.58 0
 4 0 6 85.21 10.22 0
 -4 0 -6 77.99 12.26 0
 -4 0 -6 95.28 7.71 0
 6 0 6 4.4 11.49 0
 6 0 6 5.51 10.17 0
 -6 0 -6 6.27 11.94 0
 -6 0 -6 9.05 10.12 0
 8 0 6 1.58 10.05 0
 8 0 6 17.99 11.03 0
 -8 0 -6 13.49 11.54 0
 -8 0 -6 8.01 10.3 0
 10 0 6 19.43 10.51 0
 10 0 6 19.86 8.05 0
 -10 0 -6 12.45 8.06 0
 -10 0 -6 17.22 7.74 0
 12 0 6 51.36 10.65 0
 12 0 6 63.99 11.59 0
 -12 0 -6 57.06 12.74 0
 -12 0 -6 71.33 11.17 0
 14 0 6 16.05 7.76 0
 -14 0 -6 29.18 12.41 0
 14 0 6 20.85 11.48 0
 16 0 6 259.51 12.13 0
 -16 0 -6 192.41 13.63 0
 16 0 6 287.23 9.38 0
 18 0 6 4.14 11.41 0
 -18 0 -6 22.69 13.18 0
 18 0 6 16.18 11.92 0
 20 0 6 16.62 11.96 0
 -20 0 -6 14.15 13.67 0
 20 0 6 21.91 12.35 0
 22 0 6 30.94 9.22 0
 22 0 6 18.66 12.02 0
 -22 0 -6 33.71 14.19 0
 31 -1 -6 62.03 12.94 0
 31 1 -6 62.11 13.56 0
 -31 -1 6 35.73 14.12 0
 -31 1 6 45.73 14.16 0
 -31 1 6 47.9 9.35 0
 -31 -1 6 54.03 9.7 0
 29 -1 -6 21.19 8.83 0
 29 1 -6 32.68 12.77 0
 -29 -1 6 9.79 13.73 0
 -29 1 6 16.93 13.22 0
 -29 1 6 36.71 12.53 0
 -29 -1 6 25.8 12.61 0
 -27 -1 6 121.79 12.82 0
 27 -1 -6 140.72 12.48 0
 27 1 -6 117.04 13.32 0
 -27 -1 6 84.16 9.45 0
 -27 1 6 110.8 13.99 0
 27 -1 -6 118.49 13.18 0
 -27 1 6 119.27 12.61 0
 -25 -1 6 46.92 11.91 0
 25 -1 -6 38.79 11.69 0
 25 1 -6 55.8 12.6 0
 -25 -1 6 32.79 9.29 0
 -25 1 6 46.93 13.08 0
 25 1 -6 62.52 12.79 0
 25 -1 -6 56.06 12.33 0
 -25 1 6 35.67 11.99 0
 -23 -1 6 159.34 12.45 0
 23 -1 -6 156.64 8.52 0
 23 1 -6 175.7 12.05 0
 -23 -1 6 129.42 9.64 0
 -23 1 6 116.53 13.41 0
 23 1 -6 181.91 12.85 0
 23 -1 -6 164.03 12.97 0
 -23 1 6 161.13 11.61 0
 -21 1 6 15.36 11.19 0
 -21 -1 6 21.55 11.46 0
 21 -1 -6 28.57 11.16 0
 21 1 -6 38.44 7.97 0
 -21 -1 6 28.13 12.79 0
 -21 1 6 31.02 13.07 0
 21 1 -6 25 12.63 0
 21 -1 -6 31.1 12.07 0
 -19 1 6 32.19 7.94 0
 -19 -1 6 51.2 11.2 0
 19 -1 -6 54.24 11.19 0
 19 1 -6 49.08 10.99 0
 -19 -1 6 41.77 8.95 0
 -19 1 6 32.31 9.39 0
 19 1 -6 47.72 11.84 0
 19 -1 -6 40.66 12.22 0
 17 -1 -6 81.41 12.38 0
 -17 1 6 80.79 8.17 0
 -17 -1 6 86.26 10.57 0
 17 -1 -6 95.66 11.28 0
 17 1 -6 95.08 11.07 0
 -17 -1 6 99.32 12.58 0
 -17 1 6 95.22 12.92 0
 17 1 -6 101.14 8.93 0
 -15 1 6 26.4 7.55 0
 15 -1 -6 25.58 8.67 0
 -15 -1 6 26.08 10.37 0
 15 -1 -6 22.89 10.95 0
 15 1 -6 33.73 10.45 0
 -15 -1 6 15.27 8.63 0
 -15 1 6 26.17 9.16 0
 15 1 -6 23.12 8.19 0
 13 1 -6 330.49 12.63 0
 -13 1 6 317.42 8.84 0
 13 -1 -6 338.07 13.15 0
 -13 -1 6 335.77 11.51 0
 13 -1 -6 363.63 11.91 0
 13 1 -6 352.13 11.66 0
 -13 -1 6 299.14 9.88 0
 -13 1 6 298.66 13.77 0
 11 1 -6 905.13 14.59 0
 -11 1 6 826.24 10.36 0
 -11 -1 6 829.97 12.74 0
 11 -1 -6 787.68 11.89 0
 11 -1 -6 910.68 12.86 0
 11 1 -6 924.97 10.88 0
 -11 -1 6 754.38 14.45 0
 -11 1 6 824.98 15.25 0
 9 1 -6 15.37 12.06 0
 -9 1 6 4.36 10.32 0
 -9 -1 6 5.36 10.1 0
 9 -1 -6 3.35 8.25 0
 9 -1 -6 5.58 10.33 0
 9 1 -6 -4 10.58 0
 -9 -1 6 3.57 8.45 0
 -9 1 6 11 12.32 0
 -7 1 6 22.79 10.08 0
 7 1 -6 13.97 12.61 0
 -7 -1 6 10.83 7.09 0
 7 -1 -6 13.19 8.37 0
 7 -1 -6 14.41 10.2 0
 7 1 -6 12.12 10.2 0
 -7 -1 6 15.62 9.08 0
 -7 1 6 25.84 12.4 0
 -5 1 6 26.93 7.28 0
 5 1 -6 28.2 12.13 0
 -5 -1 6 25.73 10.14 0
 5 -1 -6 20.33 11.73 0
 5 -1 -6 23.44 7.24 0
 5 1 -6 25.61 10.34 0
 -5 -1 6 24.87 8.78 0
 -5 1 6 35.37 11.92 0
 -3 1 6 122.69 12.28 0
 -3 1 6 121.09 7.8 0
 3 1 -6 127.03 12.85 0
 -3 -1 6 127.69 10.37 0
 3 -1 -6 107.23 8.71 0
 3 -1 -6 145.02 10.75 0
 3 1 -6 141.86 7.85 0
 -3 -1 6 135.42 9.48 0
 -1 1 6 769.12 14.51 0
 -1 1 6 685.51 12.37 0
 1 1 -6 656.02 14.16 0
 -1 -1 6 699.78 11.98 0
 1 -1 -6 570.08 10.6 0
 1 -1 -6 755.07 12.76 0
 1 1 -6 811.49 12.6 0
 -1 -1 6 664.73 14.35 0
 1 1 6 454.15 11.57 0
 1 1 6 470.16 13.03 0
 -1 1 -6 421.78 13.07 0
 1 -1 6 470.72 11.18 0
 -1 -1 -6 348.21 12.81 0
 -1 -1 -6 511.1 11.99 0
 -1 1 -6 489.16 9.23 0
 1 -1 6 423.06 12.96 0
 3 1 6 66.28 7.47 0
 3 1 6 68.05 11.84 0
 3 -1 6 70.5 9.87 0
 -3 1 -6 44.54 8.65 0
 -3 -1 -6 87.65 10.42 0
 -3 -1 -6 51.68 11.87 0
 -3 1 -6 79.69 10.2 0
 3 -1 6 66.62 11.87 0
 5 -1 6 96.78 11.54 0
 5 1 6 94.99 10.51 0
 5 -1 6 99.02 10.35 0
 5 1 6 98.87 11.72 0
 -5 1 -6 87.15 12.36 0
 -5 -1 -6 85.44 11.95 0
 -5 -1 -6 105.25 10.74 0
 -5 1 -6 106.11 10.49 0
 7 -1 6 60.37 12.16 0
 7 1 6 40.9 10.4 0
 7 -1 6 36.71 10.02 0
 -7 1 -6 43.56 12.27 0
 7 1 6 33.8 11.22 0
 -7 -1 -6 50.54 11.66 0
 -7 -1 -6 57.66 10.62 0
 -7 1 -6 55.73 10.39 0
 9 -1 6 76.61 8.88 0
 9 1 6 64.52 10.6 0
 9 -1 6 64.52 10.14 0
 -9 1 -6 61.5 12.07 0
 9 1 6 73.54 11.54 0
 -9 -1 -6 47.56 12.1 0
 -9 -1 -6 73.79 10.86 0
 -9 1 -6 86.71 10.91 0
 11 1 6 447.32 11.97 0
 11 -1 6 489.44 13.28 0
 11 -1 6 444.61 9.26 0
 -11 1 -6 399.65 14.33 0
 11 1 6 504.21 13.01 0
 -11 -1 -6 396.43 13.07 0
 -11 -1 -6 513.83 12.93 0
 -11 1 -6 522.74 12.18 0
 13 1 6 70.74 11.1 0
 13 -1 6 69.87 10.85 0
 13 -1 6 75.36 12 0
 -13 1 -6 57.37 12.74 0
 -13 -1 -6 57.93 8.86 0
 -13 -1 -6 74.31 11 0
 13 1 6 69.21 11.53 0
 15 1 6 197.73 11.99 0
 15 -1 6 191.42 11.56 0
 -15 1 -6 191.9 13.71 0
 15 -1 6 257.53 12.5 0
 -15 -1 -6 169.66 9.45 0
 15 1 6 236.91 12.32 0
 17 1 6 19.27 11.35 0
 17 -1 6 13.78 8.01 0
 -17 1 -6 13.94 13.41 0
 17 -1 6 20.05 12.15 0
 -17 -1 -6 12.68 13 0
 17 1 6 14.19 11.89 0
 19 1 6 103.91 12.22 0
 19 1 6 86.83 12 0
 19 -1 6 86.42 12.12 0
 -19 1 -6 71.2 14.08 0
 -19 -1 -6 66.16 13.28 0
 19 -1 6 97.04 12.59 0
 21 1 6 206.8 12.69 0
 21 1 6 187.4 13.11 0
 21 -1 6 173.89 12.95 0
 -21 1 -6 142.17 14.59 0
 -21 -1 -6 152.76 13.98 0
 21 -1 6 193.6 12.98 0
 23 -1 6 48.48 13.21 0
 23 -1 6 29.22 12.74 0
 -23 1 -6 23.73 14.88 0
 -23 -1 -6 24.76 10.43 0
 30 -2 -6 61.98 13.17 0
 -30 -2 6 41.99 14.38 0
 30 2 -6 71.02 13.72 0
 -30 2 6 46.44 14.54 0
 -30 2 6 50.05 9.4 0
 -30 -2 6 57.53 13.69 0
 -28 -2 6 203.7 13.5 0
 28 -2 -6 220.15 13.08 0
 -28 -2 6 142.7 14.06 0
 28 2 -6 228.62 13.9 0
 28 -2 -6 212.7 14.07 0
 -28 2 6 153.06 14.33 0
 -28 2 6 188.62 13.29 0
 -26 -2 6 16.04 12.37 0
 26 -2 -6 4.77 11.87 0
 -26 -2 6 11.55 9.53 0
 26 2 -6 9.56 12.65 0
 -26 2 6 1.7 13.7 0
 26 -2 -6 -7.99 12.99 0
 -26 2 6 -0.48 12.12 0
 -24 -2 6 27.91 11.9 0
 24 -2 -6 23.34 8.69 0
 -24 -2 6 16.51 9.32 0
 24 2 -6 41.13 12.13 0
 24 2 -6 26.33 8.76 0
 -24 2 6 24.19 13.39 0
 24 -2 -6 32.49 12.69 0
 -24 2 6 22.81 8.59 0
 -22 -2 6 80.22 11.95 0
 22 -2 -6 80.99 8.53 0
 -22 -2 6 76.82 9.08 0
 22 2 -6 90.24 12.25 0
 22 2 -6 84.14 12.39 0
 -22 2 6 55.76 13.48 0
 22 -2 -6 92.39 12.99 0
 -22 2 6 71.35 11.8 0
 -20 -2 6 12.64 11.65 0
 20 -2 -6 2.89 11.38 0
 -20 -2 6 -9.31 12.43 0
 20 2 -6 7.38 11.65 0
 20 2 -6 2.83 8.4 0
 -20 2 6 -6.94 13.01 0
 -20 2 6 5.19 11.41 0
 20 -2 -6 11.81 11.91 0
 18 -2 -6 161.61 12.78 0
 -18 -2 6 152.61 11.51 0
 18 -2 -6 176.59 12.05 0
 -18 -2 6 133.91 9.66 0
 18 2 -6 164.66 11.48 0
 18 2 -6 162.19 12.35 0
 -18 2 6 150.87 13.98 0
 -18 2 6 147.95 8.77 0
 -16 2 6 165.45 11.51 0
 16 -2 -6 136.93 9.18 0
 -16 -2 6 172.23 11.05 0
 16 -2 -6 165.28 11.56 0
 -16 -2 6 140.23 12.45 0
 16 2 -6 191.47 11.38 0
 16 2 -6 180.56 12.44 0
 -16 2 6 147.5 13.47 0
 -14 2 6 33.81 10.79 0
 14 -2 -6 33.16 8.41 0
 -14 -2 6 34.79 7.64 0
 14 -2 -6 36.86 10.64 0
 -14 -2 6 38.51 12.06 0
 14 2 -6 35.82 10.79 0
 14 2 -6 45.17 8.51 0
 -14 2 6 42.28 13.01 0
 -12 2 6 35.53 12.6 0
 -12 2 6 25.83 10.51 0
 -12 -2 6 27.85 10.11 0
 12 -2 -6 22.65 12.25 0
 12 -2 -6 31.62 10.5 0
 -12 -2 6 16.61 8.91 0
 12 2 -6 29.62 10.63 0
 12 2 -6 48.8 11.9 0
 -10 2 6 16.73 7.41 0
 -10 2 6 12.64 12.47 0
 -10 -2 6 13.35 10.05 0
 10 -2 -6 8.86 11.86 0
 10 -2 -6 16.6 7.69 0
 10 2 -6 19.84 7.37 0
 -10 -2 6 19.3 12.22 0
 10 2 -6 14.15 12.12 0
 8 2 -6 15.8 12.21 0
 -8 2 6 -2.49 10.4 0
 -8 2 6 10.69 12.28 0
 -8 -2 6 7.81 10.13 0
 8 -2 -6 8.66 10.31 0
 8 -2 -6 1.66 11.68 0
 8 2 -6 2.25 10.29 0
 -8 -2 6 -4.28 8.85 0
 6 2 -6 1039.04 12.37 0
 -6 2 6 1029.23 13.73 0
 -6 2 6 1135.76 15.77 0
 -6 -2 6 1016.52 13.04 0
 6 -2 -6 1057.07 13.73 0
 6 -2 -6 882.32 14.61 0
 6 2 -6 1178.63 13.57 0
 -6 -2 6 951.8 12.06 0
 4 2 -6 46.8 8.6 0
 -4 2 6 28.94 10.77 0
 -4 2 6 53.07 12.13 0
 -4 -2 6 40.82 10.1 0
 4 -2 -6 39.63 10.2 0
 4 -2 -6 13.01 11.81 0
 4 2 -6 46 10.41 0
 -4 -2 6 38.88 8.91 0
 -2 2 6 9.81 10.36 0
 2 2 -6 4.96 12.24 0
 -2 -2 6 -5.52 10.04 0
 -2 2 6 4.75 11.7 0
 2 -2 -6 1.3 7.24 0
 2 -2 -6 -0.08 7.86 0
 2 2 -6 1.48 10.34 0
 -2 -2 6 6.34 11.94 0
 0 2 6 76.41 10.6 0
 0 2 -6 85.06 12.29 0
 0 -2 6 83.89 10.35 0
 0 2 6 101.14 8.63 0
 0 -2 -6 88.37 10.41 0
 0 -2 -6 65.59 8.56 0
 0 2 -6 89.28 10.66 0
 0 -2 6 68.24 12.4 0
 2 2 6 260.54 11.38 0
 -2 2 -6 268.68 9.83 0
 2 -2 6 284.25 10.71 0
 2 2 6 328.3 12.47 0
 -2 -2 -6 306.78 11.44 0
 -2 -2 -6 254.5 12.27 0
 -2 2 -6 299.08 8.61 0
 2 -2 6 251.25 9.48 0
 4 2 6 83.01 11.03 0
 -4 2 -6 109.01 12.59 0
 4 -2 6 95.16 7.42 0
 -4 -2 -6 106.76 11.02 0
 4 2 6 122.98 11.55 0
 -4 -2 -6 95.34 11.62 0
 -4 2 -6 109.97 10.13 0
 4 -2 6 93.13 11.71 0
 6 2 6 77.74 10.81 0
 -6 2 -6 89.4 12.7 0
 6 -2 6 68.08 10.14 0
 -6 -2 -6 101.84 10.87 0
 6 2 6 104.41 11.78 0
 -6 -2 -6 77.48 11.96 0
 -6 2 -6 112.7 10.27 0
 6 -2 6 84.94 12.27 0
 8 -2 6 129.43 12.68 0
 8 2 6 148.35 11.11 0
 -8 2 -6 137.94 13.09 0
 8 -2 6 143.84 10.47 0
 -8 -2 -6 162.52 11.37 0
 -8 -2 -6 124.16 12.49 0
 8 2 6 171.86 11.84 0
 -8 2 -6 158.94 10.81 0
 10 -2 6 134.82 8.86 0
 10 2 6 129.53 11.32 0
 -10 2 -6 123.01 9.59 0
 10 -2 6 129.63 7.72 0
 -10 -2 -6 158.13 11.49 0
 -10 -2 -6 110.34 9.03 0
 10 2 6 155.04 8.65 0
 12 2 6 48.42 11.08 0
 12 -2 6 46.55 8.99 0
 -12 2 -6 54.45 13.45 0
 12 -2 6 61.39 11.01 0
 -12 -2 -6 56.89 11.26 0
 -12 -2 -6 38.08 12.17 0
 12 2 6 54.08 11.66 0
 14 2 6 14.12 11.74 0
 14 2 6 6.93 11.25 0
 14 -2 6 22.71 12.02 0
 -14 2 -6 18.21 9.61 0
 14 -2 6 13.59 11.26 0
 -14 -2 -6 12.25 11.61 0
 -14 -2 -6 16.96 12.81 0
 16 2 6 496.63 10.09 0
 16 2 6 415.37 13.35 0
 -16 2 -6 392.64 15.47 0
 16 -2 6 427.8 12.74 0
 16 -2 6 499.92 13.91 0
 -16 -2 -6 342.95 10.32 0
 18 2 6 191.74 12.7 0
 18 2 6 247.78 12.63 0
 -18 2 -6 189.39 11.35 0
 18 -2 6 203.27 12.47 0
 18 -2 6 260.19 13.48 0
 -18 -2 -6 168.43 13.29 0
 20 2 6 188.81 13.18 0
 -20 2 -6 153.56 15.23 0
 20 2 6 242.53 12.81 0
 20 -2 6 192.69 12.68 0
 20 -2 6 228.15 13.3 0
 -20 -2 -6 146.82 9.96 0
 -29 3 6 -0.06 17.08 0
 -27 -3 6 26.47 13.3 0
 -27 3 6 11.64 13.72 0
 27 -3 -6 18.38 12.57 0
 -27 -3 6 24.55 13.88 0
 27 3 -6 27.03 9.48 0
 27 -3 -6 27.47 16.5 0
 -27 3 6 16.9 9.01 0
 -25 3 6 14.13 13.25 0
 -25 -3 6 13.44 12.31 0
 25 -3 -6 3.67 12.23 0
 -25 -3 6 25.4 13.52 0
 25 3 -6 3.22 8.91 0
 25 -3 -6 26.56 15.98 0
 -25 3 6 20.73 12.62 0
 -23 -3 6 121.19 12.72 0
 -23 3 6 125.36 13.53 0
 23 -3 -6 120.42 9.06 0
 -23 -3 6 102.4 13.78 0
 23 3 -6 120.88 12.62 0
 23 -3 -6 140.05 13.37 0
 -23 3 6 137.77 12.55 0
 -21 3 6 54.83 13.11 0
 -21 -3 6 67.91 11.86 0
 21 -3 -6 77.32 8.67 0
 -21 -3 6 50.43 13.39 0
 21 3 -6 79 12.01 0
 21 3 -6 52.35 12.65 0
 -21 3 6 64.84 8.79 0
 21 -3 -6 70.52 13.41 0
 19 -3 -6 7.53 12.55 0
 -19 3 6 14.77 13.09 0
 -19 -3 6 7.94 11.66 0
 19 -3 -6 11.43 8.19 0
 -19 -3 6 -2.77 12.96 0
 19 3 -6 16.79 8.34 0
 19 3 -6 21.71 8.7 0
 -19 3 6 13.02 11.74 0
 17 -3 -6 26.92 12.52 0
 -17 -3 6 17.23 11.51 0
 -17 3 6 18.85 12.88 0
 17 -3 -6 20.59 11.2 0
 -17 -3 6 30.36 12.63 0
 17 3 -6 32.24 11.43 0
 17 3 -6 23.88 8.55 0
 -17 3 6 28.57 11.27 0
 15 -3 -6 2.37 12.45 0
 -15 -3 6 15.82 11.17 0
 -15 3 6 6.82 12.73 0
 15 -3 -6 11.3 11.55 0
 -15 -3 6 8.1 9.01 0
 15 3 -6 0.62 11.12 0
 15 3 -6 3.87 8.41 0
 -15 3 6 -8.71 8.12 0
 -13 -3 6 193.18 8.27 0
 13 -3 -6 190.32 13.09 0
 13 -3 -6 217.65 8.68 0
 -13 3 6 231.41 13.9 0
 -13 -3 6 160.25 9.92 0
 13 3 -6 236.1 11.75 0
 13 3 -6 210.82 9.52 0
 -13 3 6 202.06 12.07 0
 -11 3 6 988.37 13.99 0
 -11 -3 6 958.21 13.13 0
 11 -3 -6 1018.55 13.95 0
 11 -3 -6 838.67 15.24 0
 -11 3 6 1053.6 16.46 0
 -11 -3 6 838.75 14.87 0
 11 3 -6 1032.02 11.47 0
 11 3 -6 1015.9 15.21 0
 -9 3 6 106.58 11.22 0
 -9 -3 6 104.42 10.43 0
 9 -3 -6 93.16 7.95 0
 -9 3 6 109.84 9.31 0
 9 -3 -6 80.66 12.41 0
 -9 -3 6 114.08 12.91 0
 9 3 -6 105.55 11.06 0
 9 3 -6 89.29 12.63 0
 -7 3 6 3.81 7.94 0
 -7 -3 6 4.35 10.11 0
 7 -3 -6 7.83 10.93 0
 -7 3 6 5.89 8.87 0
 7 -3 -6 0.45 11.77 0
 -7 -3 6 -1.03 12.44 0
 7 3 -6 11.3 10.61 0
 7 3 -6 3.06 12.44 0
 -5 3 6 6.28 10.98 0
 -5 -3 6 4.03 7.02 0
 5 -3 -6 1.09 7.48 0
 -5 3 6 3.1 8.73 0
 5 -3 -6 4.31 12.02 0
 -5 -3 6 -3.46 12.02 0
 5 3 -6 10.89 10.24 0
 5 3 -6 -7.69 8.66 0
 3 3 -6 175.63 13.14 0
 -3 3 6 177.19 11.54 0
 -3 -3 6 170.17 7.64 0
 3 -3 -6 177.03 11.27 0
 3 -3 -6 135.75 9.11 0
 -3 3 6 194.39 13.14 0
 -3 -3 6 128.94 12.8 0
 3 3 -6 181.32 8.12 0
 1 3 -6 714.65 14.94 0
 -1 3 6 630.39 13.16 0
 -1 -3 6 673.78 12.1 0
 1 -3 -6 723.31 13.19 0
 1 -3 -6 534.14 10.76 0
 -1 3 6 774.05 14.81 0
 -1 -3 6 592.58 13.96 0
 1 3 -6 700.95 9.97 0
 1 3 6 781.99 13.8 0
 -1 3 -6 830.89 15.86 0
 1 -3 6 754.36 12.53 0
 -1 -3 -6 836.12 11.26 0
 -1 -3 -6 655.51 13.68 0
 1 3 6 903 14.72 0
 -1 3 -6 763.52 10.26 0
 1 -3 6 678.36 11.55 0
 3 3 6 2.45 11.13 0
 -3 3 -6 5.44 12.88 0
 3 -3 6 4.71 10.38 0
 -3 -3 -6 9.69 10.73 0
 -3 -3 -6 6.54 8.56 0
 -3 3 -6 17.96 10.48 0
 3 3 6 3.26 11.77 0
 3 -3 6 -0.5 12.5 0
 5 3 6 89.27 11.39 0
 -5 3 -6 98.58 9.86 0
 5 -3 6 93.11 7.95 0
 -5 -3 -6 107.9 11.37 0
 -5 -3 -6 88.36 8.75 0
 -5 3 -6 113.4 11.07 0
 5 3 6 103.27 8.95 0
 5 -3 6 107.46 12.91 0
 7 3 6 62.83 11.67 0
 -7 3 -6 96.67 14.01 0
 7 -3 6 80.14 7.77 0
 -7 -3 -6 99.39 11.21 0
 -7 -3 -6 57.7 11.9 0
 7 3 6 89.91 8.39 0
 7 -3 6 88.4 13.02 0
 9 -3 6 33.02 12.28 0
 9 3 6 28.09 11.84 0
 9 3 6 28.49 11.67 0
 -9 3 -6 45.76 14.09 0
 9 -3 6 25.1 10.69 0
 -9 -3 -6 36.84 13.95 0
 -9 -3 -6 37.89 12.04 0
 11 -3 6 514.35 13.96 0
 11 3 6 618.93 13.6 0
 11 3 6 483.61 16.22 0
 -11 3 -6 540.83 16.25 0
 11 -3 6 537.15 9.72 0
 -11 -3 -6 574.61 16.34 0
 -11 -3 -6 462.17 13.54 0
 13 3 6 269.69 12.95 0
 13 -3 6 322.06 13.35 0
 13 3 6 313.09 9.43 0
 -13 3 -6 253.86 15.78 0
 13 -3 6 306.47 12.3 0
 -13 -3 -6 295.72 13.07 0
 -13 -3 -6 243.8 13.29 0
 15 3 6 302.72 13.49 0
 -15 3 -6 334.18 16.12 0
 15 -3 6 377.46 13.82 0
 15 3 6 402.71 13.3 0
 15 -3 6 337.37 12.78 0
 -15 -3 -6 383.47 16.24 0
 -15 -3 -6 261.84 13.91 0
 17 3 6 9.78 15.25 0
 -17 3 -6 26.79 15.73 0
 17 -3 6 18.66 12.72 0
 17 -3 6 19.7 11.68 0
 17 3 6 14.05 12.23 0
 -17 -3 -6 13.24 9.37 0
 19 3 6 123.69 13.87 0
 -19 3 -6 135.01 16.17 0
 19 -3 6 114.69 9.09 0
 19 -3 6 134.76 13.77 0
 19 3 6 126.99 9.78 0
 -19 -3 -6 103.18 13.97 0
 -24 -4 6 -2.28 13.06 0
 24 -4 -6 -6.6 8.9 0
 -24 -4 6 5.75 14.17 0
 -24 4 6 -0.99 13.24 0
 24 4 -6 7.11 12.78 0
 24 -4 -6 -1.99 16.64 0
 -24 4 6 7.63 8.83 0
 -22 -4 6 136.17 12.85 0
 22 -4 -6 147.5 9.51 0
 -22 -4 6 143.08 14.42 0
 -22 4 6 131.66 13.8 0
 22 4 -6 136.59 13.07 0
 -22 4 6 127.97 9.68 0
 22 -4 -6 145.26 14.44 0
 20 -4 -6 43.01 13.32 0
 -20 -4 6 38.1 8.91 0
 20 -4 -6 27.42 12.16 0
 -20 -4 6 28.53 13.89 0
 -20 4 6 31.6 13.04 0
 20 4 -6 59.8 12.32 0
 -20 4 6 37.76 12.36 0
 18 -4 -6 178.64 13.88 0
 -18 -4 6 179.12 12.77 0
 18 -4 -6 170.08 9.01 0
 -18 -4 6 151.71 10.14 0
 -18 4 6 166.88 13.43 0
 18 4 -6 188.35 9.48 0
 18 4 -6 194.43 13.42 0
 -18 4 6 161.13 12.47 0
 16 -4 -6 128.36 13.66 0
 -16 -4 6 133.45 11.89 0
 16 -4 -6 153.17 12.27 0
 -16 -4 6 122.48 13.76 0
 16 4 -6 145.77 12.05 0
 -16 4 6 139.53 16.12 0
 16 4 -6 132.69 9.54 0
 -16 4 6 132.32 12.66 0
 -14 -4 6 -3.53 11.6 0
 14 -4 -6 -10.45 11.95 0
 14 -4 -6 9.72 12.59 0
 -14 -4 6 3.52 13.23 0
 14 4 -6 0.02 11.66 0
 -14 4 6 10.98 15.66 0
 14 4 -6 16.16 12.64 0
 -14 4 6 15.49 12 0
 -12 -4 6 79.66 8.44 0
 12 -4 -6 73.73 11.89 0
 12 -4 -6 69.77 12.82 0
 -12 -4 6 68.47 13.12 0
 12 4 -6 89.89 11.65 0
 -12 4 6 87.43 13.61 0
 12 4 -6 83.23 12.5 0
 -12 4 6 89.24 12.34 0
 10 -4 -6 2.02 11.75 0
 -10 -4 6 4.57 10.95 0
 10 -4 -6 2.4 12.66 0
 -10 -4 6 -8.2 12.5 0
 10 4 -6 15.92 10.99 0
 -10 4 6 -1.73 13.46 0
 10 4 -6 -6.05 12.2 0
 -10 4 6 0.44 11.49 0
 8 -4 -6 26.04 8.37 0
 -8 -4 6 19.28 10.9 0
 -8 -4 6 20.91 8.95 0
 8 -4 -6 26.67 12.44 0
 8 4 -6 28.69 11.17 0
 -8 4 6 30.75 13.46 0
 8 4 -6 31.59 12.66 0
 -8 4 6 26.71 8.63 0
 6 -4 -6 695.23 11.11 0
 -6 -4 6 700.8 12.94 0
 -6 -4 6 600.63 14.82 0
 6 -4 -6 574.34 14.27 0
 6 4 -6 777.06 13.38 0
 -6 4 6 793.95 16.27 0
 6 4 -6 716.08 14.89 0
 -6 4 6 677.07 14.18 0
 4 -4 -6 22.86 11.79 0
 -4 -4 6 19.58 10.85 0
 -4 -4 6 9.99 12.87 0
 4 -4 -6 11.2 12.28 0
 4 4 -6 32.74 11.01 0
 -4 4 6 23.96 13.31 0
 4 4 -6 23.63 9.21 0
 -4 4 6 18.67 12.04 0
 -2 4 6 -1.38 8.3 0
 2 -4 -6 3.51 11.09 0
 -2 -4 6 -2.74 10.79 0
 -2 -4 6 1.24 13.38 0
 2 -4 -6 0.39 8.72 0
 2 4 -6 -4.23 10.67 0
 -2 4 6 4.47 12.87 0
 2 4 -6 1.39 13.31 0
 0 4 6 73.04 12 0
 0 -4 6 71.04 7.52 0
 0 -4 -6 73.21 11.5 0
 0 -4 6 57.09 8.91 0
 0 -4 -6 63.04 12.29 0
 0 4 -6 75.57 7.78 0
 0 4 6 81.22 9.4 0
 0 4 -6 75.69 13.73 0
 -2 4 -6 267.61 14.61 0
 2 4 6 218.55 12.73 0
 2 4 6 298.78 13.39 0
 2 -4 6 234.23 11.36 0
 -2 -4 -6 247.09 12.23 0
 2 -4 6 207.37 14.06 0
 -2 -4 -6 180.54 9.13 0
 -2 4 -6 262.9 11.58 0
 4 4 6 33.75 11.91 0
 -4 4 -6 39.06 13.99 0
 4 4 6 58.17 12.31 0
 4 -4 6 37.16 10.76 0
 -4 -4 -6 36.11 11.74 0
 4 -4 6 42.58 13.08 0
 -4 -4 -6 34.63 12.53 0
 6 4 6 21.35 12.12 0
 -6 4 -6 23.51 10.38 0
 6 4 6 17.49 11.86 0
 6 -4 6 20.3 10.85 0
 -6 -4 -6 13.78 11.4 0
 -6 -4 -6 8.41 8.84 0
 6 -4 6 15.83 9.09 0
 8 4 6 29.57 11.95 0
 -8 4 -6 49.67 14.69 0
 8 4 6 45.55 12.18 0
 8 -4 6 35.76 8.24 0
 -8 -4 -6 38.3 11.94 0
 -8 -4 -6 44.04 12.58 0
 8 -4 6 35.05 9.42 0
 10 4 6 20.14 15.74 0
 -10 4 -6 47.7 15.04 0
 10 4 6 42.08 12.22 0
 10 -4 6 43.78 11.3 0
 -10 -4 -6 38.88 12.31 0
 -10 -4 -6 37.13 12.44 0
 10 -4 6 31.01 13.33 0
 12 4 6 45.06 13.15 0
 12 -4 6 58.99 13.13 0
 -12 4 -6 68.91 15.67 0
 12 -4 6 57.68 11.5 0
 12 4 6 66.66 9.09 0
 -12 -4 -6 52.05 12.17 0
 -12 -4 -6 66 13.14 0
 14 4 6 -4.76 16.21 0
 -14 4 -6 -7.68 15.94 0
 14 -4 6 0.12 13.29 0
 14 -4 6 -2.95 8.37 0
 14 4 6 -3.69 8.88 0
 -14 -4 -6 -0.83 15.47 0
 -14 -4 -6 1.73 13.12 0
 16 4 6 136.88 17.63 0
 -16 4 -6 137.11 16.29 0
 16 -4 6 163.29 14.16 0
 16 -4 6 143.11 12.71 0
 16 4 6 165.61 9.85 0
 -16 -4 -6 127.67 14.11 0
 -21 -5 6 10.86 13.29 0
 21 -5 -6 9.53 13.35 0
 -21 -5 6 19.55 10.34 0
 21 5 -6 17.7 12.98 0
 -21 5 6 8.64 13.68 0
 21 -5 -6 8.96 14.11 0
 19 -5 -6 11.36 13.97 0
 -19 -5 6 19.42 12.74 0
 -19 5 6 21.65 16.96 0
 19 -5 -6 13.81 12.72 0
 -19 -5 6 22.7 14.46 0
 19 5 -6 5.55 12.83 0
 -19 5 6 11.58 9.35 0
 -17 5 6 45.2 14.19 0
 17 -5 -6 37.96 14.09 0
 -17 -5 6 50.81 12.76 0
 17 -5 -6 35.91 9.32 0
 -17 -5 6 54.09 13.6 0
 17 5 -6 41.19 12.58 0
 -17 5 6 36.31 13.4 0
 -15 5 6 24.76 16.39 0
 15 -5 -6 22.95 12.73 0
 -15 -5 6 28.59 12.46 0
 15 -5 -6 32.77 13.68 0
 -15 -5 6 35.97 9.97 0
 15 5 -6 26.45 12.47 0
 -15 5 6 37.06 13.02 0
 -13 5 6 179.08 14.27 0
 13 -5 -6 180.68 13.35 0
 -13 -5 6 182.46 12.63 0
 13 -5 -6 146.85 16.72 0
 -13 -5 6 145.76 10.17 0
 13 5 -6 168.58 12.81 0
 13 5 -6 175.94 10.29 0
 -13 5 6 149.15 13.41 0
 -11 5 6 373.52 14.96 0
 11 -5 -6 368.91 13.73 0
 -11 -5 6 325.31 9.9 0
 -11 -5 6 288.67 11.36 0
 11 -5 -6 276.43 14.26 0
 11 5 -6 369.16 13.1 0
 11 5 -6 347.99 11.41 0
 -11 5 6 300.33 10.44 0
 -9 5 6 -5.27 13.51 0
 9 -5 -6 1.14 12.33 0
 -9 -5 6 -3.19 11.56 0
 -9 -5 6 6.95 13.28 0
 9 -5 -6 7.97 13.14 0
 9 5 -6 4.24 11.68 0
 9 5 -6 8.86 13.28 0
 -9 5 6 1.73 12.72 0
 -7 5 6 29.51 13.55 0
 7 -5 -6 26.4 12.51 0
 -7 -5 6 31.36 11.38 0
 -7 -5 6 6.61 13.68 0
 7 -5 -6 21.49 12.71 0
 7 5 -6 15.76 11.39 0
 7 5 -6 33.41 13.75 0
 -7 5 6 10.66 13.15 0
 -5 5 6 14.56 9.93 0
 5 -5 -6 26.16 12.38 0
 -5 -5 6 -4.7 11.47 0
 -5 -5 6 1.13 13.41 0
 5 -5 -6 18.13 13.05 0
 5 5 -6 13.86 11.58 0
 5 5 -6 20.05 13.52 0
 -5 5 6 5.61 12.89 0
 -3 5 6 46.4 9.8 0
 3 -5 -6 39.93 12.15 0
 -3 -5 6 22.42 11.16 0
 -3 -5 6 29 13.39 0
 3 -5 -6 10.99 12.87 0
 3 5 -6 52.02 13.6 0
 -3 5 6 32.99 12.97 0
 1 -5 -6 283.46 13.27 0
 -1 -5 6 281.74 12.01 0
 -1 5 6 337.87 14.3 0
 -1 -5 6 258.22 14.57 0
 1 -5 -6 233.37 13.53 0
 1 5 -6 304.39 14.93 0
 -1 5 6 257.26 13.92 0
 -1 -5 -6 173.3 12.83 0
 1 -5 6 182.72 11.86 0
 1 5 6 190.69 13.86 0
 1 -5 6 151.9 13.76 0
 -1 -5 -6 151.06 13.3 0
 -1 5 -6 185.2 10.94 0
 1 5 6 159.23 13.58 0
 3 -5 6 37.98 11.39 0
 -3 -5 -6 38.03 12.39 0
 3 5 6 43.77 13.67 0
 3 -5 6 43.44 13.6 0
 -3 -5 -6 39.03 12.91 0
 -3 5 -6 56.57 15 0
 3 5 6 22.61 13.53 0
 5 -5 6 14.64 11.49 0
 -5 -5 -6 16.88 15.1 0
 5 5 6 13.7 9.28 0
 5 -5 6 2.58 13.61 0
 -5 -5 -6 25.44 9.11 0
 -5 5 -6 18.63 14.5 0
 5 5 6 15.98 13.49 0
 7 -5 6 10.93 11.68 0
 -7 -5 -6 16.32 12.59 0
 7 5 6 21.25 13.2 0
 7 -5 6 9.87 13.83 0
 -7 -5 -6 21.59 13.4 0
 -7 5 -6 20.06 15.03 0
 7 5 6 20.02 13.89 0
 9 -5 6 9.7 8.65 0
 -9 -5 -6 22.82 15.71 0
 9 5 6 25.57 9.24 0
 -9 -5 -6 18.36 9.26 0
 9 -5 6 20.07 14.23 0
 9 5 6 30.51 14.14 0
 -9 5 -6 1.48 15.46 0
 11 -5 6 132.06 12.46 0
 -11 -5 -6 153.12 17.12 0
 -11 -5 -6 110.78 10.27 0
 11 5 6 162.48 13.84 0
 11 5 6 124.62 18.83 0
 11 -5 6 130.83 14.33 0
 -11 5 -6 151.1 15.78 0
 -12 -6 6 8.94 12.43 0
 10 -6 -6 -2.5 13.32 0
 -10 -6 6 4.74 12.75 0
 -10 -6 6 -0.15 14.62 0
 10 -6 -6 -0.44 14.05 0
 -10 6 6 7.45 14.16 0
 -10 6 6 9.14 13.57 0
 8 -6 -6 20.15 13.76 0
 -8 -6 6 19.5 12.75 0
 -8 -6 6 9.1 14.65 0
 8 -6 -6 21.34 14.11 0
 8 6 -6 32.34 14.33 0
 -8 6 6 23.08 14.29 0
 -8 6 6 22.16 10.08 0
 6 -6 -6 258.13 13.99 0
 -6 -6 6 247.4 13.27 0
 -6 -6 6 196.45 11.42 0
 6 -6 -6 185.79 14.6 0
 6 6 -6 264.72 15.34 0
 -6 6 6 255.63 15.42 0
 -6 6 6 202.89 14.67 0
 4 -6 -6 -0.13 13.32 0
 -4 -6 6 6.15 12.15 0
 -4 -6 6 19.31 14.33 0
 4 -6 -6 10.72 13.7 0
 4 6 -6 -4.67 10.27 0
 -4 6 6 7.4 13.97 0
 -4 6 6 -8.72 14.36 0
 2 -6 -6 24.9 13.45 0
 -2 -6 6 28.12 12.4 0
 -2 -6 6 33.81 14.52 0
 2 -6 -6 20.8 13.88 0
 2 6 -6 30.62 15.07 0
 -2 6 6 24.48 14.49 0
 -2 6 6 29.44 14.52 0
 0 6 6 20.49 14.24 0
 0 -6 -6 29.89 16.35 0
 0 -6 6 28.8 12.61 0
 0 -6 6 5.22 14.62 0
 0 -6 -6 19.06 13.95 0
 0 6 -6 26.32 10.61 0
 0 6 6 25.52 14.26 0
 2 6 6 220.76 15.21 0
 -2 -6 -6 202.29 14.23 0
 2 -6 6 203.89 13.17 0
 2 -6 6 186.61 15.16 0
 -2 -6 -6 194.77 14.89 0
 -2 6 -6 235.15 15.86 0
 2 6 6 197.11 15.58 0
 28 0 -7 60.59 13.42 0
 -28 0 7 25.39 14.39 0
 28 0 -7 51.02 13.76 0
 -28 0 7 50.18 9.71 0
 -26 0 7 32.96 9.22 0
 26 0 -7 31.39 13.07 0
 -26 0 7 34.67 14 0
 26 0 -7 41.04 13.44 0
 -24 0 7 288.92 10.02 0
 24 0 -7 306.79 13.63 0
 -24 0 7 263.73 14.55 0
 24 0 -7 306.88 14.15 0
 -22 0 7 26.47 11.99 0
 22 0 -7 18.67 12.19 0
 -22 0 7 14.84 9.65 0
 22 0 -7 35.29 12.85 0
 -20 0 7 -2.3 11.72 0
 20 0 -7 1.78 11.79 0
 -20 0 7 -8.2 13.58 0
 20 0 -7 11.64 12.65 0
 -18 0 7 59.4 11.63 0
 18 0 -7 54.68 11.69 0
 -18 0 7 56.52 9.65 0
 18 0 -7 78.58 12.96 0
 16 0 -7 2.97 12.45 0
 -16 0 7 2.87 11.37 0
 16 0 -7 4.51 8.15 0
 -16 0 7 -1.65 13.06 0
 14 0 -7 352.53 13.5 0
 -14 0 7 313.87 11.99 0
 14 0 -7 368.09 9.32 0
 -14 0 7 321.4 13.5 0
 12 0 -7 551.7 13.92 0
 -12 0 7 561.69 9.84 0
 12 0 -7 618.48 12.77 0
 -12 0 7 544.93 14.36 0
 10 0 -7 100.94 12.73 0
 -10 0 7 82.96 7.98 0
 10 0 -7 121.76 11.33 0
 -10 0 7 92.14 13.02 0
 -8 0 7 9.88 10.87 0
 8 0 -7 12.99 8.43 0
 8 0 -7 21.15 10.68 0
 -8 0 7 6.68 12.33 0
 -6 0 7 -1.35 10.73 0
 6 0 -7 19 8.81 0
 6 0 -7 14.63 8 0
 -6 0 7 27.14 12.49 0
 -4 0 7 -4.65 7.52 0
 4 0 -7 -3.05 11.91 0
 4 0 -7 12.35 7.37 0
 -4 0 7 14.36 12.4 0
 -2 0 7 231.96 11.04 0
 2 0 -7 202.67 12.96 0
 2 0 -7 245.82 8.89 0
 -2 0 7 208.2 9.72 0
 0 0 7 19.54 12.59 0
 0 0 7 43.61 7.82 0
 0 0 -7 32.19 8.9 0
 0 0 -7 48.39 10.89 0
 2 0 7 127.42 12.49 0
 2 0 7 107.84 8.07 0
 -2 0 -7 100.69 12.62 0
 -2 0 -7 135.23 11.79 0
 4 0 7 16.42 11.63 0
 4 0 7 8.74 10.9 0
 -4 0 -7 8.91 12.24 0
 -4 0 -7 10.68 10.93 0
 6 0 7 73.78 8.01 0
 6 0 7 81.24 12.44 0
 -6 0 -7 46.17 12.91 0
 -6 0 -7 85.64 8.15 0
 8 0 7 298.19 12.39 0
 8 0 7 343.3 13.22 0
 -8 0 -7 291.86 13.37 0
 -8 0 -7 329.88 9.63 0
 10 0 7 101.44 11.64 0
 10 0 7 127.35 12.49 0
 -10 0 -7 70.17 13.18 0
 -10 0 -7 123.49 12.03 0
 12 0 7 39.39 11.81 0
 -12 0 -7 45.57 13.76 0
 12 0 7 49.48 12.04 0
 -12 0 -7 25.48 14.47 0
 14 0 7 39.24 8.74 0
 -14 0 -7 39.46 13.23 0
 14 0 7 46.3 12.56 0
 16 0 7 120.31 12.53 0
 -16 0 -7 106.21 14.13 0
 16 0 7 168.1 13.06 0
 -27 -1 7 4.39 12.81 0
 27 -1 -7 3.67 9.17 0
 27 1 -7 19.14 13.23 0
 -27 -1 7 27.23 14.36 0
 -27 1 7 8.69 14.37 0
 27 1 -7 13.18 13.84 0
 27 -1 -7 -0.61 13.83 0
 -27 1 7 21.47 13.28 0
 -25 -1 7 33.88 12.85 0
 25 -1 -7 40.43 12.98 0
 25 1 -7 65.03 13.31 0
 -25 -1 7 52.23 13.81 0
 -25 1 7 29.89 14.16 0
 25 1 -7 48.91 13.14 0
 25 -1 -7 43.99 13.49 0
 -25 1 7 44.37 9.39 0
 -23 1 7 9.84 8.53 0
 -23 -1 7 6.57 9 0
 23 -1 -7 8.57 12.74 0
 23 1 -7 15.31 12.71 0
 -23 -1 7 22 13.49 0
 -23 1 7 6.48 13.47 0
 23 1 -7 4.65 12.77 0
 23 -1 -7 12.33 13.12 0
 -21 1 7 80.77 12.44 0
 -21 -1 7 69.86 12.39 0
 21 -1 -7 80.36 9.07 0
 21 1 -7 107.2 12.56 0
 -21 -1 7 70.95 14 0
 -21 1 7 85.62 10.2 0
 21 1 -7 100.1 9.39 0
 21 -1 -7 89.7 9.77 0
 -19 1 7 288.04 12.44 0
 -19 -1 7 288.55 12.32 0
 19 -1 -7 327.86 12.72 0
 19 1 -7 329.7 12.66 0
 -19 -1 7 238 10.25 0
 -19 1 7 242.06 14.73 0
 19 1 -7 336.48 13.67 0
 19 -1 -7 284.87 13.86 0
 17 -1 -7 4.93 12.63 0
 -17 1 7 13.23 11.81 0
 -17 -1 7 12.02 11.42 0
 17 -1 -7 6.64 8.48 0
 17 1 -7 12.69 11.38 0
 -17 -1 7 1.05 13.14 0
 -17 1 7 18.7 13.52 0
 17 1 -7 13.22 8.88 0
 -15 1 7 38.61 8.26 0
 15 -1 -7 36.16 12.54 0
 -15 -1 7 36.3 8 0
 15 -1 -7 50.24 11.61 0
 15 1 -7 44.28 8.06 0
 -15 -1 7 48.23 13.19 0
 -15 1 7 43.91 9.58 0
 15 1 -7 27.91 12.16 0
 13 1 -7 6.07 12.38 0
 -13 1 7 15.81 10.94 0
 13 -1 -7 8.85 12.48 0
 -13 -1 7 6.8 7.73 0
 13 -1 -7 5.62 11.21 0
 13 1 -7 10.01 11.1 0
 -13 -1 7 16.42 12.51 0
 -13 1 7 3.88 13.25 0
 11 1 -7 17.55 12.21 0
 -11 1 7 13.64 11.06 0
 -11 -1 7 -0.64 7.64 0
 11 -1 -7 -9.16 12.28 0
 11 -1 -7 1.87 7.82 0
 11 1 -7 10.43 10.88 0
 -11 -1 7 1.18 12.51 0
 -11 1 7 14.77 9.63 0
 9 1 -7 378.08 13.42 0
 -9 1 7 338.96 9.29 0
 -9 -1 7 356.81 9.06 0
 9 -1 -7 343.74 12.99 0
 9 -1 -7 403.44 12.06 0
 9 1 -7 408.76 12.28 0
 -9 -1 7 331.44 9.94 0
 -9 1 7 369.11 10.4 0
 -7 1 7 288.87 13.5 0
 7 1 -7 275.7 13.22 0
 -7 1 7 274.34 11.41 0
 -7 -1 7 274.96 11.71 0
 7 -1 -7 270.85 12.83 0
 7 -1 -7 306.65 12.01 0
 7 1 -7 299.76 12 0
 -7 -1 7 266.19 13.37 0
 -5 1 7 11.22 12.36 0
 -5 1 7 22.29 7.83 0
 5 1 -7 28.33 12.47 0
 -5 -1 7 16.51 10.69 0
 5 -1 -7 15.8 12.06 0
 5 -1 -7 15.27 10.58 0
 5 1 -7 16.58 7.81 0
 -5 -1 7 -2.35 9.3 0
 -3 1 7 14.6 12.33 0
 -3 1 7 20.02 10.82 0
 3 1 -7 6.98 12.54 0
 -3 -1 7 2.67 7.43 0
 3 -1 -7 22.35 12.1 0
 3 -1 -7 16.2 10.83 0
 3 1 -7 5.09 7.54 0
 -3 -1 7 0.71 12.71 0
 -1 1 7 5.37 10.78 0
 -1 1 7 1.68 12.22 0
 1 1 -7 8.98 12.59 0
 -1 -1 7 -6.87 10.47 0
 1 -1 -7 -8.81 12.22 0
 1 -1 -7 -0.71 10.79 0
 1 1 -7 4.04 7.69 0
 -1 -1 7 -7.91 12.88 0
 1 1 7 32.58 8.22 0
 -1 1 -7 17.45 8.84 0
 1 1 7 42.25 12.26 0
 1 -1 7 16.61 7.3 0
 -1 -1 -7 12.2 12.34 0
 -1 -1 -7 26.18 11.33 0
 -1 1 -7 23.44 10.81 0
 1 -1 7 23.52 12.41 0
 3 -1 7 479.24 13.59 0
 3 1 7 435.91 9.56 0
 -3 1 -7 429.15 10.44 0
 3 -1 7 461.24 9.13 0
 3 1 7 504.8 10.47 0
 -3 -1 -7 392.11 13.15 0
 -3 -1 -7 492.68 12.82 0
 -3 1 -7 509.15 12.11 0
 5 -1 7 13.07 12.26 0
 5 1 7 15.47 7.87 0
 5 -1 7 16.29 7.65 0
 -5 1 -7 5.65 9.22 0
 5 1 7 23.38 12.01 0
 -5 -1 -7 7.95 12.36 0
 -5 -1 -7 21.62 8.02 0
 -5 1 -7 25.66 11.22 0
 7 -1 7 67.62 12.24 0
 7 1 7 57.68 11.46 0
 7 -1 7 48.75 11.38 0
 -7 1 -7 43.27 9.19 0
 7 1 7 53.33 12.68 0
 -7 -1 -7 27.69 12.83 0
 -7 -1 -7 51.35 11.69 0
 -7 1 -7 60.66 11.36 0
 9 1 7 15.57 11.56 0
 9 -1 7 5.61 8.77 0
 9 -1 7 6.09 11.27 0
 -9 1 -7 3.23 13.06 0
 -9 -1 -7 14.92 9.09 0
 9 1 7 11.9 8.86 0
 -9 -1 -7 16.82 11.72 0
 -9 1 -7 -1.73 11.3 0
 11 1 7 126.91 12.08 0
 11 -1 7 134.09 8.51 0
 11 -1 7 120.21 13.22 0
 -11 1 -7 118.47 14.07 0
 -11 -1 -7 114.69 13.05 0
 11 1 7 175.39 12.58 0
 -11 -1 -7 163.99 12.63 0
 -11 1 -7 144.46 12.3 0
 13 1 7 60.27 12.01 0
 13 -1 7 49.18 11.98 0
 -13 1 -7 47.53 9.77 0
 13 -1 7 86.01 13.02 0
 -13 -1 -7 62.01 13.37 0
 -13 -1 -7 67.02 12.31 0
 13 1 7 73.02 12.95 0
 15 1 7 477.84 13.78 0
 15 -1 7 485.88 13.38 0
 -15 1 -7 418.71 11.7 0
 15 -1 7 509.93 14.42 0
 -15 -1 -7 384.59 14.88 0
 15 1 7 572.91 14.51 0
 17 1 7 42.13 12.71 0
 17 -1 7 17.39 12.43 0
 -17 1 -7 23.5 10.25 0
 -17 -1 -7 16.27 9.93 0
 17 -1 7 51.18 13.2 0
 17 1 7 44.76 9.12 0
 -26 -2 7 9.84 13.28 0
 26 -2 -7 -5.53 9.12 0
 26 2 -7 3.22 9.67 0
 -26 -2 7 -4.06 14.41 0
 26 2 -7 -1.18 13.77 0
 26 -2 -7 3.13 13.75 0
 -26 2 7 9.37 14.68 0
 -26 2 7 9.27 9.63 0
 -24 -2 7 230.91 13.7 0
 24 -2 -7 249.14 9.79 0
 24 2 -7 238.53 10.21 0
 -24 -2 7 176.2 15.26 0
 24 2 -7 236.31 10.74 0
 -24 2 7 211.02 14.83 0
 24 -2 -7 235.96 14.22 0
 -24 2 7 247.22 13.44 0
 -22 -2 7 7.09 12.38 0
 22 -2 -7 -2.82 8.81 0
 22 2 -7 25.77 12.66 0
 -22 -2 7 15.57 13.96 0
 22 2 -7 -0.41 13.06 0
 -22 2 7 8.07 13.84 0
 22 -2 -7 11.23 13.29 0
 -22 2 7 7.18 8.93 0
 20 -2 -7 55.07 13.45 0
 -20 -2 7 56.7 12.12 0
 20 -2 -7 49.47 12.21 0
 20 2 -7 37.03 12.09 0
 -20 -2 7 27.36 13.41 0
 20 2 -7 56.18 13.12 0
 -20 2 7 37.35 13.88 0
 -20 2 7 39.58 12.54 0
 -18 2 7 63.01 8.96 0
 18 -2 -7 88.07 13.19 0
 -18 -2 7 78.61 11.53 0
 18 -2 -7 90 12.48 0
 18 2 -7 81.98 12.24 0
 -18 -2 7 47.8 13.24 0
 18 2 -7 88.31 12.67 0
 -18 2 7 51.8 14.03 0
 -16 2 7 28.58 11.39 0
 16 -2 -7 16.89 9.09 0
 -16 -2 7 22.2 11.56 0
 16 -2 -7 19.19 12.07 0
 16 2 -7 31.14 8.09 0
 -16 -2 7 22.1 9.49 0
 16 2 -7 38.43 12.83 0
 -16 2 7 41.6 13.94 0
 -14 2 7 210.18 8.9 0
 -14 2 7 244.84 14.27 0
 14 -2 -7 213.64 13.4 0
 -14 -2 7 221.45 9.14 0
 14 -2 -7 225.9 12.1 0
 14 2 -7 228.8 8.66 0
 -14 -2 7 216.17 13.35 0
 14 2 -7 233.18 12.98 0
 -12 2 7 676.24 13.34 0
 -12 2 7 683.71 15.33 0
 -12 -2 7 723.75 10.29 0
 12 -2 -7 690.43 14.85 0
 12 -2 -7 783.42 13.56 0
 12 2 -7 768.07 10.59 0
 -12 -2 7 608.05 14.69 0
 12 2 -7 739.93 14.4 0
 10 2 -7 10.06 12.52 0
 -10 2 7 -7.03 11 0
 -10 2 7 -4.02 12.41 0
 -10 -2 7 -0.22 7.44 0
 10 -2 -7 10.77 8.8 0
 10 -2 -7 6.26 11.39 0
 10 2 -7 -1.32 7.59 0
 -10 -2 7 6.63 8.96 0
 8 2 -7 46.29 12.68 0
 -8 2 7 35.84 8.24 0
 -8 2 7 40.08 13.36 0
 -8 -2 7 44.11 7.71 0
 8 -2 -7 38.93 13.2 0
 8 -2 -7 49.45 11.04 0
 8 2 -7 48.54 11.13 0
 -8 -2 7 41.73 12.77 0
 6 2 -7 10.7 8.83 0
 -6 2 7 9.35 10.95 0
 -6 2 7 5.96 12.97 0
 -6 -2 7 2.1 7.63 0
 6 -2 -7 5.99 12.35 0
 6 -2 -7 -6.95 11.71 0
 6 2 -7 -1.11 7.88 0
 -6 -2 7 7.9 8.99 0
 4 2 -7 5.83 12.5 0
 -4 2 7 4.9 11.4 0
 -4 -2 7 8.03 10.66 0
 -4 2 7 11.23 13.02 0
 4 -2 -7 15.06 12.79 0
 4 -2 -7 -1.83 11.33 0
 4 2 -7 9.54 11.03 0
 -4 -2 7 11.93 12.49 0
 -2 2 7 167.95 11.78 0
 2 2 -7 188.47 9.82 0
 -2 -2 7 199.2 8.33 0
 -2 2 7 232.1 13.13 0
 2 -2 -7 194.98 12.72 0
 2 -2 -7 202.48 11.89 0
 2 2 -7 213.99 11.56 0
 -2 -2 7 180.08 13.22 0
 0 2 7 208.76 11.88 0
 0 2 -7 181.82 13.3 0
 0 -2 7 187.13 10.98 0
 0 2 7 250.21 10.07 0
 0 -2 -7 162.47 9.52 0
 0 -2 -7 214.95 11.94 0
 0 2 -7 228.62 11.53 0
 0 -2 7 189.8 13.14 0
 2 2 7 467.44 12.69 0
 -2 2 -7 477.34 14.31 0
 2 -2 7 495.98 12.13 0
 2 2 7 539.26 13.63 0
 -2 -2 -7 495.1 12.96 0
 -2 -2 -7 392.21 13.33 0
 -2 2 -7 546.24 12.98 0
 2 -2 7 475.09 13.91 0
 4 2 7 39.08 11.58 0
 -4 2 -7 27.41 13.21 0
 4 -2 7 49.21 11.01 0
 -4 -2 -7 45.55 12.03 0
 -4 -2 -7 39.52 11.84 0
 4 2 7 35.4 12.53 0
 -4 2 -7 30.47 11.41 0
 4 -2 7 31.77 12.82 0
 6 -2 7 66.44 12.76 0
 6 2 7 56.94 11.79 0
 -6 2 -7 56.43 13.63 0
 6 -2 7 54.2 11.24 0
 -6 -2 -7 33.25 9.23 0
 -6 -2 -7 73.17 11.92 0
 6 2 7 67.61 9.06 0
 -6 2 -7 59.71 11.64 0
 8 -2 7 186.72 12.97 0
 8 2 7 163.16 12.44 0
 -8 2 -7 176.83 13.92 0
 8 -2 7 173.25 11.6 0
 -8 -2 -7 145.41 12.9 0
 -8 -2 -7 189.62 12.44 0
 8 2 7 206.46 12.69 0
 -8 2 -7 199.29 12.48 0
 10 2 7 100.7 12.27 0
 10 -2 7 117.46 13.5 0
 -10 2 -7 118.24 14.54 0
 10 -2 7 127.44 11.57 0
 -10 -2 -7 94.77 9.63 0
 -10 -2 -7 126.91 12.52 0
 10 2 7 126.74 9.47 0
 12 2 7 155.52 12.68 0
 12 -2 7 179 9.89 0
 -12 2 -7 162.85 14.97 0
 12 -2 7 151.99 8.79 0
 -12 -2 -7 119.91 13.69 0
 -12 -2 -7 161.78 12.89 0
 12 2 7 183.53 13.33 0
 14 2 7 193.14 13.54 0
 -14 2 -7 197.75 15.31 0
 14 -2 7 200.68 12.93 0
 14 -2 7 240.19 13.86 0
 -14 -2 -7 162.71 10.2 0
 -14 -2 -7 205.41 16.25 0
 14 2 7 196.55 10.07 0
 -16 -2 -7 53.81 9.88 0
 -23 -3 7 17.58 13.42 0
 -23 3 7 22.92 17.39 0
 23 -3 -7 7.94 8.97 0
 -23 -3 7 13.77 13.87 0
 23 3 -7 11.88 13.47 0
 23 3 -7 26.5 13.41 0
 23 -3 -7 18.49 13.59 0
 -23 3 7 7.55 13.29 0
 -21 -3 7 27.51 12.85 0
 -21 3 7 55.56 13.99 0
 21 -3 -7 42.21 12.72 0
 -21 -3 7 25.79 13.75 0
 21 3 -7 42.82 13.01 0
 21 3 -7 51.2 13.17 0
 -21 3 7 39.8 12.95 0
 21 -3 -7 62.15 13.92 0
 19 -3 -7 184.94 14.27 0
 -19 -3 7 207.35 9.71 0
 -19 3 7 190.35 14.41 0
 19 -3 -7 218.11 12.85 0
 -19 -3 7 179.17 10.67 0
 19 3 -7 205.08 9.62 0
 19 3 -7 229.89 13.75 0
 -19 3 7 199.8 12.94 0
 17 -3 -7 41.66 13.25 0
 -17 -3 7 27.59 12.2 0
 -17 3 7 38.77 9.81 0
 17 -3 -7 44.2 8.78 0
 -17 -3 7 37.22 13.58 0
 17 3 -7 45.16 12.72 0
 17 3 -7 38.9 12.96 0
 -17 3 7 44.38 12.24 0
 15 -3 -7 10.03 13.11 0
 -15 -3 7 4.94 11.6 0
 -15 3 7 6.87 14 0
 15 -3 -7 1.06 11.63 0
 -15 -3 7 1.47 13.43 0
 15 3 -7 16.69 11.88 0
 15 3 -7 -3.8 9.22 0
 -15 3 7 6.6 8.85 0
 -13 3 7 47.05 8.78 0
 -13 -3 7 45.93 8.51 0
 13 -3 -7 51.19 13.1 0
 -13 3 7 58.3 14.08 0
 13 -3 -7 48.4 12.63 0
 -13 -3 7 36.85 13.61 0
 13 3 -7 50.12 8.46 0
 13 3 -7 48.02 13.19 0
 -11 3 7 2.25 11.84 0
 -11 -3 7 7.42 11.42 0
 11 -3 -7 3.55 12.81 0
 11 -3 -7 5.27 11.88 0
 -11 3 7 4.39 13.61 0
 -11 -3 7 7.62 13.42 0
 11 3 -7 6.2 8.08 0
 11 3 -7 1.76 13.16 0
 -9 3 7 194.44 12.2 0
 -9 -3 7 188.57 11.58 0
 9 -3 -7 174.7 13.23 0
 9 -3 -7 201.83 12.23 0
 -9 3 7 198.29 10.42 0
 -9 -3 7 176.13 13.82 0
 9 3 -7 211.54 12.37 0
 9 3 -7 189.21 10.11 0
 -7 3 7 215.94 12.61 0
 -7 -3 7 213.42 11.86 0
 7 -3 -7 226.64 9.09 0
 7 -3 -7 184.84 9.66 0
 -7 3 7 268.27 14.27 0
 7 3 -7 243.06 12.24 0
 -7 -3 7 185.89 9.75 0
 7 3 -7 223.04 13.76 0
 5 3 -7 84.96 13.4 0
 -5 3 7 94.23 11.85 0
 -5 -3 7 93.55 8.17 0
 5 -3 -7 84.39 8.51 0
 5 -3 -7 80.95 13.01 0
 -5 3 7 112.23 13.55 0
 5 3 -7 101.59 11.86 0
 -5 -3 7 59.01 13.19 0
 3 3 -7 62.23 10.03 0
 -3 3 7 66.98 8.46 0
 -3 -3 7 59.91 10.99 0
 3 -3 -7 84.94 11.6 0
 3 -3 -7 61.45 9.55 0
 -3 3 7 74.32 13.34 0
 3 3 -7 91.03 11.69 0
 -3 -3 7 77.07 13.66 0
 1 3 -7 5.58 13.36 0
 -1 3 7 13.5 12.23 0
 -1 -3 7 7.91 7.8 0
 1 -3 -7 11.31 11.96 0
 1 -3 -7 12.26 12.6 0
 -1 3 7 14.93 13.19 0
 1 3 -7 6.83 11.46 0
 -1 -3 7 2.11 9.25 0
 1 3 7 9.42 11.7 0
 -1 3 -7 9.93 13.51 0
 1 -3 7 -4.77 11.27 0
 -1 -3 -7 -0.32 11.49 0
 -1 -3 -7 8.57 9.06 0
 1 3 7 -6.05 13.04 0
 -1 3 -7 0.55 11.54 0
 1 -3 7 12.46 9.07 0
 3 3 7 207.09 12.72 0
 -3 3 -7 230.67 14.47 0
 3 -3 7 212.44 11.66 0
 -3 -3 -7 228.82 12.9 0
 -3 -3 -7 181.14 9.6 0
 -3 3 -7 245.19 9.01 0
 3 3 7 263.87 13.91 0
 3 -3 7 219.81 13.95 0
 5 3 7 16.84 12.23 0
 -5 3 -7 6.67 10.39 0
 5 -3 7 18.75 8.05 0
 -5 -3 -7 14.2 12.12 0
 -5 -3 -7 5.05 9.54 0
 -5 3 -7 16.72 8.3 0
 5 3 7 33.5 13.5 0
 5 -3 7 13.31 13.08 0
 7 3 7 122.92 12.62 0
 -7 3 -7 142.42 14.93 0
 7 -3 7 94.82 11.86 0
 -7 -3 -7 138.27 12.64 0
 -7 -3 -7 106.61 13.15 0
 7 3 7 150.38 13.22 0
 7 -3 7 120.44 9.78 0
 9 -3 7 58.68 13.33 0
 9 3 7 45.46 12.3 0
 -9 3 -7 47.19 10.87 0
 9 -3 7 35.06 11.65 0
 -9 -3 -7 44.44 12.38 0
 -9 -3 -7 32.63 9.53 0
 9 3 7 62.03 12.97 0
 11 3 7 101.15 9.55 0
 11 3 7 95.03 13.06 0
 11 -3 7 113.68 10.3 0
 -11 3 -7 107.73 15.39 0
 11 -3 7 123.35 12.62 0
 -11 -3 -7 122.89 13.23 0
 -11 -3 -7 84.32 9.62 0
 13 3 7 6.88 13.05 0
 13 3 7 2.21 13.5 0
 -13 3 -7 13.09 15.37 0
 13 -3 7 24.77 13.53 0
 13 -3 7 11.64 12.08 0
 -13 -3 -7 11.34 12.96 0
 -13 -3 -7 -1.59 9.95 0
 18 -4 -7 52.72 13.93 0
 -18 -4 7 71.41 13.28 0
 18 -4 -7 68.3 12.66 0
 -18 -4 7 56.42 14.44 0
 -18 4 7 53.25 16.94 0
 18 4 -7 73.6 13.36 0
 18 4 -7 39.36 10.05 0
 -18 4 7 56.1 13.57 0
 16 -4 -7 2.07 13.91 0
 -16 -4 7 12.95 12.66 0
 16 -4 -7 7.2 8.98 0
 -16 -4 7 4.58 9.98 0
 -16 4 7 14.78 13.9 0
 16 4 -7 14.61 8.97 0
 16 4 -7 12.57 13.57 0
 -16 4 7 5.34 9.07 0
 -14 -4 7 142.01 12.59 0
 14 -4 -7 129.45 14.22 0
 14 -4 -7 139.68 13.45 0
 -14 -4 7 136.65 14.38 0
 -14 4 7 155.44 14.45 0
 14 4 -7 178.37 13.05 0
 14 4 -7 169.94 14.49 0
 -14 4 7 146.68 9.97 0
 -12 -4 7 389.21 13.22 0
 12 -4 -7 379.39 14.59 0
 12 -4 -7 418.25 10.64 0
 -12 -4 7 350.01 14.84 0
 -12 4 7 460.45 15.71 0
 12 4 -7 428.8 13.79 0
 12 4 -7 389.68 14.75 0
 -12 4 7 399.34 14.21 0
 -10 -4 7 17.42 11.73 0
 10 -4 -7 1.35 12.77 0
 10 -4 -7 16.23 13.26 0
 -10 -4 7 20.09 13.66 0
 10 4 -7 14.31 12.08 0
 -10 4 7 4.34 14.12 0
 10 4 -7 8.64 13.22 0
 -10 4 7 0.97 13.07 0
 -8 -4 7 7.64 11.94 0
 8 -4 -7 3.22 12.3 0
 8 -4 -7 18.99 13.09 0
 -8 -4 7 13.49 9.5 0
 8 4 -7 7.76 11.69 0
 -8 4 7 5.55 14.05 0
 8 4 -7 1.02 13.77 0
 -8 4 7 6.39 9.02 0
 -6 -4 7 6.89 11.36 0
 6 -4 -7 8.57 12.55 0
 6 -4 -7 11.07 13.17 0
 -6 -4 7 -10.15 13.24 0
 6 4 -7 -9.26 11.82 0
 -6 4 7 22.01 14 0
 6 4 -7 18.73 10.26 0
 -6 4 7 7.73 12.71 0
 -4 4 7 10.22 12.42 0
 -4 -4 7 -3.02 7.86 0
 4 -4 -7 5.59 12.04 0
 4 -4 -7 12.12 12.92 0
 -4 -4 7 -8.15 9.73 0
 4 4 -7 -6.4 11.36 0
 -4 4 7 12.29 10 0
 4 4 -7 -5.67 9.98 0
 -2 4 7 71.14 12.57 0
 -2 -4 7 58.43 11.82 0
 2 -4 -7 77.41 12.54 0
 2 -4 -7 57.6 13.15 0
 -2 -4 7 63.75 14.1 0
 2 4 -7 78.82 11.99 0
 -2 4 7 100.01 14.27 0
 2 4 -7 72.14 10.74 0
 0 4 7 61.08 12.88 0
 0 -4 7 52.89 12.11 0
 0 -4 -7 59.6 12.59 0
 0 -4 -7 36.99 13.05 0
 0 4 -7 67.75 8.91 0
 0 -4 7 59.32 13.6 0
 0 4 7 58.21 14.4 0
 0 4 -7 78.78 10.37 0
 -2 4 -7 186.31 15.43 0
 2 4 7 147.83 12.98 0
 2 -4 7 162.96 12 0
 -2 -4 -7 174.4 13.12 0
 -2 -4 -7 126.25 10.02 0
 -2 4 -7 176.53 12.35 0
 2 -4 7 138.52 14.02 0
 2 4 7 185.92 14.6 0
 -4 4 -7 -0.92 15.47 0
 4 4 7 6.76 12.85 0
 4 4 7 8.52 13.74 0
 4 -4 7 -0.35 11.76 0
 -4 -4 -7 -0.12 12.31 0
 -4 -4 -7 6.75 13.55 0
 4 -4 7 9.68 9.72 0
 6 4 7 58.56 13.46 0
 -6 4 -7 66.09 11.7 0
 6 4 7 85.65 14.3 0
 6 -4 7 63.55 12.06 0
 -6 -4 -7 60.36 12.98 0
 -6 -4 -7 57.19 13.86 0
 6 -4 7 55.4 14.14 0
 8 4 7 68.31 16.62 0
 -8 4 -7 93.37 16.81 0
 8 4 7 81.99 13.99 0
 8 -4 7 78.01 8.93 0
 -8 -4 -7 96.31 16.36 0
 -8 -4 -7 61.21 10.19 0
 8 -4 7 71.74 10.33 0
 -9 5 7 171.64 15.19 0
 -9 -5 7 143.96 9.89 0
 9 -5 -7 173.73 14.21 0
 9 -5 -7 139.49 14.48 0
 -9 -5 7 128.13 10.84 0
 9 5 -7 191.52 13.69 0
 9 5 -7 194.81 15.51 0
 -9 5 7 141.99 10.45 0
 -7 5 7 94.08 15.47 0
 -7 -5 7 121.37 13.13 0
 7 -5 -7 86.39 13.41 0
 7 -5 -7 76.18 10.27 0
 -7 -5 7 68.17 14.58 0
 7 5 -7 107.22 13.28 0
 7 5 -7 109.59 14.86 0
 -7 5 7 69.43 14.05 0
 -5 5 7 -2.19 15.14 0
 -5 -5 7 6.24 12.62 0
 5 -5 -7 -4.2 12.92 0
 5 -5 -7 5.3 14.05 0
 -5 -5 7 2.92 14.37 0
 5 5 -7 1.88 8.99 0
 5 5 -7 6.7 14.76 0
 -5 5 7 -1.53 13.75 0
 -3 5 7 9.82 15.06 0
 -3 -5 7 5.48 8.37 0
 3 -5 -7 14.54 13.07 0
 3 -5 -7 -1.64 9.95 0
 -3 -5 7 -5.55 14.52 0
 3 5 -7 -0.13 9.18 0
 3 5 -7 9.73 10.6 0
 -3 5 7 10.88 13.51 0
 -1 5 7 12.18 15.27 0
 -1 -5 7 -5.49 12.74 0
 1 -5 -7 -2.43 13.29 0
 1 -5 -7 10.1 13.86 0
 -1 -5 7 -3.11 14.49 0
 1 5 -7 8.39 15.23 0
 -1 5 7 6.49 13.79 0
 -20 0 8 199.09 13.06 0
 20 0 -8 205.63 13.71 0
 -20 0 8 173.07 15.1 0
 20 0 -8 210.22 14.21 0
 -18 0 8 5.16 12.56 0
 18 0 -8 13.29 12.67 0
 -18 0 8 5.43 14.3 0
 18 0 -8 -0.84 9.46 0
 16 0 -8 -0.44 13.08 0
 -16 0 8 5.81 8.82 0
 16 0 -8 -10.31 12.71 0
 -16 0 8 4.96 14.1 0
 14 0 -8 11.94 13.18 0
 -14 0 8 9.92 12.01 0
 14 0 -8 14.18 12.23 0
 -14 0 8 12.63 13.91 0
 12 0 -8 2.34 13.16 0
 -12 0 8 -8.15 8.55 0
 12 0 -8 9.21 12.32 0
 -12 0 8 3.59 14.07 0
 10 0 -8 420.55 14.48 0
 -10 0 8 398.55 12.75 0
 10 0 -8 445.29 13.15 0
 -10 0 8 399.4 14.81 0
 -8 0 8 154.36 8.98 0
 8 0 -8 138.2 13.46 0
 8 0 -8 146.63 12.11 0
 -8 0 8 139.98 13.89 0
 -6 0 8 35.52 11.46 0
 6 0 -8 49.28 13.06 0
 6 0 -8 34.13 11.71 0
 -6 0 8 30.27 9.34 0
 -4 0 8 21.27 9.64 0
 -4 0 8 0.49 11.79 0
 4 0 -8 39.01 13.02 0
 4 0 -8 37.26 8.12 0
 -2 0 8 226.74 13.75 0
 -2 0 8 203.73 11.82 0
 2 0 -8 170.25 13.39 0
 2 0 -8 214.93 12.9 0
 0 0 8 105.31 9.89 0
 0 0 8 76.87 11.85 0
 0 0 -8 84.8 13.77 0
 0 0 -8 106.04 12.08 0
 2 0 8 183.04 13.58 0
 2 0 8 164.19 12.25 0
 -2 0 -8 149.4 13.78 0
 -2 0 -8 192.58 12.59 0
 4 0 8 51.42 8.85 0
 4 0 8 48.1 9.38 0
 -4 0 -8 48.56 13.52 0
 -4 0 -8 46.9 9.1 0
 6 0 8 265.96 12.92 0
 6 0 8 303.3 14.39 0
 -6 0 -8 219.94 10.37 0
 -6 0 -8 323.83 13.35 0
 8 0 8 0.9 12.24 0
 -8 0 -8 -1.17 13.92 0
 8 0 8 -0.44 13.15 0
 -8 0 -8 -0.59 9.16 0
 -21 1 8 10.73 13.09 0
 -21 -1 8 28.85 12.99 0
 21 -1 -8 43.6 9.6 0
 21 1 -8 43.04 9.43 0
 -21 -1 8 33.21 10.6 0
 -21 1 8 36.95 15.18 0
 21 1 -8 62.29 14.08 0
 21 -1 -8 40.9 14.27 0
 -19 1 8 1.67 8.97 0
 -19 -1 8 -3.01 12.13 0
 19 -1 -8 16.56 13.01 0
 19 1 -8 -2.49 12.43 0
 -19 -1 8 -19.25 14.37 0
 -19 1 8 7.31 14.57 0
 19 1 -8 -8.56 13.68 0
 19 -1 -8 8.27 13.52 0
 17 -1 -8 23.83 13.3 0
 -17 1 8 11.15 12.53 0
 -17 -1 8 -0.91 8.53 0
 17 -1 -8 -2.28 9.17 0
 17 1 -8 15.99 8.94 0
 -17 -1 8 12.47 9.69 0
 -17 1 8 -3.4 10.05 0
 17 1 -8 11.82 13.33 0
 -15 1 8 306.43 9.65 0
 15 -1 -8 323.93 14.21 0
 -15 -1 8 339.37 12.71 0
 15 -1 -8 382.14 13.61 0
 15 1 -8 389.92 13.2 0
 -15 -1 8 305.76 14.82 0
 -15 1 8 325.54 14.93 0
 15 1 -8 313.36 13.77 0
 13 1 -8 71.97 13.52 0
 -13 1 8 59.41 12.3 0
 13 -1 -8 49.75 9.43 0
 -13 -1 8 46.36 12.09 0
 13 -1 -8 51.45 12.24 0
 13 1 -8 60.98 12.52 0
 -13 -1 8 56.4 14.05 0
 -13 1 8 63.26 14.05 0
 11 1 -8 38.78 13.07 0
 -11 1 8 47.47 11.98 0
 -11 -1 8 51.72 8.57 0
 11 -1 -8 63.16 14.01 0
 11 -1 -8 65.56 12.18 0
 11 1 -8 67.74 12.46 0
 -11 -1 8 57.3 13.59 0
 -11 1 8 42.54 9.99 0
 -9 1 8 -9.18 13.69 0
 9 1 -8 8.68 9.11 0
 -9 1 8 -9.66 8.19 0
 -9 -1 8 -3.03 11.96 0
 9 -1 -8 4.19 13.05 0
 9 -1 -8 6.75 8.66 0
 9 1 -8 17.02 12.13 0
 -9 -1 8 7.18 13.2 0
 -7 1 8 119.96 13.86 0
 7 1 -8 130.58 13.57 0
 -7 1 8 125.03 12.18 0
 -7 -1 8 130.57 8.53 0
 7 -1 -8 121.77 9.66 0
 7 -1 -8 136.98 12.29 0
 7 1 -8 122.8 9.07 0
 -7 -1 8 128.22 13.63 0
 -5 1 8 76.78 9.71 0
 -5 1 8 84.59 12.04 0
 5 1 -8 69.71 9.34 0
 -5 -1 8 70.2 11.77 0
 5 -1 -8 72.88 13.33 0
 5 -1 -8 91.45 12.09 0
 5 1 -8 97.8 12.29 0
 -5 -1 8 78.55 13.65 0
 -3 1 8 414.33 12.94 0
 3 1 -8 385.6 14.44 0
 -3 1 8 452.62 11.24 0
 -3 -1 8 437.74 12.76 0
 3 -1 -8 356.63 10.74 0
 3 -1 -8 441.23 10.21 0
 3 1 -8 473.74 10.19 0
 -3 -1 8 416.36 14.82 0
 -1 1 8 45.18 12.63 0
 1 1 -8 50.1 13.74 0
 -1 -1 8 41.23 11.64 0
 -1 1 8 42.64 13.17 0
 1 -1 -8 43.67 13.08 0
 1 -1 -8 45.91 8.52 0
 1 1 -8 50.8 8.77 0
 -1 -1 8 54.89 13.58 0
 1 -1 8 112.39 13.54 0
 1 1 8 91.51 12.24 0
 -1 1 -8 97.06 13.77 0
 1 -1 8 116.15 12.23 0
 1 1 8 103.77 13.51 0
 -1 -1 -8 105.38 13.37 0
 -1 -1 -8 109.03 12.39 0
 -1 1 -8 121.41 12.42 0
 3 -1 8 5.17 9.1 0
 3 1 8 5.8 12.03 0
 -3 1 -8 -4.48 13.66 0
 3 -1 8 3.12 11.98 0
 3 1 8 4.42 9.59 0
 -3 -1 -8 10.92 13.66 0
 -3 -1 -8 2.47 12.32 0
 -3 1 -8 4.82 11.96 0
 5 -1 8 -1.88 13.28 0
 5 1 8 -7.88 12.22 0
 5 -1 8 14.94 12.07 0
 -5 1 -8 -3.06 9.6 0
 -5 -1 -8 10.08 9.28 0
 5 1 8 12.78 13.29 0
 -5 -1 -8 3.9 12.41 0
 -5 1 -8 0.25 12.31 0
 7 1 8 182.59 9.71 0
 7 -1 8 223.39 13.93 0
 7 -1 8 188.6 12.98 0
 -7 1 -8 187.62 14.89 0
 -7 -1 -8 162.03 14.13 0
 7 1 8 236.85 10.48 0
 -7 -1 -8 219.01 13.43 0
 -7 1 -8 178.54 9.68 0
 9 1 8 39.11 13.01 0
 9 -1 8 47.84 12.7 0
 -9 1 -8 57.31 14.5 0
 9 -1 8 65.9 13.86 0
 -9 -1 -8 26.51 10.12 0
 -9 -1 -8 55.97 13.23 0
 -18 2 8 17.78 12.95 0
 -18 2 8 23.4 10.48 0
 18 -2 -8 20.9 13.78 0
 -18 -2 8 32.94 12.89 0
 18 -2 -8 11.45 9 0
 18 2 -8 17.49 9.39 0
 -18 -2 8 20.3 14.07 0
 18 2 -8 21.08 13.83 0
 -16 2 8 41.73 9.23 0
 -16 2 8 45.37 14.68 0
 16 -2 -8 39.25 13.82 0
 -16 -2 8 20.17 12.38 0
 16 -2 -8 47.34 13.1 0
 16 2 -8 37.35 12.75 0
 -16 -2 8 33.67 14.41 0
 16 2 -8 51.25 13.54 0
 -14 2 8 7.89 12.64 0
 -14 2 8 21.42 14.22 0
 14 -2 -8 30.49 13.65 0
 -14 -2 8 11.35 8.77 0
 14 -2 -8 20.5 12.52 0
 14 2 -8 10.72 12.5 0
 -14 -2 8 14.72 9.67 0
 14 2 -8 7.41 13.38 0
 -12 2 8 -1.22 12.87 0
 -12 2 8 9.84 13.87 0
 -12 -2 8 8.49 8.76 0
 12 -2 -8 4.92 13.41 0
 12 -2 -8 19.1 12.65 0
 12 2 -8 -0.6 12.37 0
 -12 -2 8 8.59 9.96 0
 12 2 -8 22.7 9.83 0
 10 2 -8 251.69 14.54 0
 -10 2 8 259.38 12.96 0
 -10 -2 8 256.55 12.77 0
 -10 2 8 274.52 10.98 0
 10 -2 -8 234.44 14.28 0
 10 -2 -8 275.15 13.44 0
 10 2 -8 265.63 13 0
 -10 -2 8 229.65 10.87 0
 8 2 -8 67.55 9.76 0
 -8 2 8 74.23 12.37 0
 -8 -2 8 61.17 8.58 0
 -8 2 8 68.98 13.9 0
 8 -2 -8 65.83 13.73 0
 8 -2 -8 75.5 12.48 0
 8 2 -8 85.22 12.45 0
 -8 -2 8 61.09 10.17 0
 6 2 -8 77.31 13.97 0
 -6 2 8 60.38 12.55 0
 -6 -2 8 59.43 11.94 0
 -6 2 8 66.62 14.31 0
 6 -2 -8 58.82 13.63 0
 6 -2 -8 58.21 8.96 0
 6 2 -8 91.79 12.5 0
 -6 -2 8 59.38 13.92 0
 4 2 -8 109.1 13.65 0
 -4 2 8 128.13 12.57 0
 -4 -2 8 114.64 12.49 0
 4 -2 -8 98.18 9.73 0
 -4 2 8 136.53 14.03 0
 4 -2 -8 125.82 12.71 0
 4 2 -8 116.39 9.32 0
 -4 -2 8 103.72 14.03 0
 -2 2 8 82.81 12.22 0
 2 2 -8 57.88 14.22 0
 -2 -2 8 64.47 8.93 0
 2 -2 -8 70.9 13.67 0
 -2 2 8 84.46 14.07 0
 2 -2 -8 67.61 8.9 0
 2 2 -8 91.38 12.72 0
 -2 -2 8 89.41 14.24 0
 0 2 8 67.62 9.13 0
 0 2 -8 79.08 13.93 0
 0 -2 8 49.93 8.68 0
 0 -2 -8 52.73 13.9 0
 0 2 8 83.99 14.18 0
 0 -2 -8 56.05 12.8 0
 0 2 -8 69.39 12.31 0
 0 -2 8 54.69 9.64 0
 2 2 8 36.28 12.68 0
 -2 2 -8 44.92 14.15 0
 2 -2 8 43.24 8.52 0
 -2 -2 -8 45.31 13.52 0
 2 2 8 37.65 13.45 0
 -2 -2 -8 44.17 12.7 0
 -2 2 -8 30.44 8.67 0
 2 -2 8 30.58 13.56 0
 4 -2 8 27.24 13.67 0
 4 2 8 17.32 12.5 0
 -4 2 -8 -5.56 10.25 0
 4 -2 8 18.09 12.44 0
 -4 -2 -8 2.23 13.55 0
 -4 -2 -8 11.8 12.82 0
 4 2 8 13.8 9.75 0
 -4 2 -8 7.82 12.52 0
 6 -2 8 279.49 14.77 0
 6 2 8 277.75 13.67 0
 -6 2 -8 243.84 15.37 0
 6 -2 8 257.26 12.81 0
 -6 -2 -8 206.84 10.75 0
 -6 -2 -8 268.11 13.94 0
 6 2 8 316.41 14.58 0
 -6 2 -8 293.33 13.5 0
 -13 3 8 21.74 9.16 0
 -13 -3 8 20.19 12.84 0
 13 -3 -8 27.01 14.09 0
 -13 3 8 29.13 14.72 0
 13 -3 -8 23.47 13.38 0
 13 3 -8 30.28 12.82 0
 -13 -3 8 41.51 14.53 0
 13 3 -8 41.94 14.25 0
 -11 3 8 45.37 13.21 0
 -11 -3 8 60.31 12.45 0
 11 -3 -8 46.3 10.11 0
 11 -3 -8 70.37 13.57 0
 -11 3 8 66.26 15.05 0
 11 3 -8 82.22 12.91 0
 -11 -3 8 42.32 14.49 0
 11 3 -8 67.66 10.09 0
 -9 3 8 10.06 12.92 0
 -9 -3 8 21.24 12.56 0
 9 -3 -8 32.02 14.01 0
 9 -3 -8 12.09 12.83 0
 -9 3 8 20.94 14.76 0
 9 3 -8 15.46 12.4 0
 -9 -3 8 -3.04 14.35 0
 9 3 -8 24.74 14.43 0
 -7 3 8 63.64 12.77 0
 -7 -3 8 61.91 12.72 0
 7 -3 -8 42.05 14.01 0
 7 -3 -8 61.63 12.88 0
 -7 3 8 75.21 14.78 0
 7 3 -8 61.88 12.65 0
 -7 -3 8 35.47 13.88 0
 7 3 -8 63.17 13.75 0
 5 3 -8 45.47 14.4 0
 -5 3 8 15.93 9.16 0
 -5 -3 8 22.14 8.45 0
 5 -3 -8 14.74 9.97 0
 5 -3 -8 29.26 13.14 0
 -5 3 8 10.31 14.75 0
 5 3 -8 17.91 12.38 0
 -5 -3 8 15.08 10.01 0
 3 3 -8 170.85 15.14 0
 -3 3 8 162.11 13.51 0
 -3 -3 8 162.21 12.5 0
 3 -3 -8 164.21 14.18 0
 3 -3 -8 154.98 13.09 0
 -3 3 8 203.02 14.74 0
 3 3 -8 170.45 13.3 0
 -3 -3 8 166.2 15.4 0
 1 3 -8 12.68 14.46 0
 -1 3 8 -8.01 13.16 0
 -1 -3 8 11.01 12.38 0
 1 -3 -8 21.38 13.91 0
 1 -3 -8 10.33 12.85 0
 -1 3 8 37.79 14.64 0
 1 3 -8 18.95 12.82 0
 -1 -3 8 -8.74 14.06 0
 1 3 8 78.95 13.36 0
 -1 3 -8 75.39 15.01 0
 1 -3 8 95.22 12.72 0
 -1 -3 -8 76.14 13.74 0
 -1 -3 -8 87.57 9.61 0
 -1 3 -8 117.83 13.24 0
 1 3 8 102.49 14.51 0
 1 -3 8 85.18 10.51 0

_publcif_info_exptl_table_max_cols 5
_publcif_info_exptl_table_use_headnotes n

loop_
_publcif_info_datablock.id
_publcif_info_datablock.publ_exptl
_publcif_info_datablock.publ_geom
_publcif_info_datablock.structure
'{67e69a6d-8c1d-4081-97d9-5af64d768e22}' y y y

loop_
_publcif_info_exptl_table_extra_item
sin_theta_over_lambda_max

loop_
_publcif_info_exptl_table_header_item
Datablock_name

loop_
_publcif_info_tables.block_id
_publcif_info_tables.reference_item
"{67e69a6d-8c1d-4081-97d9-5af64d768e22}" "_publcif_info_datablock.publ_exptl"
"{67e69a6d-8c1d-4081-97d9-5af64d768e22}" "_geom_hbond_atom_site_label_D"
"{67e69a6d-8c1d-4081-97d9-5af64d768e22}" "_geom_extra_table_headA"

loop_
_publcif_info_cif.paper_type
 EE
